# Supplementary material for: Parameter extraction method for the twisted pair cable with rectangular connectors
Source: PLoS One. 2018 Oct 5;13(10):e0205072. doi: 10.1371/journal.pone.0205072 (PMC6173433; doi:10.1371/journal.pone.0205072)
Supplement: S1 Table — (XLSX) [file pone.0205072.s001.xlsx]

## Sheet: Sheet1
original data
!CSV A.01.01
!Agilent Technologies	N5224A	MY51441494	A.10.00.00
!Agilent N5224A: A.10.00.00
!Date: Saturday	December 02	2017 12:56:57
!Source: Standard
BEGIN CH1_DATA
data of Ameas1(adapter data)										data of Ameas2
Freq(Hz)	S11(DB)	S11(DEG)	S12(DB)	S12(DEG)	S21(DB)	S21(DEG)	S22(DB)	S22(DEG)		Freq(Hz)	S11(DB)	S11(DEG)	S12(DB)	S12(DEG)	S21(DB)	S21(DEG)	S22(DB)	S22(DEG)
10000000	-22.0183	119.171	-0.591988	-4.90452	-0.580392	-5.0395	-22.4416	121.787		10000000	-12.8661	146.765	-2.46069	-129.72	-2.47568	-129.851	-12.8754	143.638
10200000	-22.0717	119.634	-0.576931	-5.19566	-0.656761	-5.47543	-22.029	123.14		10200000	-13.0153	145.413	-2.46838	-132.318	-2.46781	-132.042	-12.9893	141.497
10400000	-22.7165	119.354	-0.583788	-5.50271	-0.524297	-5.56841	-22.548	123.751		10400000	-13.1705	143.494	-2.48269	-134.637	-2.53123	-134.739	-13.2007	140.073
10600000	-22.1987	121.202	-0.607537	-5.51734	-0.578933	-5.3494	-22.1781	119.677		10600000	-13.4763	143.266	-2.52072	-137.465	-2.53339	-137.604	-13.4224	139.058
10800000	-22.3428	118.277	-0.59106	-5.70104	-0.540893	-5.84299	-22.4789	121.367		10800000	-13.4444	141.663	-2.52639	-139.656	-2.48821	-139.52	-13.572	136.65
11000000	-22.2695	117.501	-0.590938	-5.85258	-0.58543	-5.59353	-22.2577	118.921		11000000	-13.5156	139.933	-2.52898	-142.096	-2.54179	-142.203	-13.7127	136.034
11200000	-22.0208	118.354	-0.570353	-5.87104	-0.56247	-5.9851	-22.3643	119.361		11200000	-13.7879	139.154	-2.55342	-144.619	-2.55343	-144.708	-14.0554	134.685
11400000	-22.1658	117.711	-0.591951	-6.07973	-0.582766	-5.8368	-22.1817	117.779		11400000	-14.1406	139.095	-2.59728	-147.349	-2.60045	-147.01	-14.117	133.162
11600000	-22.1048	118.109	-0.592518	-6.06371	-0.602462	-6.17386	-22.097	118.099		11600000	-14.2978	137.142	-2.60076	-149.622	-2.63495	-149.849	-14.3888	132.573
11800000	-22.0902	116.429	-0.586549	-6.36252	-0.573925	-6.55613	-22.1521	120.292		11800000	-14.4613	136.107	-2.62527	-152.05	-2.64607	-152.305	-14.6944	131.506
12000000	-22.3102	114.337	-0.581166	-6.54506	-0.647463	-6.54864	-21.6996	117.482		12000000	-14.7533	134.407	-2.62956	-154.662	-2.64832	-154.711	-14.8721	130.133
12200000	-21.785	116.83	-0.587199	-6.4074	-0.602597	-6.32467	-21.9727	116.114		12200000	-14.9057	133.631	-2.63969	-157.041	-2.6376	-157.069	-15.1585	129.235
12400000	-22.1538	115.842	-0.60247	-6.77367	-0.622429	-6.64015	-21.8443	116.3		12400000	-15.3775	132.667	-2.67704	-159.747	-2.68983	-159.764	-15.4736	128.681
12600000	-21.8748	115.384	-0.599415	-6.8015	-0.559157	-6.96119	-22.2136	116.746		12600000	-15.4274	132.668	-2.68443	-162.116	-2.65791	-161.855	-15.812	127.109
12800000	-22.0632	113.636	-0.58337	-7.0626	-0.565901	-7.18489	-22.1078	117.264		12800000	-15.8616	131.934	-2.69972	-164.585	-2.66953	-164.762	-16.2386	126.955
13000000	-21.7192	112.065	-0.575999	-7.18215	-0.590024	-7.10949	-21.9179	115.281		13000000	-16.113	131.061	-2.71064	-167.168	-2.73416	-167.041	-16.4338	126.539
13200000	-21.8192	114.192	-0.589963	-7.20853	-0.559896	-7.26034	-22.1132	115.73		13200000	-16.3628	130.665	-2.72398	-169.617	-2.69161	-169.848	-16.8826	126.858
13400000	-21.8883	113.48	-0.593033	-7.41817	-0.61597	-7.361	-21.8109	114.653		13400000	-16.7206	130.495	-2.74105	-172.148	-2.72706	-172.24	-17.202	126.603
13600000	-21.7601	112.707	-0.591599	-7.4953	-0.57944	-7.14208	-22.0819	111.99		13600000	-17.1107	130.973	-2.77269	-174.668	-2.74287	-174.659	-17.5897	126.905
13800000	-21.6348	111.347	-0.595018	-7.74767	-0.584783	-7.96463	-21.7261	116.055		13800000	-17.4657	131.15	-2.79079	-177.22	-2.80517	-177.75	-17.7387	128.558
14000000	-21.6421	113.734	-0.597094	-7.72279	-0.629544	-7.64985	-21.5916	112.546		14000000	-17.8174	133.086	-2.82833	-179.579	-2.82044	-179.889	-18.1283	128.134
14200000	-21.5936	110.34	-0.566739	-8.00226	-0.56227	-7.80155	-21.9519	113.236		14200000	-17.9568	131.258	-2.80135	177.86	-2.8057	177.755	-18.6308	128.916
14400000	-21.5286	110.021	-0.59151	-8.0777	-0.571147	-8.06105	-21.7491	113.033		14400000	-18.4296	133.121	-2.83942	175.338	-2.85723	175.369	-18.8365	129.231
14600000	-21.6461	111.001	-0.594025	-8.2076	-0.585568	-8.24844	-21.7184	113.634		14600000	-18.7568	136.194	-2.86785	172.863	-2.85543	172.751	-19.3111	131.758
14800000	-21.9711	111.546	-0.611643	-8.38578	-0.581208	-8.45714	-21.6989	113.79		14800000	-19.2577	136.499	-2.87712	170.261	-2.87333	170.091	-19.5537	133.511
15000000	-21.5291	110.917	-0.59653	-8.49863	-0.581767	-8.76158	-21.5932	113.793		15000000	-19.3962	138.57	-2.90943	167.717	-2.91047	167.715	-19.834	134.798
15200000	-21.2835	110.151	-0.595337	-8.52988	-0.598832	-8.68313	-21.5622	111.963		15200000	-19.5426	140.322	-2.93353	165.343	-2.9107	165.243	-20.1382	137.265
15400000	-21.4362	110.26	-0.602258	-8.6632	-0.586586	-8.73547	-21.5783	112.114		15400000	-19.7393	142.574	-2.94051	162.768	-2.94566	162.694	-20.3849	140.151
15600000	-21.5486	108.519	-0.587186	-8.92947	-0.630546	-8.94876	-21.3042	111.608		15600000	-19.9529	143.949	-2.94042	160.276	-2.95532	160.114	-20.466	143.279
15800000	-21.5256	109.978	-0.606123	-8.97623	-0.620966	-8.85536	-21.3989	110.129		15800000	-19.9493	147.553	-2.97685	157.752	-2.95071	157.932	-20.7499	146.996
16000000	-21.04	108.08	-0.580112	-9.10969	-0.612521	-8.73655	-21.417	108.622		16000000	-20.0118	150.826	-2.99988	155.321	-2.99556	155.256	-20.6651	148.905
16200000	-21.1684	106.116	-0.587081	-9.28395	-0.569224	-9.1588	-21.5759	110.65		16200000	-20.1758	152.452	-3.01671	152.806	-3.02023	152.796	-20.634	152.787
16400000	-21.2711	107.29	-0.61179	-9.4776	-0.654641	-9.56224	-20.9353	109.674		16400000	-20.0598	156.218	-3.06389	150.227	-3.07355	150.14	-20.4291	154.1
16600000	-21.3017	107.73	-0.61566	-9.50163	-0.60961	-9.38461	-21.4198	108.557		16600000	-19.9062	157.518	-3.05818	147.756	-3.07558	147.706	-20.4416	157.899
16800000	-21.1368	108.797	-0.610286	-9.61217	-0.598363	-9.52392	-21.269	108.632		16800000	-19.547	161.931	-3.10352	145.318	-3.11716	145.44	-20.2403	160.046
17000000	-21.082	106.222	-0.601739	-9.78457	-0.598979	-9.58198	-21.4255	108.565		17000000	-19.514	163.283	-3.11735	142.844	-3.10456	142.926	-19.8592	163.807
17200000	-21.2502	107.155	-0.610316	-9.96995	-0.627719	-9.99854	-21.0564	108.63		17200000	-19.1078	166.42	-3.14403	140.287	-3.14187	140.03	-19.4474	164.224
17400000	-21.007	107.195	-0.603825	-10.0261	-0.613304	-9.93579	-21.1586	108.175		17400000	-18.8855	166.221	-3.16416	137.835	-3.16549	137.709	-19.1497	165.762
17600000	-20.8697	107.183	-0.609867	-10.0732	-0.585959	-10.0625	-21.2215	108.058		17600000	-18.5171	167.18	-3.17553	135.344	-3.17238	135.299	-18.8774	167.586
17800000	-21.091	107.496	-0.620522	-10.1431	-0.606689	-10.2989	-21.0485	107.619		17800000	-18.3666	168.994	-3.20401	132.925	-3.22506	132.805	-18.4874	168.614
18000000	-20.9734	105.846	-0.617523	-10.4043	-0.622183	-10.5389	-20.9491	107.499		18000000	-18.0252	170.331	-3.25409	130.378	-3.21332	130.634	-18.1356	169.912
18200000	-20.9182	107.284	-0.632001	-10.4554	-0.56722	-10.4081	-21.2171	106.943		18200000	-17.5296	169.147	-3.25099	128.043	-3.24082	127.999	-17.7751	170.037
18400000	-20.8835	105.096	-0.62717	-10.6916	-0.614759	-10.7534	-20.8721	106.988		18400000	-17.2627	171.055	-3.28238	125.525	-3.29457	125.252	-17.4835	170.282
18600000	-21.0108	104.486	-0.622061	-10.8159	-0.57458	-10.8331	-20.9558	108.105		18600000	-17.1138	172.141	-3.33224	122.972	-3.29908	123.123	-17.0891	169.863
18800000	-20.7706	105.373	-0.615487	-10.9292	-0.633713	-11.0094	-20.7109	106.123		18800000	-16.8171	171.033	-3.35799	120.487	-3.3346	120.584	-16.8427	169.516
19000000	-20.4348	105.208	-0.606068	-11.0014	-0.62904	-11.0843	-20.7247	105.473		19000000	-16.3855	169.941	-3.34537	118.038	-3.36127	118.21	-16.4893	169.549
19200000	-20.6488	104.326	-0.622117	-11.1621	-0.635933	-10.962	-20.7891	104.255		19200000	-16.2696	170.176	-3.39771	115.666	-3.38866	115.753	-16.2064	169.741
19400000	-20.6228	102.806	-0.62742	-11.3019	-0.632221	-11.2208	-20.6586	104.493		19400000	-16.0141	170.069	-3.40948	113.095	-3.43202	113.353	-15.9793	169.291
19600000	-20.602	103.887	-0.622186	-11.3796	-0.6104	-11.5365	-20.6012	105.506		19600000	-15.7634	169.533	-3.44744	110.64	-3.44671	110.694	-15.6901	168.113
19800000	-20.7136	103.206	-0.635038	-11.5999	-0.637019	-11.6437	-20.4665	104.307		19800000	-15.4755	169.131	-3.47571	108.286	-3.47573	108.369	-15.4725	167.18
20000000	-20.4583	101.254	-0.606209	-11.7638	-0.637358	-11.7844	-20.4795	104.484		20000000	-15.2262	168.077	-3.4811	105.791	-3.50385	105.99	-15.1793	166.467
20200000	-20.3563	102.576	-0.633151	-11.7755	-0.617608	-11.9337	-20.4363	103.745		20200000	-14.8858	167.985	-3.52356	103.463	-3.50364	103.496	-14.95	165.931
20400000	-20.3807	103.594	-0.632004	-11.8573	-0.611643	-11.9868	-20.4531	103.686		20400000	-14.759	166.683	-3.55425	100.958	-3.54035	101.046	-14.7626	164.666
20600000	-20.3521	102.142	-0.635495	-12.061	-0.618693	-12.0002	-20.4801	103.745		20600000	-14.515	165.169	-3.56691	98.4675	-3.55989	98.5705	-14.5305	163.366
20800000	-20.2787	102.087	-0.630554	-12.2034	-0.617998	-12.1519	-20.4099	103.638		20800000	-14.3748	164.455	-3.5976	96.0282	-3.57473	96.3182	-14.3196	162.81
21000000	-20.3254	101.117	-0.632875	-12.3073	-0.615349	-12.1347	-20.5669	102.732		21000000	-14.1386	163.431	-3.6194	93.689	-3.60441	93.7614	-14.1424	161.405
21200000	-20.2006	101.118	-0.629379	-12.386	-0.610355	-12.4866	-20.336	103.297		21200000	-13.9459	162.262	-3.64034	91.3383	-3.62392	91.181	-14.0531	160.194
21400000	-20.2871	99.5441	-0.639269	-12.6551	-0.624394	-12.6492	-20.2006	102.992		21400000	-13.9173	162.142	-3.69355	88.8689	-3.65195	88.7705	-13.8652	158.9
21600000	-20.1888	100.11	-0.637232	-12.6719	-0.626785	-12.7552	-20.1351	102.435		21600000	-13.6532	159.81	-3.69202	86.453	-3.67208	86.4726	-13.7368	157.422
21800000	-20.0721	99.2671	-0.646189	-12.8298	-0.625043	-12.7147	-20.2814	101.576		21800000	-13.5607	158.681	-3.71592	83.9543	-3.692	84.1515	-13.6046	156.411
22000000	-20.0647	100.063	-0.635875	-12.9216	-0.628003	-12.8588	-20.2552	101.579		22000000	-13.541	157.312	-3.75264	81.5739	-3.74532	81.8676	-13.4077	154.927
22200000	-20.0254	98.933	-0.635219	-13.0839	-0.609109	-13.0158	-20.2059	101.931		22200000	-13.3014	156.494	-3.77565	79.2751	-3.75883	79.5144	-13.3185	153.667
22400000	-19.9159	98.1746	-0.632375	-13.2446	-0.624866	-13.0353	-20.1058	101.423		22400000	-13.2264	155.335	-3.7906	76.8535	-3.7883	76.8958	-13.2752	152.349
22600000	-19.9833	99.0105	-0.653522	-13.284	-0.637399	-13.3362	-19.9722	101.145		22600000	-13.1002	154.031	-3.8249	74.4374	-3.81074	74.4776	-13.1611	151.016
22800000	-19.7822	98.5627	-0.636807	-13.4526	-0.645665	-13.4038	-19.9814	100.503		22800000	-13.0176	152.798	-3.84096	72.0263	-3.85621	72.0205	-13.0878	149.99
23000000	-19.8051	97.8558	-0.65022	-13.543	-0.639541	-13.5716	-19.931	100.102		23000000	-12.9976	151.465	-3.86584	69.6446	-3.85961	69.7779	-13.025	148.338
23200000	-19.8077	97.4668	-0.653356	-13.6747	-0.645853	-13.6632	-19.7964	99.9232		23200000	-12.8653	150.426	-3.87764	67.281	-3.8875	67.3863	-12.9728	146.895
23400000	-19.7193	97.4179	-0.649219	-13.8503	-0.632537	-13.6906	-19.9365	99.5954		23400000	-12.7985	148.755	-3.91309	64.8733	-3.91797	65.0495	-12.8891	145.675
23600000	-19.6739	97.212	-0.635816	-13.957	-0.658805	-13.779	-19.9184	99.0411		23600000	-12.8259	147.216	-3.92804	62.4256	-3.93752	62.5556	-12.862	144.2
23800000	-19.7397	96.7893	-0.664341	-14.0842	-0.652282	-14.1395	-19.6329	98.7504		23800000	-12.7172	146.054	-3.93298	60.0258	-3.93064	60.1971	-12.8681	142.708
24000000	-19.5562	96.7477	-0.64816	-14.2248	-0.660782	-14.2136	-19.6532	98.838		24000000	-12.7279	144.307	-3.96058	57.6183	-3.95819	57.8147	-12.804	141.374
24200000	-19.553	95.8097	-0.656606	-14.3937	-0.642004	-14.4203	-19.6107	99.3198		24200000	-12.7014	143.932	-3.99308	55.4248	-3.97135	55.2137	-12.8059	140.209
24400000	-19.5583	96.246	-0.664531	-14.4229	-0.632117	-14.5228	-19.5537	99.0797		24400000	-12.6813	142.692	-4.00838	52.9832	-3.9845	53.0249	-12.8097	138.545
24600000	-19.3616	96.2956	-0.645952	-14.5735	-0.657494	-14.5376	-19.5984	98.2055		24600000	-12.7447	140.651	-4.02342	50.5367	-4.01355	50.7528	-12.8062	137.22
24800000	-19.5558	95.8386	-0.658461	-14.6881	-0.660189	-14.6727	-19.5962	97.5854		24800000	-12.7064	139.508	-4.04185	48.1607	-4.04958	48.17	-12.8209	136.09
25000000	-19.4604	95.8327	-0.666225	-14.8098	-0.660372	-14.7996	-19.469	97.8087		25000000	-12.6556	138.172	-4.05078	45.8009	-4.05729	45.8656	-12.8509	134.553
25200000	-19.3675	95.2159	-0.666396	-14.9056	-0.662271	-14.8348	-19.506	96.5327		25200000	-12.6767	136.662	-4.08536	43.4265	-4.06829	43.2956	-12.855	133.476
25400000	-19.2106	94.5694	-0.658954	-15.1144	-0.690504	-15.0639	-19.3252	96.2158		25400000	-12.7697	135.357	-4.09658	40.9859	-4.1025	41.1504	-12.9021	131.842
25600000	-19.298	95.246	-0.65611	-15.1698	-0.630679	-15.1166	-19.4094	97.5452		25600000	-12.7545	134.134	-4.11408	38.625	-4.10805	38.7675	-12.9657	130.505
25800000	-19.2816	94.4534	-0.66587	-15.2988	-0.673342	-15.255	-19.3331	96.0068		25800000	-12.9118	133.283	-4.12582	36.2307	-4.12913	36.3633	-13.0446	129.309
26000000	-19.2233	94.1075	-0.666349	-15.4522	-0.649049	-15.2197	-19.3977	96.4451		26000000	-12.8623	131.729	-4.14193	33.8865	-4.12589	33.9726	-13.0905	128.077
26200000	-19.2093	94.1998	-0.668212	-15.474	-0.651342	-15.4914	-19.2801	96.0579		26200000	-12.9993	130.61	-4.16646	31.4828	-4.16931	31.5636	-13.1665	126.784
26400000	-19.0894	93.4411	-0.670185	-15.6784	-0.675699	-15.8042	-19.0537	95.8274		26400000	-13.0673	129.58	-4.17598	29.1398	-4.189	29.009	-13.2716	125.686
26600000	-18.9459	93.6638	-0.6639	-15.8158	-0.676568	-15.8181	-19.0958	95.7591		26600000	-13.1449	128.087	-4.19649	26.6919	-4.18655	26.7407	-13.3445	124.391
26800000	-18.9649	92.9365	-0.671509	-15.9403	-0.661957	-15.8155	-19.1958	95.26		26800000	-13.2103	126.753	-4.2038	24.2644	-4.21074	24.4268	-13.4858	122.997
27000000	-18.8066	93.2493	-0.666173	-16.0711	-0.660206	-16.1625	-18.9405	95.5739		27000000	-13.2665	125.799	-4.21536	21.9008	-4.19577	21.9448	-13.5798	122.129
27200000	-18.9872	92.6857	-0.674323	-16.0679	-0.666127	-16.1469	-19.0081	95.0993		27200000	-13.4118	124.736	-4.23043	19.5123	-4.22073	19.5628	-13.7057	121.078
27400000	-18.9184	91.5801	-0.683288	-16.2843	-0.67195	-16.3006	-18.9043	94.9513		27400000	-13.5578	124.038	-4.24431	17.1254	-4.2433	17.3145	-13.8362	119.822
27600000	-18.7426	92.2205	-0.668857	-16.4037	-0.659762	-16.3046	-18.978	94.8414		27600000	-13.695	123.177	-4.2589	14.7412	-4.25532	14.9024	-13.989	118.96
27800000	-18.8484	92.1191	-0.674024	-16.4702	-0.697321	-16.4694	-18.9172	93.9066		27800000	-13.7959	122.09	-4.27332	12.2514	-4.27996	12.4914	-14.1356	117.906
28000000	-18.7419	91.9975	-0.678895	-16.6522	-0.673235	-16.8396	-18.7089	94.2735		28000000	-13.9685	120.865	-4.29272	9.82911	-4.28391	9.84702	-14.2545	117.222
28200000	-18.7547	92.1368	-0.67305	-16.7315	-0.67012	-16.817	-18.7836	94.1057		28200000	-14.0929	120.051	-4.29787	7.48343	-4.28291	7.48232	-14.4538	116.491
28400000	-18.6994	91.9501	-0.673613	-16.8586	-0.673177	-16.8441	-18.7644	93.5976		28400000	-14.3085	119.387	-4.31509	5.08226	-4.31698	5.19389	-14.6166	115.691
28600000	-18.5419	91.2628	-0.676136	-17.003	-0.701598	-17.0829	-18.6724	93.0311		28600000	-14.4053	118.632	-4.32386	2.66942	-4.34544	2.74388	-14.7919	114.969
28800000	-18.546	90.961	-0.679475	-17.0996	-0.685083	-17.057	-18.7363	93.1893		28800000	-14.6956	118.044	-4.3514	0.301838	-4.35343	0.253389	-14.9847	114.366
29000000	-18.515	91.1036	-0.679948	-17.2384	-0.680587	-17.1346	-18.6801	93.0688		29000000	-14.8337	117.682	-4.35742	-2.11895	-4.36495	-1.82354	-15.2269	113.714
29200000	-18.4678	90.6711	-0.683284	-17.3804	-0.689127	-17.3641	-18.5885	92.9609		29200000	-15.0072	117.126	-4.37621	-4.57358	-4.36433	-4.51363	-15.3989	113.527
29400000	-18.4911	90.1567	-0.679966	-17.476	-0.682683	-17.4622	-18.5742	92.6157		29400000	-15.2086	116.712	-4.38655	-7.05356	-4.39243	-6.86833	-15.6412	112.963
29600000	-18.3675	90.316	-0.690566	-17.6108	-0.67408	-17.5804	-18.5699	92.7651		29600000	-15.4337	116.679	-4.4091	-9.36857	-4.39384	-9.28889	-15.8283	113.171
29800000	-18.376	89.6264	-0.701114	-17.6555	-0.693367	-17.7773	-18.4263	91.7775		29800000	-15.6263	116.909	-4.42189	-11.7585	-4.41086	-11.7954	-16.0492	112.954
30000000	-18.395	89.578	-0.697174	-17.8937	-0.698034	-17.7951	-18.4273	91.8193		30000000	-15.8348	116.754	-4.42785	-14.24	-4.42025	-14.2799	-16.2144	112.776
30200000	-18.3489	89.3654	-0.698539	-17.9473	-0.684766	-17.8991	-18.4508	91.7592		30200000	-15.9795	116.688	-4.44634	-16.6881	-4.42283	-16.4103	-16.5099	113.156
30400000	-18.2342	89.4979	-0.700465	-18.0576	-0.691457	-18.0407	-18.3702	91.1998		30400000	-16.2181	116.816	-4.45417	-19.027	-4.47174	-18.9766	-16.7442	113.434
30600000	-18.2027	89.4104	-0.692681	-18.2133	-0.699328	-18.0771	-18.4081	91.1141		30600000	-16.3291	117.218	-4.46726	-21.5174	-4.46915	-21.3054	-16.947	114.265
30800000	-18.1921	88.9548	-0.698488	-18.3214	-0.694763	-18.3041	-18.2705	91.4749		30800000	-16.6774	117.796	-4.49102	-23.8953	-4.46171	-23.8651	-17.0983	114.793
31000000	-18.1849	88.3247	-0.702806	-18.4245	-0.703773	-18.5683	-18.1733	90.5654		31000000	-16.8818	118.449	-4.49842	-26.317	-4.48486	-26.3321	-17.3438	115.607
31200000	-18.1037	88.9958	-0.692921	-18.5662	-0.703104	-18.5669	-18.2067	90.6047		31200000	-16.9774	119.467	-4.50707	-28.7968	-4.51457	-28.7382	-17.5284	116.41
31400000	-18.1277	88.6739	-0.701912	-18.5988	-0.716903	-18.6306	-18.2092	90.3167		31400000	-17.043	120.323	-4.5226	-31.1868	-4.52231	-31.058	-17.7147	118.068
31600000	-18.018	87.8772	-0.708886	-18.8233	-0.702757	-18.7848	-18.1072	90.1305		31600000	-17.3495	120.802	-4.55164	-33.6569	-4.53137	-33.6957	-17.8746	118.995
31800000	-18.0402	87.6352	-0.711563	-18.8773	-0.711629	-18.9841	-18.0778	89.7679		31800000	-17.4941	123.227	-4.56095	-36.0143	-4.53854	-35.9981	-18.0198	120.748
32000000	-17.9203	87.1275	-0.708696	-19.0531	-0.70003	-19.0835	-17.9999	89.8973		32000000	-17.6503	123.905	-4.57547	-38.4744	-4.54854	-38.424	-18.0804	121.993
32200000	-17.8937	87.1702	-0.710903	-19.1333	-0.702	-19.1205	-18.0369	89.8438		32200000	-17.7173	125.274	-4.59674	-40.8748	-4.57539	-40.8991	-18.1699	123.856
32400000	-17.9012	87.1263	-0.717903	-19.2253	-0.717312	-19.2858	-17.986	89.0742		32400000	-17.8143	126.721	-4.61827	-43.3279	-4.59483	-43.3486	-18.2575	125.469
32600000	-17.8498	86.9007	-0.711772	-19.3842	-0.714254	-19.4165	-17.9476	88.9345		32600000	-17.854	127.839	-4.63452	-45.8603	-4.62809	-45.7498	-18.3226	127.228
32800000	-17.6658	85.8827	-0.716328	-19.6085	-0.70585	-19.593	-17.8159	88.9745		32800000	-17.8594	129.346	-4.64924	-48.2762	-4.65258	-48.1133	-18.2229	128.999
33000000	-17.7718	86.45	-0.71027	-19.6211	-0.713699	-19.5487	-17.8921	88.8039		33000000	-17.7857	131.673	-4.65053	-50.6952	-4.64117	-50.6206	-18.1824	130.649
33200000	-17.8075	85.7323	-0.722864	-19.738	-0.721011	-19.6636	-17.8731	88.3661		33200000	-17.7866	133.413	-4.68206	-53.1129	-4.66421	-53.0867	-18.1437	132.293
33400000	-17.6594	86.1544	-0.720302	-19.93	-0.709404	-19.8464	-17.7606	88.5252		33400000	-17.6085	134.474	-4.70474	-55.5897	-4.67023	-55.5061	-18.0115	133.677
33600000	-17.5773	85.6211	-0.716691	-20.0791	-0.725942	-20.0266	-17.683	88.0662		33600000	-17.5348	135.73	-4.71576	-58.0473	-4.72675	-57.9561	-17.9073	135.376
33800000	-17.6186	84.9559	-0.733227	-20.1088	-0.69529	-20.0169	-17.7019	88.6668		33800000	-17.4193	137.101	-4.73238	-60.4701	-4.70773	-60.3423	-17.7016	136.512
34000000	-17.5129	85.3821	-0.718823	-20.2453	-0.7204	-20.2341	-17.659	87.9851		34000000	-17.2236	138.468	-4.75489	-62.8563	-4.74219	-62.8479	-17.524	137.966
34200000	-17.5798	85.2548	-0.72779	-20.3001	-0.703947	-20.4249	-17.5925	87.8293		34200000	-17.0081	139.44	-4.77739	-65.3199	-4.76423	-65.2833	-17.3543	139.151
34400000	-17.4139	84.8658	-0.726221	-20.511	-0.743919	-20.4728	-17.5871	87.0321		34400000	-16.9487	140.247	-4.80765	-67.7697	-4.78833	-67.7045	-17.1351	139.884
34600000	-17.495	84.2009	-0.734433	-20.6177	-0.716832	-20.6256	-17.5301	87.0794		34600000	-16.7246	141.891	-4.82788	-70.1059	-4.81485	-70.083	-16.8867	140.873
34800000	-17.4311	84.3388	-0.728851	-20.7121	-0.7425	-20.786	-17.4922	86.7252		34800000	-16.522	141.974	-4.83913	-72.5913	-4.8317	-72.5724	-16.6871	141.361
35000000	-17.3594	84.2976	-0.739293	-20.8529	-0.73212	-20.898	-17.4397	86.465		35000000	-16.2304	142.198	-4.87472	-75.0349	-4.85771	-75.0099	-16.4389	141.908
35200000	-17.2902	84.182	-0.731944	-20.9708	-0.752097	-20.9411	-17.4851	86.176		35200000	-16.0632	142.758	-4.88725	-77.4156	-4.88552	-77.4618	-16.2024	142.113
35400000	-17.2881	84.049	-0.732757	-21.0768	-0.732148	-21.1046	-17.3792	86.3677		35400000	-15.779	143.345	-4.90771	-79.8	-4.89353	-79.7495	-15.9506	142.267
35600000	-17.1896	83.816	-0.7438	-21.248	-0.727462	-21.1624	-17.3784	86.0632		35600000	-15.6137	143.343	-4.94087	-82.2531	-4.9275	-82.1577	-15.72	142.383
35800000	-17.2478	83.7819	-0.732461	-21.2938	-0.744522	-21.3028	-17.3792	85.8146		35800000	-15.3395	143.47	-4.94757	-84.6953	-4.94832	-84.6018	-15.5062	142.373
36000000	-17.2226	83.4544	-0.73706	-21.392	-0.753391	-21.4202	-17.319	85.7559		36000000	-15.1677	143.406	-4.98462	-86.9962	-4.97736	-87.1272	-15.2466	142.304
36200000	-17.0996	83.1783	-0.745125	-21.6016	-0.729277	-21.6203	-17.233	85.4875		36200000	-14.913	142.866	-5.00349	-89.4901	-4.9964	-89.5223	-15.0414	142.057
36400000	-17.0762	83.0382	-0.737411	-21.6979	-0.741663	-21.8068	-17.1848	85.0869		36400000	-14.7224	142.691	-5.0242	-91.8934	-4.99901	-91.9279	-14.8447	141.486
36600000	-16.9982	82.7599	-0.744703	-21.8211	-0.75254	-21.7949	-17.1769	85.1108		36600000	-14.5758	141.844	-5.06053	-94.2598	-5.05625	-94.2414	-14.5928	141.083
36800000	-17.1122	82.4742	-0.746174	-21.8502	-0.744197	-22.0443	-17.1217	84.987		36800000	-14.3316	142.294	-5.06872	-96.6211	-5.07123	-96.6908	-14.3874	140.57
37000000	-17.0058	82.7118	-0.738395	-22.0418	-0.741406	-21.9855	-17.1267	85.0765		37000000	-14.1817	141.167	-5.10467	-99.0887	-5.08833	-98.9468	-14.2189	139.83
37200000	-16.9685	82.348	-0.745638	-22.1344	-0.745555	-22.2177	-17.0954	84.5479		37200000	-13.9561	140.492	-5.12607	-101.469	-5.1116	-101.543	-14.0103	139.562
37400000	-16.9249	81.8044	-0.754431	-22.2673	-0.752616	-22.2322	-17.0623	84.4487		37400000	-13.7678	139.674	-5.15153	-103.863	-5.14421	-103.804	-13.8352	138.694
37600000	-16.9046	81.4088	-0.756495	-22.3752	-0.750082	-22.4123	-16.9957	84.2697		37600000	-13.6417	139.179	-5.17726	-106.193	-5.16773	-106.123	-13.646	137.785
37800000	-16.9595	81.9234	-0.746229	-22.4667	-0.766341	-22.4961	-17.0146	83.8829		37800000	-13.4766	138.062	-5.20271	-108.58	-5.19469	-108.523	-13.5288	136.875
38000000	-16.8069	81.3309	-0.756005	-22.6104	-0.752088	-22.6619	-16.919	83.9032		38000000	-13.3546	137.431	-5.22167	-110.934	-5.20011	-111.027	-13.3572	136.174
38200000	-16.8127	81.3485	-0.752519	-22.7448	-0.756562	-22.656	-16.9441	83.9876		38200000	-13.156	136.553	-5.2349	-113.388	-5.21325	-113.304	-13.2428	135.148
38400000	-16.7833	80.9592	-0.759312	-22.8219	-0.748751	-22.8316	-16.8669	83.8021		38400000	-13.0773	135.94	-5.26309	-115.678	-5.26635	-115.619	-13.0778	133.977
38600000	-16.6965	81.2412	-0.756867	-22.9788	-0.752098	-22.8713	-16.8554	83.8438		38600000	-12.9736	134.727	-5.28257	-118.052	-5.28851	-118.011	-12.9512	133.035
38800000	-16.6877	80.8373	-0.759763	-23.0973	-0.770566	-23.1061	-16.8243	83.0459		38800000	-12.8406	133.681	-5.31122	-120.431	-5.32132	-120.491	-12.8256	132.098
39000000	-16.6559	80.5966	-0.761756	-23.2366	-0.770624	-23.2721	-16.7472	82.6274		39000000	-12.714	132.697	-5.33249	-122.822	-5.3326	-122.735	-12.7453	130.938
39200000	-16.6378	80.0725	-0.764366	-23.288	-0.775553	-23.2544	-16.7634	82.9348		39200000	-12.5951	131.583	-5.34683	-125.156	-5.35658	-125.09	-12.6258	129.93
39400000	-16.5417	80.1562	-0.766761	-23.479	-0.760042	-23.4673	-16.6729	82.7344		39400000	-12.5543	130.328	-5.38576	-127.496	-5.38505	-127.473	-12.5102	128.876
39600000	-16.5484	79.7617	-0.775841	-23.5367	-0.766163	-23.5834	-16.6858	82.4262		39600000	-12.385	129.436	-5.40258	-129.859	-5.36659	-129.933	-12.4501	127.938
39800000	-16.5454	79.7563	-0.77073	-23.6498	-0.772439	-23.7584	-16.6191	82.2267		39800000	-12.3844	128.288	-5.42361	-132.235	-5.41917	-132.242	-12.3576	126.703
40000000	-16.4979	79.388	-0.770933	-23.7929	-0.766919	-23.7991	-16.5817	81.9923		40000000	-12.273	127.053	-5.44192	-134.632	-5.42127	-134.54	-12.306	125.65
40200000	-16.4747	79.4541	-0.774441	-23.9561	-0.790143	-23.8449	-16.6384	82.0229		40200000	-12.2245	126.082	-5.46571	-136.943	-5.46112	-136.788	-12.2555	124.368
40400000	-16.4759	79.0365	-0.774524	-23.9957	-0.759386	-24.023	-16.501	81.8847		40400000	-12.1434	124.732	-5.47781	-139.293	-5.46708	-139.239	-12.1864	123.315
40600000	-16.4391	79.1276	-0.773862	-24.1092	-0.784463	-24.131	-16.5273	81.6553		40600000	-12.0897	123.511	-5.50672	-141.691	-5.51683	-141.516	-12.1489	122.024
40800000	-16.3878	78.7471	-0.7755	-24.2291	-0.786675	-24.2267	-16.505	81.6028		40800000	-12.0815	122.347	-5.53143	-144.019	-5.50584	-143.921	-12.1052	121.059
41000000	-16.3148	78.559	-0.775045	-24.3728	-0.783054	-24.4892	-16.4234	81.0361		41000000	-12.0889	121.038	-5.54911	-146.262	-5.54248	-146.23	-12.0464	119.8
41200000	-16.2298	78.4723	-0.785741	-24.5163	-0.780981	-24.441	-16.4063	81.2757		41200000	-12.0502	120.132	-5.56184	-148.625	-5.55144	-148.567	-12.0428	118.744
41400000	-16.2052	78.3764	-0.788917	-24.621	-0.781023	-24.6146	-16.3523	81.1213		41400000	-12.0509	118.735	-5.58966	-150.984	-5.55969	-150.922	-12.0224	117.462
41600000	-16.2315	78.2172	-0.782092	-24.7199	-0.775043	-24.7226	-16.2977	80.9578		41600000	-12.0277	117.625	-5.5921	-153.291	-5.59511	-153.242	-12.0023	116.409
41800000	-16.244	77.9327	-0.783833	-24.8149	-0.782796	-24.8284	-16.3126	80.6059		41800000	-12.0386	116.596	-5.6147	-155.618	-5.59715	-155.502	-12.0164	115.313
42000000	-16.1912	77.6553	-0.786539	-24.9218	-0.784828	-24.9871	-16.2484	80.4597		42000000	-12.0835	115.483	-5.63087	-157.929	-5.61464	-157.881	-12.0208	114.145
42200000	-16.1347	77.0837	-0.79261	-25.0286	-0.781478	-24.9931	-16.2347	80.6673		42200000	-12.0505	114.476	-5.63457	-160.303	-5.63296	-160.17	-12.0233	112.973
42400000	-16.1114	77.6639	-0.793827	-25.2169	-0.801627	-25.1173	-16.2779	80.4038		42400000	-12.0996	113.224	-5.66221	-162.689	-5.66198	-162.503	-12.058	111.927
42600000	-16.1268	77.0637	-0.792082	-25.2829	-0.787458	-25.3207	-16.155	79.8425		42600000	-12.1518	111.663	-5.68303	-164.953	-5.67986	-164.937	-12.0793	110.809
42800000	-16.0158	77.199	-0.793076	-25.4633	-0.805116	-25.4572	-16.1474	79.6677		42800000	-12.1876	110.679	-5.69167	-167.316	-5.69606	-167.245	-12.1018	109.706
43000000	-15.9594	76.7249	-0.809768	-25.5148	-0.79131	-25.5726	-16.1178	79.6988		43000000	-12.2037	109.431	-5.7119	-169.68	-5.69305	-169.596	-12.1413	108.627
43200000	-15.9363	76.2965	-0.808327	-25.6556	-0.794133	-25.6621	-16.0608	79.7153		43200000	-12.2816	108.376	-5.73409	-172.017	-5.70633	-172.102	-12.178	107.485
43400000	-15.9688	76.3423	-0.804755	-25.7597	-0.796931	-25.8554	-16.033	79.1036		43400000	-12.3621	107.574	-5.73072	-174.352	-5.71893	-174.309	-12.2317	106.57
43600000	-15.8992	76.5313	-0.802866	-25.9178	-0.794704	-25.9443	-16.0114	78.969		43600000	-12.4241	106.202	-5.75839	-176.689	-5.73018	-176.785	-12.2978	105.56
43800000	-15.8928	76.0643	-0.806026	-25.983	-0.808829	-26.004	-15.9733	79.023		43800000	-12.4963	105.403	-5.76003	-179.066	-5.75806	-178.989	-12.3621	104.47
44000000	-15.8535	75.8963	-0.81296	-26.1224	-0.796057	-26.092	-15.9384	79.077		44000000	-12.5899	104.303	-5.77913	178.584	-5.76813	178.748	-12.45	103.738
44200000	-15.8035	75.6491	-0.809835	-26.2392	-0.805107	-26.2798	-15.9024	78.5824		44200000	-12.6838	103.124	-5.78854	176.291	-5.77292	176.337	-12.5144	102.74
44400000	-15.8154	75.4406	-0.808288	-26.3205	-0.818252	-26.4734	-15.9169	78.1089		44400000	-12.7801	102.464	-5.79801	173.918	-5.7984	173.893	-12.6022	101.781
44600000	-15.7477	75.4519	-0.814182	-26.4936	-0.810982	-26.4857	-15.8868	78.2785		44600000	-12.9157	101.216	-5.81968	171.591	-5.80134	171.698	-12.7143	101.073
44800000	-15.7059	75.3727	-0.814866	-26.62	-0.814493	-26.5424	-15.8248	78.2487		44800000	-13.0546	100.475	-5.82796	169.254	-5.82388	169.283	-12.8046	100.172
45000000	-15.713	75.1595	-0.821657	-26.6906	-0.819184	-26.6693	-15.8488	78.1839		45000000	-13.1488	99.6788	-5.83858	166.867	-5.83699	167.007	-12.9054	99.4674
45200000	-15.6853	74.7497	-0.81858	-26.8048	-0.812328	-26.8769	-15.7841	77.7671		45200000	-13.2994	98.8968	-5.85428	164.54	-5.82631	164.579	-13.0143	98.7567
45400000	-15.6049	74.8493	-0.826306	-26.9845	-0.818558	-26.8834	-15.7443	77.8046		45400000	-13.4424	97.9488	-5.86546	162.205	-5.8547	162.272	-13.1336	98.0958
45600000	-15.6304	74.8073	-0.820429	-27.0492	-0.820668	-27.037	-15.7256	77.6768		45600000	-13.6068	97.5875	-5.86628	159.813	-5.85261	159.931	-13.2392	97.5229
45800000	-15.5807	74.8301	-0.82237	-27.2213	-0.83026	-27.1706	-15.7237	77.4672		45800000	-13.7311	96.8929	-5.88303	157.428	-5.87953	157.512	-13.3658	96.8979
46000000	-15.5522	74.4952	-0.827368	-27.302	-0.824126	-27.2812	-15.6758	77.3234		46000000	-13.9099	96.095	-5.89808	155.084	-5.88118	155.165	-13.5013	96.4652
46200000	-15.537	73.9815	-0.823842	-27.3908	-0.826332	-27.3727	-15.6403	77.2473		46200000	-14.0639	95.6958	-5.90446	152.712	-5.88164	152.831	-13.6212	95.9615
46400000	-15.4817	73.8106	-0.832285	-27.4937	-0.831624	-27.503	-15.6125	77.1532		46400000	-14.3059	95.2583	-5.90709	150.39	-5.89463	150.433	-13.7501	95.5932
46600000	-15.4522	74.0361	-0.829912	-27.6342	-0.816634	-27.6545	-15.5325	76.7827		46600000	-14.4319	95.0579	-5.92591	147.986	-5.90572	148.135	-13.8806	95.3326
46800000	-15.4453	73.1772	-0.832554	-27.7155	-0.822541	-27.7695	-15.5056	76.4717		46800000	-14.7002	94.603	-5.92455	145.647	-5.91499	145.748	-14.0052	95.0222
47000000	-15.3926	73.4642	-0.835029	-27.8607	-0.827327	-27.8797	-15.5081	76.4998		47000000	-14.8894	94.4021	-5.94101	143.292	-5.92929	143.339	-14.1566	94.9993
47200000	-15.4113	73.4005	-0.830994	-27.9914	-0.83721	-27.9668	-15.4855	76.2931		47200000	-15.0984	94.5435	-5.94357	140.903	-5.93395	140.96	-14.2874	94.7642
47400000	-15.3229	73.1064	-0.840442	-28.059	-0.844638	-28.17	-15.5022	76.0209		47400000	-15.2903	94.4189	-5.95834	138.567	-5.95104	138.53	-14.4516	94.9369
47600000	-15.2973	73.0797	-0.837929	-28.2355	-0.821275	-28.2491	-15.3924	75.6489		47600000	-15.4372	94.7401	-5.97641	136.081	-5.93613	136.114	-14.5945	94.798
47800000	-15.2825	72.8634	-0.844241	-28.3522	-0.832747	-28.3332	-15.3642	75.8354		47800000	-15.704	95.0926	-5.98041	133.713	-5.96021	133.754	-14.7116	94.9705
48000000	-15.2406	72.4808	-0.844561	-28.4355	-0.841347	-28.4855	-15.3495	75.5156		48000000	-15.927	95.5249	-5.98543	131.349	-5.97525	131.383	-14.8387	95.1898
48200000	-15.1974	72.6816	-0.848737	-28.6032	-0.837759	-28.5647	-15.3156	75.2842		48200000	-16.1024	95.9173	-6.00244	128.958	-5.99285	129.061	-14.9688	95.6021
48400000	-15.187	72.0576	-0.843204	-28.6619	-0.848125	-28.6641	-15.3129	75.383		48400000	-16.3201	96.6593	-6.00626	126.56	-5.99575	126.598	-15.0871	95.9637
48600000	-15.1579	72.1013	-0.847681	-28.7708	-0.849848	-28.7894	-15.2776	75.2427		48600000	-16.5182	97.9234	-6.01799	124.189	-6.00405	124.259	-15.1786	96.4391
48800000	-15.1475	71.8101	-0.853436	-28.8771	-0.848116	-28.9084	-15.276	75.1125		48800000	-16.6924	98.8468	-6.03388	121.74	-6.02526	121.87	-15.2682	96.9715
49000000	-15.1362	71.9799	-0.846282	-29.046	-0.845115	-28.9443	-15.1802	75.0639		49000000	-16.7449	100.116	-6.04262	119.288	-6.02709	119.431	-15.3694	97.3994
49200000	-15.0971	71.6071	-0.85631	-29.1201	-0.857442	-29.21	-15.2116	74.6041		49200000	-16.9858	101.248	-6.06021	116.951	-6.04285	116.939	-15.4563	98.2341
49400000	-15.0683	71.5711	-0.856286	-29.263	-0.86337	-29.2214	-15.1841	74.8333		49400000	-17.1037	102.727	-6.05917	114.531	-6.05257	114.67	-15.4996	98.6955
49600000	-15.0128	71.4086	-0.85803	-29.3425	-0.85805	-29.339	-15.1517	74.4888		49600000	-17.1681	103.903	-6.0771	112.148	-6.06014	112.279	-15.5589	99.5282
49800000	-15.0016	71.2655	-0.857948	-29.529	-0.853021	-29.4476	-15.0905	74.2225		49800000	-17.214	105.502	-6.09713	109.658	-6.07755	109.889	-15.6056	100.343
50000000	-14.9752	70.9978	-0.861167	-29.6188	-0.866873	-29.5554	-15.0822	74.3993		50000000	-17.2916	107.295	-6.10811	107.272	-6.09477	107.387	-15.624	101.053
50200000	-14.8993	70.6468	-0.870406	-29.7208	-0.876257	-29.7177	-15.0954	73.9717		50200000	-17.3286	108.63	-6.12595	104.923	-6.11524	104.973	-15.6201	101.959
50400000	-14.9207	70.9015	-0.864651	-29.8369	-0.87402	-29.7859	-15.0386	73.8852		50400000	-17.2507	110.523	-6.13664	102.439	-6.13693	102.566	-15.6153	102.954
50600000	-14.8873	70.2143	-0.866043	-29.8889	-0.864837	-29.9723	-15.0155	73.5476		50600000	-17.2716	111.692	-6.14971	100.127	-6.13955	100.103	-15.5891	103.561
50800000	-14.842	70.391	-0.876186	-30.0349	-0.861943	-30.1088	-14.9854	73.3268		50800000	-17.1	113.346	-6.1855	97.665	-6.15968	97.7827	-15.5551	104.419
51000000	-14.8188	69.9412	-0.878747	-30.1492	-0.862862	-30.2492	-14.9668	72.9466		51000000	-17.0313	114.784	-6.19961	95.2562	-6.16467	95.2196	-15.5244	105.316
51200000	-14.8229	70.0216	-0.874072	-30.2836	-0.871885	-30.3289	-14.9397	73.1107		51200000	-16.8783	116.442	-6.20638	92.8361	-6.19254	92.9209	-15.4287	105.866
51400000	-14.7836	69.9754	-0.874972	-30.3998	-0.867228	-30.3525	-14.8633	73.187		51400000	-16.7752	117.806	-6.21641	90.4328	-6.20372	90.5323	-15.3261	106.461
51600000	-14.7612	69.8171	-0.877314	-30.5468	-0.882238	-30.4765	-14.885	73.1309		51600000	-16.6266	119.049	-6.23835	87.9966	-6.22222	88.1336	-15.2338	107.118
51800000	-14.7117	69.2488	-0.8808	-30.5668	-0.88483	-30.6539	-14.8742	72.7075		51800000	-16.4813	119.766	-6.25821	85.6505	-6.23907	85.7973	-15.1693	107.558
52000000	-14.6961	69.3422	-0.884262	-30.7153	-0.879708	-30.7768	-14.8197	72.6174		52000000	-16.2628	120.812	-6.27281	83.2829	-6.26518	83.3219	-15.0514	108.021
52200000	-14.7019	69.5061	-0.882197	-30.9174	-0.876996	-30.8319	-14.7757	72.633		52200000	-16.0691	121.74	-6.29196	80.8296	-6.27044	80.9517	-14.9333	108.372
52400000	-14.6777	69.069	-0.877398	-31.0061	-0.884703	-30.9279	-14.7451	72.366		52400000	-15.8918	122.363	-6.3069	78.3637	-6.3062	78.4401	-14.7925	108.567
52600000	-14.6459	68.8259	-0.888857	-31.069	-0.885615	-31.0936	-14.755	72.1794		52600000	-15.6841	122.881	-6.32931	76.0302	-6.32733	76.1036	-14.6561	108.896
52800000	-14.5537	68.7619	-0.891155	-31.1697	-0.889994	-31.2091	-14.7186	71.9931		52800000	-15.483	123.045	-6.3507	73.6724	-6.3479	73.7202	-14.5298	108.966
53000000	-14.5782	68.72	-0.891356	-31.3051	-0.880613	-31.3648	-14.693	71.6729		53000000	-15.2086	123.204	-6.37838	71.2675	-6.35167	71.2931	-14.4255	109.22
53200000	-14.542	68.0347	-0.884109	-31.4378	-0.880835	-31.6338	-14.7052	70.8141		53200000	-15.1132	123.488	-6.38609	68.9815	-6.39122	68.9654	-14.2707	109.004
53400000	-14.5607	68.2798	-0.894333	-31.508	-0.886804	-31.4472	-14.5998	71.6287		53400000	-14.8424	123.138	-6.41547	66.4744	-6.39028	66.5834	-14.1637	109.065
53600000	-14.5294	67.9423	-0.898204	-31.6675	-0.893785	-31.5457	-14.5478	71.6103		53600000	-14.6218	123.409	-6.43861	64.0857	-6.43445	64.2935	-14.0528	108.715
53800000	-14.4015	67.9948	-0.909522	-31.7708	-0.901822	-31.7137	-14.6195	71.5301		53800000	-14.4267	123.129	-6.45014	61.6252	-6.44997	61.7735	-13.8946	108.581
54000000	-14.4725	67.9436	-0.896144	-31.9225	-0.925567	-31.9173	-14.6028	71.2997		54000000	-14.3181	122.921	-6.46879	59.3329	-6.50028	59.5052	-13.7619	107.806
54200000	-14.373	67.7429	-0.899392	-32.0848	-0.917503	-31.7783	-14.4988	71.5771		54200000	-14.0299	122.638	-6.50574	56.8763	-6.47597	57.2825	-13.6712	107.848
54400000	-14.4202	67.4537	-0.902554	-32.116	-0.914328	-32.1155	-14.5307	70.7884		54400000	-13.9562	122.187	-6.52354	54.661	-6.51562	54.7305	-13.5482	107.363
54600000	-14.3964	67.5171	-0.91673	-32.3082	-0.894207	-32.206	-14.4446	70.9168		54600000	-13.7093	121.903	-6.54578	52.1261	-6.5433	52.5505	-13.4208	106.705
54800000	-14.2879	66.7289	-0.900014	-32.3173	-0.894567	-32.2379	-14.4005	70.2994		54800000	-13.5789	121.617	-6.55363	49.7655	-6.52279	49.9979	-13.2766	106.412
55000000	-14.3223	67.1464	-0.912299	-32.4014	-0.900485	-32.523	-14.446	70.45		55000000	-13.3745	120.638	-6.60396	47.4896	-6.56073	47.6018	-13.1902	105.632
55200000	-14.2459	66.9136	-0.928074	-32.4743	-0.898226	-32.5309	-14.3718	70.1091		55200000	-13.2958	120.043	-6.6128	45.2262	-6.56315	45.2453	-13.1213	105.347
55400000	-14.2667	66.7693	-0.911428	-32.7688	-0.901189	-32.7607	-14.3952	69.9839		55400000	-13.0429	119.281	-6.6428	42.6418	-6.62394	42.8085	-12.9703	104.276
55600000	-14.3463	66.7609	-0.913318	-32.8904	-0.912977	-32.929	-14.4276	69.7517		55600000	-12.9807	118.417	-6.66027	40.4524	-6.61984	40.4298	-12.88	103.889
55800000	-14.2919	66.4555	-0.912817	-32.9093	-0.901524	-32.8281	-14.3115	69.6762		55800000	-12.84	118.161	-6.66733	37.9604	-6.64682	38.232	-12.802	103.073
56000000	-14.2754	66.415	-0.914634	-33.0576	-0.895307	-33.0079	-14.2966	69.1894		56000000	-12.6854	117.342	-6.70491	35.651	-6.6668	36.0461	-12.7408	102.428
56200000	-14.1568	66.086	-0.92482	-33.0788	-0.940904	-33.1425	-14.3161	70.0651		56200000	-12.6065	116.398	-6.70961	33.3276	-6.69478	33.2985	-12.6311	101.269
56400000	-14.1719	66.0843	-0.919257	-33.2993	-0.910835	-33.3023	-14.2577	69.0294		56400000	-12.5084	115.484	-6.73337	31.0229	-6.71643	31.2735	-12.5962	100.842
56600000	-14.1007	65.7448	-0.913782	-33.3234	-0.934718	-33.2105	-14.1976	69.7913		56600000	-12.3826	114.608	-6.75896	28.6383	-6.73313	28.8986	-12.5201	99.7769
56800000	-14.1014	65.7892	-0.933892	-33.4835	-0.913804	-33.5384	-14.2319	68.8675		56800000	-12.3639	113.556	-6.78461	26.3417	-6.76167	26.4777	-12.4942	98.9333
57000000	-14.0448	65.2299	-0.925026	-33.6027	-0.941909	-33.7841	-14.2946	68.7588		57000000	-12.3383	112.765	-6.78568	23.9553	-6.77995	24.0124	-12.4371	97.9533
57200000	-14.0241	65.2125	-0.931148	-33.689	-0.925315	-33.7976	-14.2078	68.6893		57200000	-12.1965	111.653	-6.82899	21.6707	-6.79955	21.6397	-12.3786	97.1603
57400000	-14.0683	64.8071	-0.921866	-33.8309	-0.944097	-33.8821	-14.1877	68.8968		57400000	-12.2062	110.679	-6.81766	19.3813	-6.79703	19.448	-12.3637	96.1477
57600000	-13.949	65.4358	-0.939423	-33.9048	-0.946834	-33.7174	-14.0338	69.1773		57600000	-12.1014	109.848	-6.85124	17.0481	-6.83603	17.248	-12.3458	95.319
57800000	-14.0426	64.9886	-0.926965	-34.0858	-0.941736	-34.2511	-14.1591	68.2895		57800000	-12.0047	109.001	-6.86918	14.6897	-6.83635	14.7803	-12.2915	94.3462
58000000	-13.915	64.9218	-0.946605	-34.1228	-0.945563	-34.0378	-14.0458	68.7024		58000000	-11.9704	107.869	-6.88754	12.4102	-6.88976	12.568	-12.3033	93.4346
58200000	-13.8895	64.3109	-0.938582	-34.2125	-0.910721	-34.207	-14.0036	67.6739		58200000	-12.0161	106.934	-6.90531	10.1063	-6.8596	10.3131	-12.2837	92.5612
58400000	-13.9297	64.8271	-0.94244	-34.3821	-0.944775	-34.2498	-14.0018	68.128		58400000	-11.9412	106.23	-6.92211	7.6559	-6.89309	7.91847	-12.3014	91.7113
58600000	-13.9161	64.5343	-0.936581	-34.5818	-0.978382	-34.4244	-13.9954	68.6736		58600000	-11.9403	105.2	-6.92631	5.3049	-6.95061	5.61273	-12.3105	90.7425
58800000	-13.8623	64.2237	-0.9402	-34.6822	-0.960449	-34.6534	-13.9633	67.8952		58800000	-11.903	104.153	-6.94319	3.02318	-6.92316	3.16118	-12.3363	89.5574
59000000	-13.9048	63.7471	-0.947709	-34.8163	-0.952176	-34.6769	-13.9288	67.708		59000000	-12.0023	103.447	-6.96377	0.658106	-6.9844	1.05205	-12.3548	88.8696
59200000	-13.8671	63.7009	-0.938993	-34.8422	-0.970334	-34.794	-13.9122	67.7884		59200000	-11.9293	102.19	-6.9732	-1.49872	-6.96236	-1.48135	-12.3653	87.8151
59400000	-13.7668	64.0401	-0.961203	-34.9469	-0.943635	-34.9001	-13.8826	67.1381		59400000	-11.9424	101.492	-6.98952	-3.90377	-6.9689	-3.93	-12.4269	86.9055
59600000	-13.7698	63.4085	-0.946373	-35.046	-0.966346	-35.1918	-13.9346	67.457		59600000	-11.9597	100.347	-7.00469	-6.13445	-6.98566	-6.13253	-12.4684	86.0053
59800000	-13.7437	63.5284	-0.958599	-35.1845	-0.953714	-35.1031	-13.852	67.1573		59800000	-11.9261	99.4253	-7.03271	-8.43281	-6.97752	-8.4017	-12.5057	85.1223
60000000	-13.7931	63.56	-0.969536	-35.3169	-0.972967	-35.3451	-13.8565	67.5093		60000000	-11.9914	98.5551	-7.03741	-10.7561	-7.03137	-10.6616	-12.5578	84.3657
60200000	-13.6507	63.3303	-0.963717	-35.3817	-0.925564	-35.481	-13.8305	66.2381		60200000	-12.0073	97.7977	-7.04708	-13.1751	-7.00667	-12.9626	-12.6277	83.2598
60400000	-13.6233	62.8099	-0.960453	-35.5058	-0.981698	-35.4918	-13.8074	66.9131		60400000	-12.1386	96.9474	-7.0534	-15.5002	-7.05597	-15.4798	-12.7094	82.4615
60600000	-13.6275	63.0943	-0.970288	-35.6036	-0.934761	-35.5293	-13.7568	65.8228		60600000	-12.1208	96.265	-7.07956	-17.8117	-7.03054	-17.5805	-12.7934	81.7392
60800000	-13.6082	62.2854	-0.965324	-35.6933	-0.955869	-35.7643	-13.7721	66.563		60800000	-12.2108	95.3981	-7.09717	-20.1186	-7.06186	-19.8809	-12.841	81.1809
61000000	-13.5307	62.3361	-0.966871	-35.8132	-0.981158	-35.818	-13.7107	66.5838		61000000	-12.263	94.1795	-7.08691	-22.4111	-7.07028	-22.4459	-12.9523	80.1987
61200000	-13.5588	62.3711	-0.969875	-35.9829	-0.966504	-36.0311	-13.7174	66.2321		61200000	-12.2902	93.8108	-7.10528	-24.7149	-7.06898	-24.7627	-13.0298	79.3572
61400000	-13.5739	62	-0.96523	-36.0698	-0.974742	-36.0182	-13.6575	65.8177		61400000	-12.4133	93.0016	-7.11225	-27.0539	-7.12094	-27.0488	-13.1492	78.8348
61600000	-13.5097	61.974	-0.984354	-36.2172	-0.966626	-36.2688	-13.7014	65.9496		61600000	-12.4759	92.618	-7.1398	-29.4558	-7.09701	-29.4111	-13.2493	78.0358
61800000	-13.4035	61.8306	-0.975462	-36.1941	-0.969675	-36.274	-13.64	65.517		61800000	-12.5285	91.6373	-7.14886	-31.7134	-7.10459	-31.6264	-13.3723	77.5137
62000000	-13.4623	61.5536	-0.971717	-36.3446	-0.982238	-36.4881	-13.6593	65.7371		62000000	-12.6571	91.1195	-7.14434	-34.0226	-7.11243	-34.0743	-13.4885	77.0925
62200000	-13.4575	62.2425	-0.982856	-36.5599	-0.968656	-36.6424	-13.67	65.3893		62200000	-12.7493	90.7861	-7.15544	-36.3976	-7.12734	-36.3245	-13.5912	76.6506
62400000	-13.4841	62.4375	-1.00367	-36.6699	-0.992716	-36.5554	-13.5372	65.6236		62400000	-12.8106	90.3265	-7.18433	-38.7243	-7.15618	-38.723	-13.7362	75.9677
62600000	-13.4118	61.5426	-0.977424	-36.6514	-1.01081	-36.8432	-13.5954	65.6366		62600000	-12.9068	89.7172	-7.17032	-41.0489	-7.1611	-41.0865	-13.8894	75.5188
62800000	-13.3218	61.2161	-0.988693	-36.728	-0.974796	-36.9201	-13.5525	64.9249		62800000	-13.0957	88.9342	-7.17288	-43.3391	-7.15566	-43.3894	-14.0354	75.1318
63000000	-13.3839	61.2449	-1.00033	-37.0013	-1.00921	-36.9679	-13.4796	65.3751		63000000	-13.1669	89.1977	-7.20127	-45.7908	-7.16319	-45.7653	-14.1346	74.8822
63200000	-13.305	61.0684	-1.00309	-36.9907	-0.986854	-37.2406	-13.5365	64.8467		63200000	-13.3047	88.3368	-7.19947	-47.9798	-7.19561	-48.1704	-14.3045	74.7292
63400000	-13.3457	60.72	-0.992021	-37.2111	-0.992395	-37.1394	-13.4229	64.625		63400000	-13.442	88.3834	-7.20284	-50.5562	-7.2011	-50.4358	-14.4019	74.365
63600000	-13.2858	60.7231	-0.998687	-37.2882	-1.00545	-37.3265	-13.4165	64.5581		63600000	-13.5809	88.2787	-7.21759	-52.9171	-7.21074	-52.8611	-14.5919	74.2217
63800000	-13.2545	60.8866	-0.996652	-37.3835	-0.991565	-37.4261	-13.4183	64.2971		63800000	-13.6329	88.0889	-7.22402	-55.1879	-7.20198	-55.2675	-14.7498	74.3789
64000000	-13.2264	60.7956	-1.00569	-37.5026	-1.00916	-37.4788	-13.374	64.6708		64000000	-13.7784	88.2181	-7.23464	-57.5703	-7.21879	-57.4717	-14.8842	74.4085
64200000	-13.2179	60.0818	-0.993499	-37.6087	-1.01871	-37.7517	-13.3999	64.5826		64200000	-13.9623	88.6107	-7.24349	-59.9968	-7.22871	-59.8293	-15.0605	74.5244
64400000	-13.2631	60.2248	-1.00099	-37.6858	-1.01514	-37.6396	-13.3094	64.2432		64400000	-14.0694	88.7923	-7.25132	-62.2893	-7.22747	-62.3672	-15.2049	74.9908
64600000	-13.1825	59.5173	-0.997796	-37.8547	-0.989337	-37.9331	-13.3632	63.7483		64600000	-14.2366	88.5016	-7.25124	-64.6989	-7.23777	-64.5173	-15.3645	74.913
64800000	-13.1673	60.1029	-1.01044	-38.0313	-1.0157	-37.9851	-13.2623	63.9543		64800000	-14.2374	89.0002	-7.28023	-67.0909	-7.25197	-67.1201	-15.4559	75.3032
65000000	-13.1581	59.8211	-1.00447	-38.0614	-1.00933	-38.1437	-13.3053	63.6946		65000000	-14.4153	89.414	-7.28343	-69.4186	-7.24714	-69.3139	-15.6202	75.8102
65200000	-13.1548	59.783	-1.01436	-38.2313	-1.00728	-38.1863	-13.2533	63.4153		65200000	-14.5692	89.7663	-7.29786	-71.8364	-7.26136	-71.6742	-15.7453	76.3758
65400000	-13.1226	59.672	-1.01658	-38.3134	-1.01633	-38.2156	-13.1753	63.3558		65400000	-14.5832	90.3905	-7.3019	-74.1976	-7.31334	-74.1872	-15.8374	76.7797
65600000	-13.1384	59.6537	-1.01513	-38.4721	-1.00808	-38.431	-13.2127	63.3371		65600000	-14.7394	91.0262	-7.30627	-76.6576	-7.27584	-76.3781	-15.987	77.4688
65800000	-13.1351	59.451	-1.03571	-38.6172	-1.00938	-38.3732	-13.1801	62.9183		65800000	-14.8569	91.8506	-7.33071	-79.0757	-7.29651	-78.5896	-16.1006	78.1119
66000000	-13.0609	58.7948	-1.01479	-38.6613	-1.03719	-38.6976	-13.1641	63.3262		66000000	-14.937	92.4124	-7.33028	-81.4417	-7.30822	-81.3712	-16.1634	79.1792
66200000	-12.9966	58.7691	-1.02008	-38.7303	-1.01654	-38.772	-13.1419	62.9533		66200000	-14.9543	92.698	-7.32582	-83.7365	-7.30503	-83.6882	-16.2327	80.035
66400000	-13.0922	58.8672	-1.03204	-38.9287	-1.01477	-38.8628	-13.1309	62.7944		66400000	-14.9793	94.0296	-7.35449	-86.1254	-7.33944	-85.9267	-16.3285	80.8358
66600000	-13.0195	58.5072	-1.03242	-39.0331	-1.01633	-39.0202	-13.1127	62.6088		66600000	-15.07	94.4571	-7.37072	-88.6589	-7.34332	-88.4628	-16.3419	81.9437
66800000	-12.9848	58.2026	-1.02787	-39.1291	-1.03768	-39.2909	-13.147	62.7355		66800000	-15.1032	95.6352	-7.37693	-90.9736	-7.35718	-90.8386	-16.4013	82.9706
67000000	-12.9477	58.5544	-1.0298	-39.1346	-1.02851	-39.2803	-13.0759	62.5924		67000000	-14.9993	96.5303	-7.3932	-93.2704	-7.37282	-93.2136	-16.3683	83.9333
67200000	-12.8909	58.1931	-1.02433	-39.3105	-1.04534	-39.1929	-13.0127	62.1912		67200000	-15.0892	97.2059	-7.39723	-95.7955	-7.38411	-95.513	-16.3675	84.6488
67400000	-12.8979	58.3593	-1.03837	-39.4141	-1.03264	-39.3862	-13.019	62.2011		67400000	-14.994	97.7093	-7.41366	-98.0933	-7.37533	-98.0515	-16.3561	85.7433
67600000	-12.9099	57.8677	-1.04285	-39.5829	-1.03664	-39.674	-13.0255	62.1429		67600000	-15.0528	98.8027	-7.43811	-100.533	-7.41558	-100.445	-16.3289	86.267
67800000	-12.8366	57.6432	-1.0402	-39.6442	-1.0365	-39.6636	-13.0177	62.0177		67800000	-14.9663	99.9767	-7.45058	-102.96	-7.42463	-102.859	-16.2736	87.409
68000000	-12.8614	57.7324	-1.04	-39.769	-1.03315	-39.8186	-13.0045	61.7295		68000000	-14.9054	100.777	-7.46086	-105.274	-7.44474	-105.309	-16.2275	88.3095
68200000	-12.824	57.4283	-1.04862	-39.8853	-1.04198	-39.9255	-12.9653	61.626		68200000	-14.844	101.316	-7.46797	-107.639	-7.44738	-107.501	-16.1496	88.9914
68400000	-12.757	57.4437	-1.03889	-39.9116	-1.04434	-40.0967	-12.9461	61.6796		68400000	-14.7592	102.297	-7.49744	-110.06	-7.46998	-110.046	-16.0329	89.6186
68600000	-12.7701	57.4515	-1.04462	-40.0576	-1.0506	-40.1009	-12.8972	61.4199		68600000	-14.6758	102.878	-7.51258	-112.484	-7.47763	-112.475	-15.9793	90.2201
68800000	-12.7526	56.8668	-1.04915	-40.1842	-1.04905	-40.2114	-12.8958	61.0853		68800000	-14.6138	103.495	-7.53745	-114.847	-7.49687	-114.73	-15.8872	90.5866
69000000	-12.7977	56.6134	-1.04391	-40.3455	-1.03653	-40.3508	-12.9179	61.1205		69000000	-14.5169	104.281	-7.52981	-117.308	-7.50403	-117.09	-15.7376	91.2552
69200000	-12.6651	56.6595	-1.05594	-40.3795	-1.05243	-40.4085	-12.8529	60.819		69200000	-14.3474	104.767	-7.5543	-119.681	-7.54436	-119.528	-15.6484	91.2248
69400000	-12.7358	56.7593	-1.06194	-40.5594	-1.06327	-40.4249	-12.7966	60.5182		69400000	-14.2193	105.058	-7.57962	-122.03	-7.56858	-121.858	-15.5522	91.3647
69600000	-12.6801	57.1701	-1.06513	-40.6482	-1.05351	-40.6737	-12.8222	60.828		69600000	-14.0298	105.243	-7.58592	-124.409	-7.54313	-124.535	-15.3716	91.7658
69800000	-12.669	56.5219	-1.06449	-40.7909	-1.06798	-40.8074	-12.7693	60.7525		69800000	-13.9931	105.868	-7.62111	-126.789	-7.60494	-126.647	-15.2997	92.0326
70000000	-12.634	56.257	-1.05864	-40.8456	-1.04813	-40.7404	-12.8126	60.1925		70000000	-13.8265	105.902	-7.61912	-129.16	-7.59654	-128.971	-15.1598	92.2618
70200000	-12.6536	55.4408	-1.05521	-41.0143	-1.05036	-40.7897	-12.7409	60.0174		70200000	-13.7569	106.321	-7.654	-131.546	-7.6385	-131.53	-15.0485	91.9013
70400000	-12.642	55.8729	-1.07434	-41.1294	-1.04751	-41.1214	-12.7418	60.11		70400000	-13.5894	106.436	-7.68234	-133.937	-7.64899	-133.873	-14.9497	91.7548
70600000	-12.6261	55.5977	-1.07395	-41.2678	-1.05754	-41.1875	-12.7456	59.8956		70600000	-13.4181	106.604	-7.69967	-136.293	-7.68159	-136.088	-14.847	91.7392
70800000	-12.5818	55.766	-1.07383	-41.3398	-1.07355	-41.3846	-12.7203	60.0577		70800000	-13.3487	106.325	-7.71147	-138.768	-7.68978	-138.485	-14.7356	91.6801
71000000	-12.4872	55.6156	-1.07248	-41.4078	-1.04835	-41.6131	-12.7034	59.9236		71000000	-13.1681	105.513	-7.71662	-140.984	-7.68913	-141.015	-14.6411	90.9834
71200000	-12.5507	55.3574	-1.07058	-41.5735	-1.0692	-41.5748	-12.7064	59.789		71200000	-13.0957	105.924	-7.73222	-143.446	-7.69488	-143.341	-14.5107	90.7642
71400000	-12.5047	55.3611	-1.07756	-41.6001	-1.058	-41.7989	-12.6768	59.7468		71400000	-12.9329	106.002	-7.7691	-145.727	-7.70695	-145.813	-14.4269	90.3272
71600000	-12.4835	55.0067	-1.08181	-41.722	-1.06855	-41.8274	-12.6348	59.531		71600000	-12.8355	105.646	-7.77923	-148.156	-7.76516	-148.175	-14.3629	89.8658
71800000	-12.4875	55.2708	-1.08497	-41.8601	-1.0666	-41.7882	-12.6169	59.2054		71800000	-12.7377	105.514	-7.80237	-150.506	-7.76239	-150.502	-14.2691	89.4463
72000000	-12.5096	54.6326	-1.07912	-42.0499	-1.08153	-42.0926	-12.6054	59.3999		72000000	-12.6604	105.082	-7.82305	-152.934	-7.79894	-152.631	-14.1824	89.0116
72200000	-12.4547	54.7734	-1.09008	-42.1502	-1.07015	-42.0678	-12.5726	59.0801		72200000	-12.5089	105.065	-7.85013	-155.243	-7.81019	-155.014	-14.1166	88.417
72400000	-12.4166	54.6952	-1.09224	-42.1845	-1.08409	-42.2697	-12.5628	59.0293		72400000	-12.4405	104.331	-7.85477	-157.634	-7.83068	-157.383	-14.071	87.7989
72600000	-12.3942	54.604	-1.09307	-42.2854	-1.08104	-42.3903	-12.538	58.8695		72600000	-12.3492	103.782	-7.87879	-159.924	-7.85425	-159.843	-14.0208	86.9509
72800000	-12.3693	53.9587	-1.08067	-42.404	-1.08438	-42.522	-12.5554	58.9222		72800000	-12.1696	103.491	-7.89415	-162.189	-7.88358	-162.184	-13.9786	86.5074
73000000	-12.381	54.2188	-1.0924	-42.5234	-1.09425	-42.5305	-12.5077	58.567		73000000	-12.1154	103.362	-7.9239	-164.61	-7.88884	-164.371	-13.9678	85.7473
73200000	-12.3032	54.4757	-1.09368	-42.5605	-1.09522	-42.4804	-12.4738	58.1756		73200000	-12.0528	102.321	-7.92289	-167.001	-7.90842	-166.921	-13.9204	85.083
73400000	-12.3478	53.8965	-1.09974	-42.7429	-1.10917	-42.8199	-12.462	58.6064		73400000	-11.9556	102.211	-7.95358	-169.26	-7.89614	-169.311	-13.9059	84.3673
73600000	-12.278	53.7057	-1.09768	-42.8337	-1.1081	-42.8695	-12.4481	58.3014		73600000	-11.9115	101.592	-7.97242	-171.619	-7.93862	-171.575	-13.8917	83.6928
73800000	-12.2295	53.7837	-1.1006	-42.9022	-1.10628	-42.9871	-12.419	58.1129		73800000	-11.8067	100.822	-7.98379	-173.957	-7.96214	-173.871	-13.8987	82.9156
74000000	-12.286	53.6555	-1.11432	-43.1006	-1.10559	-42.9608	-12.4006	57.7885		74000000	-11.7535	100.781	-8.01892	-176.249	-7.9919	-176.182	-13.8829	82.2664
74200000	-12.247	53.4849	-1.11011	-43.1939	-1.08822	-43.2027	-12.4177	57.779		74200000	-11.7328	99.8841	-8.0216	-178.736	-7.99799	-178.513	-13.8945	81.414
74400000	-12.2348	53.1434	-1.09796	-43.301	-1.10137	-43.2861	-12.3805	57.7115		74400000	-11.6555	99.4709	-8.03536	179.08	-8.01757	179.252	-13.908	80.7298
74600000	-12.2463	53.5289	-1.11938	-43.401	-1.10531	-43.4379	-12.3526	57.5812		74600000	-11.561	99.0626	-8.06619	176.744	-8.02738	176.739	-13.9325	79.7925
74800000	-12.2088	53.0434	-1.11361	-43.5036	-1.11797	-43.5106	-12.3344	57.3397		74800000	-11.5291	98.4904	-8.07447	174.376	-8.05596	174.405	-13.981	79.1448
75000000	-12.1449	53.0164	-1.11114	-43.6379	-1.10266	-43.6075	-12.3315	57.4331		75000000	-11.4803	97.6329	-8.09104	172	-8.06436	172.108	-13.9975	78.5275
75200000	-12.1671	52.674	-1.11588	-43.7872	-1.10781	-43.6581	-12.3124	57.0759		75200000	-11.4591	97.071	-8.10066	169.619	-8.07088	169.889	-14.0623	77.6757
75400000	-12.1501	52.2764	-1.11494	-43.8604	-1.14303	-43.7966	-12.2372	56.9736		75400000	-11.4567	96.8103	-8.11971	167.328	-8.12244	167.509	-14.1251	77.1083
75600000	-12.1648	52.7373	-1.12909	-44.0489	-1.11613	-43.9075	-12.2781	57.2294		75600000	-11.3916	96.3125	-8.13888	165.003	-8.10704	165.105	-14.2163	76.5334
75800000	-12.0632	52.8102	-1.12427	-44.0103	-1.11209	-44.049	-12.2648	56.7507		75800000	-11.3563	95.4806	-8.15264	162.702	-8.12977	162.761	-14.3049	75.5738
76000000	-12.1068	52.1876	-1.12653	-44.1627	-1.12657	-43.9822	-12.2141	56.4252		76000000	-11.3694	95.5743	-8.17954	160.403	-8.14074	160.491	-14.3614	75.0591
76200000	-12.1082	51.8242	-1.12753	-44.3238	-1.13267	-44.1653	-12.1901	56.6779		76200000	-11.3715	94.4413	-8.18732	157.959	-8.18199	158.253	-14.4357	74.5705
76400000	-12.0341	51.7346	-1.12807	-44.4228	-1.13448	-44.4226	-12.1747	56.5864		76400000	-11.3778	94.0001	-8.20808	155.607	-8.18959	155.789	-14.5701	73.9474
76600000	-12.0057	51.9559	-1.12633	-44.5069	-1.12928	-44.5443	-12.1791	56.5106		76600000	-11.3271	93.5903	-8.2169	153.376	-8.20578	153.405	-14.6806	73.3807
76800000	-12.0018	52.098	-1.12886	-44.5651	-1.13176	-44.7824	-12.1559	56.6556		76800000	-11.3246	93.0009	-8.2103	150.994	-8.20943	150.885	-14.8064	73.0126
77000000	-11.9331	51.6087	-1.12992	-44.6492	-1.12771	-44.7956	-12.1658	56.1834		77000000	-11.2885	92.8744	-8.25107	148.837	-8.23226	148.768	-14.9351	72.3326
77200000	-12.0061	51.5006	-1.13823	-44.8158	-1.14684	-44.8319	-12.113	56.0286		77200000	-11.3357	92.3806	-8.25585	146.334	-8.24181	146.621	-15.0678	71.8933
77400000	-12.0061	51.2299	-1.1497	-44.9337	-1.16834	-44.9233	-12.0537	55.8384		77400000	-11.3715	91.8885	-8.2702	143.943	-8.27265	144.149	-15.1901	71.5588
77600000	-11.9947	51.082	-1.1447	-45.048	-1.13763	-44.9888	-12.0935	55.7844		77600000	-11.344	91.6162	-8.27888	141.68	-8.27342	141.954	-15.3413	71.5426
77800000	-11.9728	51.1981	-1.15139	-45.1297	-1.13138	-45.1391	-12.0908	55.6483		77800000	-11.3484	90.9382	-8.29666	139.405	-8.26513	139.552	-15.5168	71.2655
78000000	-11.9535	50.7246	-1.15424	-45.3154	-1.14797	-45.099	-12.0524	55.3392		78000000	-11.3931	90.5727	-8.3169	136.984	-8.29566	137.102	-15.6744	71.0839
78200000	-11.8554	50.5982	-1.14792	-45.3409	-1.14006	-45.342	-12.0307	55.3166		78200000	-11.3437	90.3871	-8.33509	134.657	-8.30191	134.869	-15.8535	70.8906
78400000	-11.9088	50.6254	-1.14954	-45.5107	-1.12929	-45.4591	-12.0577	55.3385		78400000	-11.3936	90.0086	-8.34102	132.297	-8.30553	132.422	-16.0295	71.0626
78600000	-11.8934	50.3132	-1.15734	-45.584	-1.16163	-45.6421	-11.9745	55.3601		78600000	-11.4251	89.7136	-8.35764	129.928	-8.34648	129.99	-16.1783	71.0537
78800000	-11.8844	50.2357	-1.14658	-45.7521	-1.14861	-45.6413	-12.016	55.1345		78800000	-11.4022	89.5349	-8.35944	127.611	-8.33047	127.868	-16.4219	71.7419
79000000	-11.8456	50.3232	-1.15871	-45.8006	-1.14592	-45.7689	-11.9853	54.912		79000000	-11.4242	89.2965	-8.38279	125.272	-8.33433	125.445	-16.5991	71.8078
79200000	-11.8183	50.1815	-1.15844	-45.9487	-1.16339	-45.9325	-11.9496	54.839		79200000	-11.43	88.8914	-8.39664	122.973	-8.38902	123.055	-16.7655	72.1349
79400000	-11.78	49.7061	-1.15852	-46.049	-1.18069	-46.0729	-11.9119	54.6183		79400000	-11.4595	88.6967	-8.40361	120.591	-8.39036	120.789	-16.9784	72.9344
79600000	-11.8293	49.5115	-1.17929	-46.1374	-1.17488	-46.1498	-11.9074	54.4612		79600000	-11.4826	88.6327	-8.43061	118.315	-8.39665	118.403	-17.182	73.5637
79800000	-11.7832	49.3265	-1.16922	-46.2959	-1.15857	-46.2678	-11.9118	54.5725		79800000	-11.4617	88.6589	-8.43454	115.977	-8.42711	116.079	-17.3582	74.386
80000000	-11.7957	49.3982	-1.17142	-46.4551	-1.17894	-46.4313	-11.859	54.6393		80000000	-11.5038	88.2783	-8.44729	113.525	-8.43766	113.553	-17.4953	75.408
80200000	-11.7247	49.4426	-1.17131	-46.4755	-1.15192	-46.4352	-11.8964	54.2313		80200000	-11.4688	87.9828	-8.45812	111.19	-8.40961	111.281	-17.7012	76.6093
80400000	-11.7202	49.3746	-1.17347	-46.5579	-1.16559	-46.4944	-11.8627	54.108		80400000	-11.472	88.2672	-8.47013	108.899	-8.46172	109.116	-17.8686	77.6934
80600000	-11.6877	49.3142	-1.17227	-46.6699	-1.17698	-46.791	-11.8414	54.164		80600000	-11.4906	87.998	-8.48097	106.504	-8.47754	106.52	-18.0062	79.4963
80800000	-11.6656	49.2632	-1.16746	-46.7788	-1.17092	-46.7559	-11.83	53.8997		80800000	-11.5029	87.956	-8.49786	104.223	-8.4816	104.254	-18.1028	80.8983
81000000	-11.6286	49.2268	-1.17786	-46.8545	-1.18132	-47.004	-11.7923	53.7977		81000000	-11.4451	87.9583	-8.51094	101.826	-8.48412	101.992	-18.2324	82.5002
81200000	-11.6738	49.0699	-1.18891	-46.9879	-1.17633	-46.9085	-11.7882	53.5709		81200000	-11.4496	88.0645	-8.51952	99.4763	-8.50301	99.54	-18.2817	84.2102
81400000	-11.656	48.7916	-1.1874	-47.0702	-1.18922	-47.186	-11.7431	53.5099		81400000	-11.4829	87.9535	-8.53094	97.1414	-8.51856	97.1401	-18.3501	86.1506
81600000	-11.6275	48.6081	-1.18895	-47.2053	-1.18125	-47.1906	-11.7599	53.3206		81600000	-11.4823	87.6979	-8.54871	94.7256	-8.53137	94.8184	-18.3684	88.0421
81800000	-11.6188	48.3186	-1.19056	-47.3561	-1.19609	-47.2715	-11.7447	53.2563		81800000	-11.4612	87.811	-8.56855	92.3634	-8.56672	92.515	-18.3665	89.9723
82000000	-11.608	48.1996	-1.1837	-47.4431	-1.18831	-47.3851	-11.7375	53.1502		82000000	-11.4432	88.0652	-8.57839	90.0689	-8.55383	90.1703	-18.3012	91.8391
82200000	-11.6002	48.0567	-1.19584	-47.5392	-1.16356	-47.5288	-11.7474	53.1581		82200000	-11.422	87.8099	-8.5898	87.6762	-8.57866	87.8286	-18.2319	93.6879
82400000	-11.6115	48.1084	-1.20065	-47.6294	-1.18925	-47.5932	-11.7131	52.955		82400000	-11.4179	88.0236	-8.61189	85.336	-8.58806	85.3974	-18.1373	95.4857
82600000	-11.5753	47.8596	-1.20029	-47.7474	-1.19362	-47.6769	-11.6822	52.7483		82600000	-11.3789	87.8421	-8.63014	82.9889	-8.60277	83.1897	-17.9859	97.2184
82800000	-11.5755	47.7631	-1.20374	-47.8564	-1.20189	-47.9895	-11.6453	52.744		82800000	-11.3671	87.8693	-8.64308	80.5314	-8.63971	80.604	-17.9028	98.7062
83000000	-11.498	48.0354	-1.19924	-47.9316	-1.21008	-47.9556	-11.6273	52.5956		83000000	-11.2926	87.7396	-8.64987	78.229	-8.63935	78.3422	-17.6931	100.237
83200000	-11.4992	47.5978	-1.20373	-48.1271	-1.20541	-48.1419	-11.6126	52.4923		83200000	-11.293	87.5078	-8.67236	75.7539	-8.6469	75.8531	-17.5251	101.609
83400000	-11.4802	47.3276	-1.20882	-48.2205	-1.20609	-48.1295	-11.641	52.2773		83400000	-11.2461	87.4796	-8.69166	73.4677	-8.66484	73.7096	-17.2731	103.174
83600000	-11.4852	47.3627	-1.20699	-48.2649	-1.19823	-48.2371	-11.6363	52.2356		83600000	-11.2249	87.4389	-8.70126	71.0528	-8.68009	71.1854	-17.0966	104.17
83800000	-11.4541	47.123	-1.21272	-48.4306	-1.22525	-48.347	-11.5701	52.0726		83800000	-11.1704	87.3504	-8.72103	68.7101	-8.71004	68.9585	-16.8478	105.261
84000000	-11.4692	47.2853	-1.21255	-48.4616	-1.21241	-48.4905	-11.5653	51.9951		84000000	-11.1097	87.3372	-8.72313	66.4687	-8.71992	66.473	-16.6458	105.914
84200000	-11.4629	46.8966	-1.22091	-48.6214	-1.20275	-48.5813	-11.5759	51.9276		84200000	-11.0592	87.3276	-8.74696	64.0591	-8.73634	64.1224	-16.4286	106.688
84400000	-11.4326	46.5752	-1.22099	-48.7397	-1.21379	-48.7302	-11.5623	51.7353		84400000	-11.0202	87.0886	-8.77113	61.622	-8.74827	61.7828	-16.1729	107.223
84600000	-11.3802	46.4622	-1.22252	-48.8823	-1.20053	-48.8838	-11.5397	51.8479		84600000	-10.9705	86.8164	-8.79398	59.2969	-8.75984	59.5308	-15.9446	107.495
84800000	-11.3937	46.6462	-1.22384	-48.9558	-1.23087	-49.0092	-11.483	51.5915		84800000	-10.9322	86.6186	-8.80471	56.9077	-8.80958	57.208	-15.6985	107.874
85000000	-11.3507	46.4673	-1.2157	-49.0776	-1.23742	-49.0909	-11.4726	51.4683		85000000	-10.8593	86.387	-8.8177	54.531	-8.80243	54.7311	-15.4484	107.945
85200000	-11.4057	46.0115	-1.2263	-49.1558	-1.22411	-49.1143	-11.493	51.3144		85200000	-10.8258	86.3789	-8.83624	52.3296	-8.82717	52.4967	-15.2112	108.135
85400000	-11.3287	45.9317	-1.23122	-49.2856	-1.22933	-49.1958	-11.4784	50.9506		85400000	-10.7452	85.7689	-8.86178	49.8882	-8.84376	50.1985	-15.0031	108.247
85600000	-11.3554	46.0795	-1.23806	-49.3657	-1.21831	-49.3847	-11.4506	51.0433		85600000	-10.7344	86.0213	-8.88299	47.5626	-8.85094	47.5889	-14.8075	107.986
85800000	-11.297	45.9577	-1.23553	-49.4976	-1.22809	-49.4154	-11.4493	50.8396		85800000	-10.645	85.5358	-8.90251	45.2374	-8.87602	45.3925	-14.6071	107.876
86000000	-11.331	45.8212	-1.23546	-49.5389	-1.24544	-49.5363	-11.4281	50.6968		86000000	-10.6265	85.0921	-8.91847	42.8467	-8.9058	42.9561	-14.4045	107.627
86200000	-11.2653	45.7367	-1.232	-49.6639	-1.23147	-49.774	-11.4134	50.7889		86200000	-10.5502	84.8788	-8.92982	40.5493	-8.91727	40.5791	-14.2298	107.254
86400000	-11.3166	45.5945	-1.24682	-49.7768	-1.23156	-49.7421	-11.4052	50.6013		86400000	-10.5137	84.6008	-8.95463	38.2066	-8.9383	38.3013	-14.0369	106.885
86600000	-11.2502	45.5326	-1.23013	-49.8793	-1.23277	-49.8649	-11.3851	50.5678		86600000	-10.445	83.9802	-8.964	35.8324	-8.95117	35.9561	-13.8336	106.349
86800000	-11.2429	45.0509	-1.25139	-50.0636	-1.24838	-49.9957	-11.3632	50.2413		86800000	-10.4445	83.6529	-8.99705	33.4511	-8.97862	33.7453	-13.6815	105.875
87000000	-11.2299	45.1879	-1.24527	-50.0907	-1.24418	-50.0883	-11.3621	50.2242		87000000	-10.3868	83.3184	-9.00111	31.215	-8.98478	31.1938	-13.5156	105.329
87200000	-11.1766	45.3413	-1.24043	-50.1639	-1.22502	-50.3034	-11.3369	50.3999		87200000	-10.3636	82.67	-9.02295	28.864	-8.98807	28.929	-13.3622	104.753
87400000	-11.2344	44.8075	-1.2597	-50.3111	-1.25263	-50.3655	-11.315	50.0128		87400000	-10.3366	82.3928	-9.04747	26.5564	-9.01348	26.6441	-13.2247	104.126
87600000	-11.166	44.9176	-1.24709	-50.4389	-1.24382	-50.3479	-11.3383	49.8945		87600000	-10.2624	82.1681	-9.05213	24.2451	-9.03673	24.2988	-13.0904	103.431
87800000	-11.1609	44.4799	-1.25437	-50.6104	-1.25498	-50.4642	-11.2961	49.7208		87800000	-10.2289	81.5441	-9.0838	21.8562	-9.09145	22.1456	-12.9645	102.834
88000000	-11.1472	44.256	-1.26239	-50.6822	-1.25925	-50.7051	-11.2748	49.7675		88000000	-10.2209	81.1237	-9.09867	19.5575	-9.07917	19.706	-12.8408	102.145
88200000	-11.147	44.2986	-1.26451	-50.7366	-1.2515	-50.7478	-11.2705	49.5419		88200000	-10.1932	80.6316	-9.11433	17.3133	-9.09857	17.4754	-12.7356	101.343
88400000	-11.1127	44.1674	-1.25869	-50.8742	-1.26025	-50.8669	-11.2469	49.5321		88400000	-10.1742	80.0916	-9.12909	14.9091	-9.09162	14.9778	-12.6449	100.617
88600000	-11.1186	44.2477	-1.26134	-50.9613	-1.26716	-51.0168	-11.2304	49.3457		88600000	-10.1606	79.507	-9.14656	12.5665	-9.13792	12.8047	-12.5536	99.8819
88800000	-11.1003	44.0114	-1.26457	-51.089	-1.25725	-51.0981	-11.2288	49.2848		88800000	-10.1211	79.0458	-9.16169	10.2724	-9.12718	10.4318	-12.4597	99.1304
89000000	-11.0659	43.9182	-1.26855	-51.2111	-1.26589	-51.1955	-11.2085	49.0644		89000000	-10.1229	78.5029	-9.18394	7.97673	-9.15427	8.09886	-12.3668	98.3014
89200000	-11.074	43.6991	-1.26793	-51.3097	-1.26611	-51.3864	-11.1904	49.0231		89200000	-10.0847	77.9313	-9.19336	5.6597	-9.18516	5.68364	-12.2997	97.5777
89400000	-11.0621	43.5219	-1.27106	-51.4134	-1.27539	-51.4565	-11.1653	48.9331		89400000	-10.0967	77.5434	-9.20634	3.37148	-9.20586	3.46276	-12.2455	96.7897
89600000	-11.0418	43.6605	-1.27604	-51.4923	-1.26461	-51.5667	-11.1585	48.8673		89600000	-10.0707	76.9892	-9.22719	1.01421	-9.19849	1.16589	-12.192	95.9357
89800000	-11.0103	43.2069	-1.2812	-51.6453	-1.28104	-51.7407	-11.1199	48.7561		89800000	-10.1207	76.4539	-9.25093	-1.26436	-9.2592	-1.07967	-12.1344	95.0576
90000000	-10.9903	43.3157	-1.2792	-51.7256	-1.279	-51.7548	-11.1299	48.4668		90000000	-10.0919	76.0365	-9.26103	-3.57017	-9.25741	-3.44492	-12.104	94.4112
90200000	-10.983	43.1224	-1.27604	-51.8771	-1.2659	-51.9259	-11.1151	48.5923		90200000	-10.079	75.398	-9.27099	-5.85462	-9.26103	-5.76291	-12.0649	93.5208
90400000	-10.9598	42.9805	-1.27245	-51.9413	-1.27393	-51.9213	-11.1101	48.3559		90400000	-10.0916	74.7622	-9.27975	-8.11945	-9.26265	-8.12527	-12.0401	92.7019
90600000	-10.9673	42.8006	-1.28449	-52.0306	-1.27786	-52.1676	-11.0725	48.2605		90600000	-10.1234	74.4689	-9.29991	-10.4484	-9.28158	-10.5384	-12.0078	91.9358
90800000	-10.9154	43.3253	-1.27936	-52.1443	-1.27598	-52.1168	-11.0879	48.1635		90800000	-10.1086	74.0379	-9.31332	-12.8583	-9.3098	-12.6556	-11.9936	91.271
91000000	-10.9197	42.485	-1.28619	-52.3187	-1.2747	-52.3257	-11.0775	48.2077		91000000	-10.1655	73.2403	-9.32391	-15.1882	-9.30557	-15.079	-11.9928	90.5209
91200000	-10.91	42.6842	-1.28186	-52.3659	-1.27906	-52.3035	-11.0594	47.9324		91200000	-10.1278	73.0646	-9.32215	-17.4167	-9.3323	-17.4135	-11.9948	89.7307
91400000	-10.9471	42.4427	-1.29675	-52.4468	-1.30294	-52.5536	-11.0218	47.7822		91400000	-10.1978	72.4209	-9.35119	-19.7512	-9.33745	-19.6618	-11.9971	89.1029
91600000	-10.8899	42.3638	-1.28809	-52.5825	-1.27656	-52.5372	-11.0489	47.8014		91600000	-10.2252	71.8397	-9.35631	-22.1016	-9.3462	-21.8302	-12.0177	88.3941
91800000	-10.874	42.1978	-1.29148	-52.6816	-1.29996	-52.8024	-10.9885	47.5064		91800000	-10.2491	71.3608	-9.37615	-24.3753	-9.36689	-24.2656	-12.0415	87.7052
92000000	-10.871	42.0023	-1.29506	-52.7948	-1.28976	-52.7319	-11.0213	47.4704		92000000	-10.2923	71.1945	-9.38123	-26.6936	-9.37405	-26.5733	-12.064	87.1138
92200000	-10.8366	41.995	-1.30275	-52.9055	-1.29929	-52.9879	-10.9785	47.3962		92200000	-10.3442	70.6115	-9.40722	-28.9806	-9.38204	-28.8708	-12.0979	86.4669
92400000	-10.8615	41.8801	-1.30129	-53.0094	-1.29532	-53.0033	-10.9755	47.2515		92400000	-10.3812	70.4166	-9.40857	-31.3529	-9.39944	-31.1466	-12.1294	85.8203
92600000	-10.7981	41.6758	-1.30285	-53.1299	-1.31369	-53.267	-10.9265	47.0634		92600000	-10.4189	69.7917	-9.41577	-33.655	-9.40051	-33.5555	-12.1697	85.3632
92800000	-10.834	41.552	-1.30591	-53.1949	-1.29621	-53.2498	-10.9562	47.1077		92800000	-10.4513	69.4794	-9.42634	-36.058	-9.42135	-35.8219	-12.2075	84.845
93000000	-10.8244	41.5286	-1.31192	-53.2706	-1.30068	-53.4176	-10.9015	46.8725		93000000	-10.5359	69.1444	-9.43941	-38.3188	-9.43455	-38.2438	-12.2585	84.1859
93200000	-10.7814	41.4815	-1.30685	-53.4188	-1.31148	-53.3753	-10.9276	46.6571		93200000	-10.5821	68.9595	-9.45662	-40.6165	-9.45288	-40.5964	-12.3149	83.7953
93400000	-10.7697	41.3056	-1.31116	-53.5527	-1.31492	-53.6079	-10.8977	46.6495		93400000	-10.5973	68.7695	-9.4647	-42.9718	-9.45189	-42.8118	-12.3775	83.5664
93600000	-10.7501	41.0467	-1.31621	-53.6876	-1.3105	-53.6542	-10.8882	46.5755		93600000	-10.6979	68.2096	-9.48469	-45.3348	-9.43971	-45.145	-12.43	83.11
93800000	-10.7489	40.9617	-1.31759	-53.7881	-1.32699	-53.8433	-10.8548	46.4153		93800000	-10.7448	68.2657	-9.48747	-47.6698	-9.47374	-47.4132	-12.4988	82.7846
94000000	-10.7544	40.9724	-1.32198	-53.8331	-1.31915	-53.9255	-10.8499	46.33		94000000	-10.7874	68.0282	-9.48869	-50.012	-9.48292	-49.8183	-12.5643	82.5576
94200000	-10.6878	40.6624	-1.32062	-53.9901	-1.32815	-54.0103	-10.8345	46.1774		94200000	-10.8407	67.7246	-9.4992	-52.2958	-9.49066	-52.1707	-12.6402	82.3408
94400000	-10.7231	40.2873	-1.33685	-54.0985	-1.31654	-54.0207	-10.8411	46.1594		94400000	-10.94	67.6082	-9.51768	-54.6342	-9.51036	-54.5117	-12.7091	82.1844
94600000	-10.7096	40.1876	-1.3379	-54.2018	-1.31706	-54.1185	-10.825	46.0942		94600000	-10.9838	67.5016	-9.53346	-57.0044	-9.50428	-56.7892	-12.7773	82.0035
94800000	-10.6976	40.3509	-1.32685	-54.2409	-1.32771	-54.2692	-10.8141	45.9141		94800000	-11.0257	67.5561	-9.53437	-59.3317	-9.49158	-59.2669	-12.856	82.0429
95000000	-10.6763	40.4695	-1.32959	-54.3683	-1.328	-54.4249	-10.7807	45.7511		95000000	-11.0809	67.454	-9.54896	-61.7385	-9.5097	-61.6151	-12.9361	81.9468
95200000	-10.6608	40.0885	-1.33139	-54.505	-1.34318	-54.5076	-10.7885	45.5348		95200000	-11.1534	67.4746	-9.56014	-64.0724	-9.54654	-63.936	-13.0161	82.0249
95400000	-10.6898	40.0657	-1.33858	-54.5872	-1.33721	-54.5545	-10.7707	45.5031		95400000	-11.2031	67.6687	-9.56599	-66.4287	-9.53605	-66.2442	-13.0696	82.2261
95600000	-10.6421	39.7868	-1.34474	-54.7286	-1.33968	-54.6746	-10.7587	45.4212		95600000	-11.2633	67.7234	-9.57864	-68.7659	-9.58599	-68.5499	-13.139	82.3773
95800000	-10.6444	39.7977	-1.33894	-54.7888	-1.34055	-54.7923	-10.7516	45.2503		95800000	-11.3084	67.89	-9.58212	-71.0924	-9.58659	-70.9715	-13.211	82.5921
96000000	-10.6089	39.629	-1.33867	-54.8982	-1.34952	-54.9726	-10.7299	45.1276		96000000	-11.3473	67.8002	-9.59566	-73.512	-9.57362	-73.342	-13.2669	82.8519
96200000	-10.5773	39.5757	-1.33991	-55.0591	-1.34965	-55.0062	-10.7306	45.0672		96200000	-11.3917	68.0229	-9.61042	-75.8589	-9.61051	-75.7264	-13.3227	83.2365
96400000	-10.567	39.318	-1.34798	-55.1296	-1.34888	-55.1073	-10.7119	44.9634		96400000	-11.4204	68.1787	-9.62824	-78.1871	-9.61408	-78.0085	-13.3747	83.626
96600000	-10.5589	39.1827	-1.35163	-55.2489	-1.34635	-55.2025	-10.6923	44.9654		96600000	-11.458	68.4631	-9.6269	-80.5787	-9.61735	-80.3755	-13.3984	83.9962
96800000	-10.5245	39.2919	-1.34814	-55.3446	-1.34743	-55.2942	-10.6896	44.7809		96800000	-11.4895	68.6064	-9.64738	-82.9601	-9.64653	-82.7772	-13.4457	84.4909
97000000	-10.5681	39.0289	-1.35394	-55.4261	-1.34521	-55.4481	-10.6585	44.6614		97000000	-11.5608	69.0799	-9.65682	-85.2751	-9.64489	-85.051	-13.4608	84.8995
97200000	-10.544	38.924	-1.35807	-55.5665	-1.35173	-55.6156	-10.6408	44.5475		97200000	-11.5561	69.2608	-9.67845	-87.6803	-9.66294	-87.5076	-13.4975	85.5301
97400000	-10.4963	38.7501	-1.35367	-55.6944	-1.35975	-55.6874	-10.6433	44.4412		97400000	-11.5702	69.3014	-9.6915	-90.0948	-9.67414	-89.8619	-13.4988	86.1918
97600000	-10.5082	38.7329	-1.3617	-55.7566	-1.36648	-55.808	-10.6235	44.2344		97600000	-11.5741	69.7879	-9.69878	-92.4502	-9.6619	-92.1307	-13.5037	86.6366
97800000	-10.5228	38.5688	-1.35698	-55.8353	-1.35529	-55.8095	-10.6368	44.334		97800000	-11.6073	70.4545	-9.71063	-94.7839	-9.68888	-94.7033	-13.5086	87.3625
98000000	-10.4772	38.4303	-1.36436	-55.9509	-1.37505	-55.9615	-10.6134	43.9363		98000000	-11.5913	70.4616	-9.72556	-97.1183	-9.73824	-96.9913	-13.4864	87.8617
98200000	-10.4603	38.1577	-1.37073	-56.0951	-1.37595	-56.0611	-10.6019	43.8756		98200000	-11.5575	70.6922	-9.74068	-99.556	-9.74509	-99.3049	-13.4556	88.5691
98400000	-10.4704	37.975	-1.37256	-56.1688	-1.35897	-56.158	-10.5886	43.9704		98400000	-11.5918	71.1813	-9.75835	-101.87	-9.75093	-101.745	-13.4134	89.1283
98600000	-10.4335	37.9382	-1.37174	-56.2924	-1.36584	-56.3372	-10.5569	43.7682		98600000	-11.5595	71.2405	-9.77667	-104.291	-9.74878	-104.23	-13.3789	89.6262
98800000	-10.4105	37.8379	-1.37925	-56.4293	-1.37716	-56.4317	-10.5534	43.5587		98800000	-11.5068	71.6151	-9.79591	-106.636	-9.7816	-106.492	-13.301	90.286
99000000	-10.449	37.7107	-1.38635	-56.4938	-1.36832	-56.5183	-10.5487	43.5633		99000000	-11.4703	72.2597	-9.8122	-109.03	-9.79776	-108.934	-13.2554	90.8662
99200000	-10.4014	37.6061	-1.38011	-56.6161	-1.38121	-56.6504	-10.5239	43.3014		99200000	-11.4566	72.0573	-9.83174	-111.439	-9.82269	-111.225	-13.1757	91.3125
99400000	-10.417	37.6443	-1.38002	-56.7041	-1.37942	-56.8063	-10.5092	43.2435		99400000	-11.3794	72.6724	-9.84376	-113.784	-9.83208	-113.606	-13.0925	91.8669
99600000	-10.4082	37.4734	-1.38199	-56.7748	-1.37642	-56.8339	-10.5019	43.2196		99600000	-11.3607	72.7448	-9.85901	-116.166	-9.85731	-116.057	-13.0048	92.2829
99800000	-10.3943	37.2973	-1.37903	-56.8791	-1.37934	-56.9193	-10.4999	43.1089		99800000	-11.3103	73.0716	-9.87638	-118.433	-9.85476	-118.251	-12.9018	92.7343
100000000	-10.3389	37.1593	-1.38925	-57.0727	-1.38956	-57.0606	-10.4901	42.9686		100000000	-11.2539	73.1555	-9.89478	-120.866	-9.8802	-120.65	-12.8065	93.1842
100200000	-10.3515	37.1414	-1.38968	-57.1347	-1.37984	-57.1148	-10.4797	42.9598		100200000	-11.1664	73.0886	-9.9202	-123.271	-9.89981	-123.098	-12.6929	93.5062
100400000	-10.33	36.9978	-1.39353	-57.251	-1.39555	-57.2545	-10.4653	42.6911		100400000	-11.1059	73.4263	-9.93577	-125.634	-9.92072	-125.474	-12.5886	93.6702
100600000	-10.3296	37.0581	-1.38714	-57.3777	-1.39044	-57.3132	-10.454	42.7109		100600000	-11.0527	73.4474	-9.96013	-128.023	-9.94134	-127.869	-12.4559	93.8735
100800000	-10.3083	36.7232	-1.39835	-57.4509	-1.38039	-57.4292	-10.4483	42.6732		100800000	-10.9946	73.5212	-9.98013	-130.296	-9.95855	-130.117	-12.3409	94.1084
101000000	-10.3086	36.7242	-1.39483	-57.5783	-1.39982	-57.5582	-10.4281	42.4345		101000000	-10.9032	73.4899	-9.99394	-132.714	-9.98883	-132.579	-12.2298	94.1621
101200000	-10.3022	36.4595	-1.39997	-57.6497	-1.41011	-57.7419	-10.4109	42.1093		101200000	-10.8462	73.4706	-10.0226	-135.044	-9.98916	-134.833	-12.1291	94.2069
101400000	-10.2663	36.4013	-1.4036	-57.7955	-1.39579	-57.7738	-10.3971	42.2818		101400000	-10.7624	73.3433	-10.0345	-137.439	-10.0103	-137.187	-11.9933	94.2046
101600000	-10.2769	36.176	-1.406	-57.8691	-1.40289	-57.9251	-10.3873	42.1246		101600000	-10.7117	73.2843	-10.0635	-139.783	-10.0496	-139.607	-11.8606	94.2514
101800000	-10.2563	35.9738	-1.40511	-57.9685	-1.39888	-57.945	-10.3834	42.1068		101800000	-10.638	73.0017	-10.0836	-142.09	-10.0641	-141.922	-11.753	94.045
102000000	-10.2579	36.1064	-1.40679	-58.0759	-1.41075	-58.1626	-10.3646	41.779		102000000	-10.5693	72.8851	-10.107	-144.407	-10.1198	-144.345	-11.6225	93.9457
102200000	-10.2504	35.8394	-1.41014	-58.1714	-1.41049	-58.2333	-10.3384	41.785		102200000	-10.5107	72.6688	-10.1245	-146.776	-10.1115	-146.526	-11.5088	93.7685
102400000	-10.2099	35.8171	-1.41065	-58.3024	-1.4061	-58.2877	-10.3401	41.7091		102400000	-10.4212	72.3689	-10.1468	-149.118	-10.1259	-148.923	-11.4084	93.5683
102600000	-10.2252	35.8422	-1.40634	-58.4097	-1.41197	-58.334	-10.3429	41.631		102600000	-10.3629	72.2403	-10.1708	-151.476	-10.1433	-151.221	-11.2778	93.3821
102800000	-10.1756	35.5969	-1.41233	-58.5491	-1.42237	-58.5033	-10.3275	41.3737		102800000	-10.2917	71.6954	-10.1924	-153.805	-10.1971	-153.595	-11.1758	93.0306
103000000	-10.207	35.4537	-1.421	-58.6069	-1.4159	-58.5881	-10.2995	41.4451		103000000	-10.2551	71.4975	-10.2158	-156.06	-10.196	-155.818	-11.0562	92.5576
103200000	-10.1908	35.4708	-1.41522	-58.6919	-1.41709	-58.667	-10.3071	41.3072		103200000	-10.1895	71.3725	-10.2307	-158.407	-10.2298	-158.221	-10.9548	92.326
103400000	-10.1818	35.3019	-1.42228	-58.8066	-1.41105	-58.83	-10.2754	41.194		103400000	-10.141	70.8299	-10.261	-160.693	-10.2424	-160.593	-10.8653	91.9283
103600000	-10.1398	35.1296	-1.4291	-58.9297	-1.42661	-58.8742	-10.293	41.1		103600000	-10.0892	70.3811	-10.2906	-163.009	-10.27	-162.879	-10.7589	91.5421
103800000	-10.1317	34.973	-1.43058	-59.0197	-1.43432	-58.9438	-10.2799	41.0298		103800000	-10.0614	70.0335	-10.3027	-165.267	-10.2998	-165.099	-10.6711	91.0054
104000000	-10.1242	35.061	-1.42735	-59.173	-1.41936	-59.1397	-10.2441	40.8643		104000000	-9.98205	69.4905	-10.3264	-167.655	-10.3055	-167.532	-10.5753	90.5798
104200000	-10.1176	34.5294	-1.43646	-59.2097	-1.42847	-59.2226	-10.2496	40.7724		104200000	-9.96357	69.013	-10.3552	-169.928	-10.3387	-169.757	-10.5036	90.1753
104400000	-10.1165	34.6303	-1.42997	-59.3413	-1.42865	-59.3489	-10.2317	40.5887		104400000	-9.91338	68.6986	-10.3688	-172.257	-10.3508	-172.065	-10.4261	89.6563
104600000	-10.0801	34.5226	-1.4382	-59.471	-1.43338	-59.3869	-10.2209	40.5982		104600000	-9.89363	68.1096	-10.3873	-174.566	-10.3632	-174.349	-10.3398	89.0766
104800000	-10.1025	34.4233	-1.43589	-59.4997	-1.44876	-59.5027	-10.2412	40.3453		104800000	-9.86239	67.5252	-10.4167	-176.794	-10.4106	-176.681	-10.2697	88.5819
105000000	-10.0662	34.3714	-1.44114	-59.6741	-1.44538	-59.6798	-10.2111	40.278		105000000	-9.81235	67.0948	-10.4275	-179.155	-10.4314	-178.99	-10.2009	88.0293
105200000	-10.0597	34.1344	-1.44154	-59.7376	-1.44596	-59.8354	-10.1843	40.1026		105200000	-9.80429	66.5555	-10.4471	178.592	-10.4382	178.674	-10.1402	87.3947
105400000	-10.0464	33.7208	-1.45007	-59.8456	-1.43342	-59.8063	-10.1667	40.1952		105400000	-9.80944	65.9391	-10.4711	176.28	-10.4577	176.45	-10.0846	86.8334
105600000	-10.0351	33.7436	-1.45113	-59.9235	-1.45271	-59.9877	-10.1645	39.9946		105600000	-9.78786	65.355	-10.4899	174.009	-10.4887	174.202	-10.0311	86.2494
105800000	-10.0039	33.7514	-1.45783	-60.0889	-1.44259	-60.062	-10.1516	39.9424		105800000	-9.7714	64.9305	-10.5071	171.716	-10.4854	171.962	-9.98259	85.675
106000000	-10.0191	33.7504	-1.45184	-60.1638	-1.44198	-60.1357	-10.1382	39.8952		106000000	-9.78102	64.4246	-10.5257	169.465	-10.4968	169.672	-9.93915	85.1081
106200000	-10.0188	33.4948	-1.45029	-60.2509	-1.44229	-60.2922	-10.1156	39.6963		106200000	-9.79172	63.8583	-10.5397	167.171	-10.5177	167.337	-9.89833	84.4993
106400000	-10.0369	33.5993	-1.44541	-60.3585	-1.46511	-60.3775	-10.1279	39.6292		106400000	-9.79682	63.4565	-10.5512	164.888	-10.5453	165.042	-9.86172	83.8772
106600000	-9.97085	33.2634	-1.45814	-60.4973	-1.45919	-60.4541	-10.1189	39.5324		106600000	-9.80187	62.643	-10.5777	162.605	-10.5606	162.735	-9.83084	83.2975
106800000	-9.98447	33.2093	-1.45613	-60.5999	-1.46359	-60.5871	-10.1142	39.2967		106800000	-9.79519	62.2401	-10.589	160.252	-10.5768	160.594	-9.80192	82.6408
107000000	-9.94878	33.0908	-1.46891	-60.6948	-1.46283	-60.7207	-10.0882	39.2028		107000000	-9.83521	61.6336	-10.6131	158.014	-10.5911	158.133	-9.77273	82.074
107200000	-9.95513	33.0855	-1.46111	-60.8224	-1.45309	-60.782	-10.0623	39.1677		107200000	-9.83623	61.2522	-10.6261	155.701	-10.5998	155.92	-9.75388	81.4622
107400000	-9.94166	32.8507	-1.46414	-60.9176	-1.46906	-60.8701	-10.0536	38.9703		107400000	-9.89488	60.6682	-10.6374	153.465	-10.6196	153.713	-9.74004	80.8838
107600000	-9.94974	32.6689	-1.46937	-60.9911	-1.45807	-61.0696	-10.0436	38.9141		107600000	-9.93744	60.2234	-10.6481	151.201	-10.6339	151.37	-9.73104	80.3458
107800000	-9.93068	32.5602	-1.47362	-61.0961	-1.47471	-61.1172	-10.0647	38.7608		107800000	-9.9759	59.8478	-10.6608	148.89	-10.657	149.156	-9.72148	79.7784
108000000	-9.92996	32.3683	-1.47111	-61.1596	-1.48036	-61.1075	-10.0528	38.833		108000000	-10.0245	59.1659	-10.6787	146.672	-10.6785	146.903	-9.7186	79.2311
108200000	-9.89589	32.3476	-1.47712	-61.311	-1.48275	-61.2997	-10.0315	38.615		108200000	-10.0548	58.7206	-10.6986	144.358	-10.6863	144.596	-9.7123	78.7028
108400000	-9.89314	32.251	-1.47232	-61.4096	-1.47444	-61.4214	-10.0126	38.4578		108400000	-10.0998	58.3266	-10.7078	142.083	-10.6933	142.245	-9.72541	78.1556
108600000	-9.87199	31.9399	-1.48424	-61.4752	-1.48063	-61.4642	-10.0181	38.4522		108600000	-10.1616	57.896	-10.7268	139.783	-10.7108	140.049	-9.73054	77.6373
108800000	-9.89122	32.0077	-1.47809	-61.6382	-1.48077	-61.6159	-9.99057	38.2829		108800000	-10.2354	57.5497	-10.7259	137.468	-10.715	137.681	-9.73243	77.1201
109000000	-9.84356	31.8178	-1.48732	-61.7214	-1.49107	-61.7145	-9.99817	38.2454		109000000	-10.2826	57.1082	-10.7401	135.178	-10.7308	135.446	-9.74231	76.6335
109200000	-9.86058	31.9079	-1.48507	-61.8644	-1.48872	-61.8145	-9.96844	38.0595		109200000	-10.3487	56.9789	-10.751	132.85	-10.7452	133.133	-9.75539	76.1479
109400000	-9.8374	31.629	-1.48793	-61.928	-1.48873	-61.8906	-9.95824	38.0569		109400000	-10.4074	56.5958	-10.7615	130.575	-10.751	130.801	-9.76693	75.6921
109600000	-9.83702	31.4923	-1.49587	-62.035	-1.48765	-62.0613	-9.95714	37.8243		109600000	-10.4805	56.3038	-10.7815	128.316	-10.7463	128.528	-9.79883	75.2998
109800000	-9.83557	31.3909	-1.48793	-62.1031	-1.48569	-62.1368	-9.94489	37.7737		109800000	-10.5605	56.0711	-10.7886	126.042	-10.7825	126.178	-9.82004	74.8829
110000000	-9.80778	31.3318	-1.50069	-62.2384	-1.48691	-62.278	-9.9248	37.7038		110000000	-10.6463	55.8443	-10.8019	123.703	-10.7836	123.834	-9.84311	74.5037
110200000	-9.82107	31.2188	-1.49373	-62.36	-1.49876	-62.3034	-9.93099	37.6201		110200000	-10.7268	55.5897	-10.811	121.421	-10.7858	121.69	-9.8695	74.1445
110400000	-9.80051	31.1196	-1.49882	-62.4662	-1.50284	-62.4394	-9.929	37.4781		110400000	-10.8042	55.5133	-10.8225	119.12	-10.8152	119.274	-9.89839	73.8238
110600000	-9.76838	30.9736	-1.50714	-62.5454	-1.4974	-62.5628	-9.8972	37.4068		110600000	-10.8766	55.4357	-10.8334	116.754	-10.808	117.001	-9.92037	73.4959
110800000	-9.79757	30.862	-1.49737	-62.6409	-1.49623	-62.6816	-9.89764	37.1319		110800000	-10.9911	55.5144	-10.8309	114.522	-10.8165	114.608	-9.96003	73.1842
111000000	-9.74916	30.7075	-1.50807	-62.7306	-1.49956	-62.7543	-9.87967	37.2149		111000000	-11.0482	55.4686	-10.8464	112.173	-10.8343	112.33	-9.98506	72.9908
111200000	-9.7338	30.6775	-1.50741	-62.8739	-1.51018	-62.8239	-9.87687	37.0764		111200000	-11.1375	55.5634	-10.8562	109.87	-10.8502	110.09	-10.0097	72.7384
111400000	-9.74383	30.2805	-1.50858	-62.9217	-1.51176	-62.893	-9.86592	37.0658		111400000	-11.2455	55.526	-10.8694	107.561	-10.8512	107.813	-10.0396	72.5129
111600000	-9.70618	30.4917	-1.51417	-63.097	-1.51319	-63.1609	-9.86712	36.7029		111600000	-11.2939	55.8468	-10.8784	105.205	-10.8558	105.348	-10.071	72.3064
111800000	-9.71899	30.3853	-1.51503	-63.1787	-1.52164	-63.1571	-9.85645	36.76		111800000	-11.3958	56.0245	-10.8893	102.895	-10.8665	103.067	-10.1017	72.1899
112000000	-9.70335	30.1579	-1.51581	-63.2724	-1.52146	-63.3335	-9.84413	36.5434		112000000	-11.4628	56.2998	-10.8956	100.553	-10.8775	100.73	-10.1331	72.0276
112200000	-9.68236	29.8709	-1.51827	-63.3362	-1.52238	-63.4248	-9.82541	36.4645		112200000	-11.5656	56.3124	-10.8993	98.2318	-10.8969	98.3097	-10.1585	71.887
112400000	-9.70591	29.9291	-1.51931	-63.459	-1.52289	-63.4706	-9.81696	36.3349		112400000	-11.6586	57.0878	-10.9098	95.9269	-10.9113	96.173	-10.1884	71.8369
112600000	-9.68597	29.8108	-1.51828	-63.5855	-1.51278	-63.595	-9.80565	36.3361		112600000	-11.7064	57.3913	-10.9113	93.5771	-10.9001	93.7171	-10.2096	71.808
112800000	-9.68685	29.6771	-1.52106	-63.707	-1.52516	-63.7046	-9.78981	36.1369		112800000	-11.7801	57.8513	-10.9276	91.194	-10.9203	91.4993	-10.2269	71.7158
113000000	-9.66728	29.5252	-1.52178	-63.7739	-1.52507	-63.779	-9.77424	36.1311		113000000	-11.8381	58.3366	-10.9335	88.8992	-10.9316	89.0096	-10.2487	71.7051
113200000	-9.62778	29.5691	-1.53543	-63.904	-1.52933	-63.87	-9.77951	36.0019		113200000	-11.8666	58.8071	-10.9514	86.5729	-10.9302	86.7699	-10.271	71.7274
113400000	-9.66443	29.515	-1.52566	-64.0487	-1.5268	-64.0736	-9.75605	35.8001		113400000	-11.9125	59.5749	-10.9611	84.1541	-10.9387	84.3088	-10.2777	71.696
113600000	-9.61543	29.1271	-1.53844	-64.0689	-1.54002	-64.0736	-9.76662	35.8356		113600000	-11.9617	59.7786	-10.9769	81.9053	-10.9723	82.0891	-10.2924	71.783
113800000	-9.60408	29.224	-1.53816	-64.2407	-1.53972	-64.2026	-9.74807	35.7046		113800000	-11.9628	60.6078	-10.9871	79.4395	-10.9683	79.65	-10.2927	71.7847
114000000	-9.6132	29.0281	-1.53909	-64.3547	-1.53611	-64.2881	-9.73397	35.5899		114000000	-11.9998	61.2601	-10.9955	77.0712	-10.9713	77.3329	-10.3	71.8248
114200000	-9.61193	28.9904	-1.5361	-64.4346	-1.53047	-64.3705	-9.71031	35.4848		114200000	-12.0016	62.0213	-11.0056	74.734	-10.9893	74.9688	-10.3032	71.9272
114400000	-9.60047	28.88	-1.54084	-64.5156	-1.52839	-64.4716	-9.71286	35.3901		114400000	-11.9917	62.7306	-11.0253	72.4437	-11.0006	72.6166	-10.2959	72.0633
114600000	-9.57796	28.718	-1.54782	-64.6155	-1.53945	-64.6202	-9.71049	35.2422		114600000	-11.9978	63.4067	-11.0372	70.0401	-11.0071	70.2788	-10.2856	72.0775
114800000	-9.57147	28.5547	-1.5452	-64.7069	-1.55499	-64.7254	-9.70249	35.2283		114800000	-11.9819	63.9536	-11.0468	67.6621	-11.0335	67.8608	-10.2671	72.1974
115000000	-9.56822	28.4859	-1.55205	-64.8458	-1.55334	-64.8296	-9.70252	35.0414		115000000	-11.9506	64.6323	-11.0618	65.3462	-11.0489	65.5175	-10.2599	72.2293
115200000	-9.55242	28.1465	-1.55316	-64.8818	-1.54562	-64.8829	-9.6721	34.8807		115200000	-11.9318	65.2069	-11.0772	62.9724	-11.0603	63.2062	-10.2405	72.3229
115400000	-9.54281	28.2776	-1.55642	-65.0449	-1.55232	-65.004	-9.67096	34.8741		115400000	-11.8657	65.9554	-11.0915	60.5687	-11.0796	60.7325	-10.2105	72.3996
115600000	-9.54754	28.2377	-1.55146	-65.1531	-1.56404	-65.0992	-9.66998	34.8273		115600000	-11.8243	66.7236	-11.0995	58.2306	-11.0879	58.4141	-10.1775	72.4318
115800000	-9.5384	28.0205	-1.55734	-65.2505	-1.54928	-65.2623	-9.64254	34.612		115800000	-11.7505	67.2322	-11.1248	55.8742	-11.0952	56.0236	-10.1543	72.4762
116000000	-9.52041	27.7992	-1.55887	-65.3222	-1.55931	-65.3459	-9.65033	34.4996		116000000	-11.6812	67.685	-11.1435	53.4977	-11.138	53.682	-10.1146	72.4981
116200000	-9.50544	27.6842	-1.56202	-65.4378	-1.56165	-65.4528	-9.64443	34.3783		116200000	-11.6065	68.1069	-11.1569	51.1479	-11.137	51.3022	-10.0751	72.5114
116400000	-9.48223	27.5727	-1.56752	-65.51	-1.56213	-65.5223	-9.62571	34.3253		116400000	-11.5074	68.631	-11.1791	48.7867	-11.1523	48.9112	-10.0312	72.5395
116600000	-9.47699	27.6439	-1.56973	-65.6648	-1.56402	-65.6064	-9.60843	34.2159		116600000	-11.4239	69.1264	-11.1961	46.3983	-11.1783	46.624	-9.99099	72.3974
116800000	-9.48411	27.3259	-1.56427	-65.7583	-1.57109	-65.7849	-9.61082	34.0885		116800000	-11.3336	69.4386	-11.2177	44.0221	-11.2001	44.2199	-9.94316	72.44
117000000	-9.4795	27.2662	-1.56855	-65.8189	-1.58077	-65.8272	-9.60457	34.0477		117000000	-11.2398	69.9203	-11.2347	41.6961	-11.2246	41.8978	-9.89463	72.3822
117200000	-9.4607	27.1857	-1.57338	-65.9528	-1.57024	-65.9448	-9.5747	33.889		117200000	-11.1097	70.0316	-11.2591	39.3526	-11.2323	39.5801	-9.84409	72.3085
117400000	-9.44464	27.065	-1.57407	-66.0038	-1.5783	-66.0085	-9.57628	33.8748		117400000	-11.031	70.2323	-11.2751	37.0437	-11.2689	37.2091	-9.79535	72.2002
117600000	-9.45982	27.1119	-1.57567	-66.2191	-1.56936	-66.2114	-9.56574	33.5929		117600000	-10.9059	70.5217	-11.301	34.6084	-11.2813	34.8262	-9.74295	72.0297
117800000	-9.44474	26.9254	-1.58147	-66.2778	-1.57897	-66.2384	-9.5632	33.63		117800000	-10.8121	70.621	-11.319	32.321	-11.305	32.5979	-9.69488	71.9087
118000000	-9.42912	26.8404	-1.58225	-66.3751	-1.58018	-66.3578	-9.55779	33.4817		118000000	-10.6976	70.7298	-11.338	29.9667	-11.3196	30.2736	-9.63614	71.6954
118200000	-9.40687	26.6132	-1.58429	-66.4768	-1.58346	-66.4618	-9.54314	33.4027		118200000	-10.5943	70.6255	-11.3633	27.6619	-11.3492	27.8389	-9.57971	71.4761
118400000	-9.40843	26.6592	-1.59282	-66.5714	-1.58388	-66.5431	-9.53	33.376		118400000	-10.4733	70.7138	-11.3926	25.3115	-11.3713	25.6037	-9.52196	71.2313
118600000	-9.40589	26.417	-1.58832	-66.6622	-1.59197	-66.6917	-9.53041	33.2676		118600000	-10.3893	70.5691	-11.4016	23.0126	-11.3913	23.1091	-9.47422	70.9685
118800000	-9.40511	26.2085	-1.58455	-66.7911	-1.59105	-66.7335	-9.5031	33.1325		118800000	-10.2808	70.4288	-11.4245	20.6506	-11.4099	20.8409	-9.41992	70.6866
119000000	-9.39327	26.3086	-1.59751	-66.9072	-1.59152	-66.8852	-9.51788	32.9495		119000000	-10.1697	70.3483	-11.4563	18.3704	-11.4272	18.5972	-9.37794	70.4403
119200000	-9.36446	26.096	-1.59566	-66.9845	-1.59311	-66.9589	-9.49117	32.9133		119200000	-10.0795	70.0775	-11.4746	16.0042	-11.4582	16.2743	-9.32811	70.0929
119400000	-9.37591	26.0292	-1.60008	-67.078	-1.58965	-67.1316	-9.50051	32.6564		119400000	-9.98194	69.8793	-11.4963	13.7218	-11.4716	13.8212	-9.27795	69.731
119600000	-9.37592	25.9441	-1.60036	-67.2129	-1.59226	-67.2066	-9.48894	32.6007		119600000	-9.89779	69.6827	-11.5204	11.4323	-11.4945	11.5872	-9.23819	69.4121
119800000	-9.35219	25.738	-1.59676	-67.3022	-1.59672	-67.2831	-9.46957	32.5276		119800000	-9.80831	69.4052	-11.5407	9.0719	-11.5279	9.37982	-9.19478	68.9849
120000000	-9.35288	25.6311	-1.60249	-67.3884	-1.59489	-67.3557	-9.45746	32.4517		120000000	-9.70476	69.1579	-11.5727	6.80653	-11.5395	7.06018	-9.16162	68.5748
120200000	-9.32229	25.3487	-1.6023	-67.4373	-1.59294	-67.4563	-9.44488	32.3649		120200000	-9.63603	68.5932	-11.5924	4.5725	-11.5641	4.74165	-9.10777	68.2062
120400000	-9.3191	25.497	-1.61177	-67.6095	-1.60017	-67.5765	-9.44997	32.2348		120400000	-9.54106	68.4215	-11.6135	2.18647	-11.5896	2.45177	-9.0769	67.7543
120600000	-9.32068	25.2811	-1.60366	-67.694	-1.60853	-67.6591	-9.43559	32.2751		120600000	-9.45933	67.9812	-11.633	-0.0549378	-11.6157	0.18418	-9.04226	67.3247
120800000	-9.31257	25.1397	-1.60808	-67.8058	-1.60424	-67.7454	-9.42014	32.0828		120800000	-9.39377	67.5155	-11.659	-2.37185	-11.6311	-2.13037	-9.00846	66.8412
121000000	-9.2813	25.1751	-1.61519	-67.8784	-1.59922	-67.8756	-9.41891	31.8885		121000000	-9.31684	67.0829	-11.6799	-4.62288	-11.646	-4.47517	-8.98138	66.3957
121200000	-9.30103	24.9786	-1.61687	-68.0087	-1.61468	-67.9419	-9.40104	31.8121		121200000	-9.25929	66.8303	-11.7027	-6.93999	-11.6632	-6.66793	-8.95545	65.8758
121400000	-9.2692	24.8672	-1.61907	-68.0977	-1.61973	-68.1153	-9.40604	31.7445		121400000	-9.19958	66.2427	-11.722	-9.19845	-11.6959	-9.01802	-8.93591	65.4119
121600000	-9.27504	24.7547	-1.62124	-68.1986	-1.62553	-68.2311	-9.3931	31.6471		121600000	-9.14722	65.8102	-11.7452	-11.476	-11.7185	-11.2881	-8.91666	64.881
121800000	-9.25761	24.5557	-1.62109	-68.275	-1.62059	-68.3079	-9.39426	31.5329		121800000	-9.07335	65.2884	-11.7615	-13.7598	-11.7331	-13.5008	-8.89845	64.3861
122000000	-9.25681	24.4145	-1.62558	-68.3968	-1.62181	-68.3279	-9.37076	31.4406		122000000	-9.04477	64.8142	-11.7892	-16.0078	-11.7611	-15.7044	-8.88574	63.8566
122200000	-9.24783	24.3651	-1.62577	-68.5194	-1.61918	-68.4524	-9.35803	31.2969		122200000	-8.99318	64.3126	-11.8077	-18.2908	-11.7701	-18.1128	-8.87473	63.336
122400000	-9.24515	24.298	-1.62796	-68.6222	-1.62369	-68.6781	-9.36602	31.2023		122400000	-8.9646	63.7561	-11.8151	-20.5254	-11.7883	-20.4508	-8.8635	62.8193
122600000	-9.22973	24.2771	-1.63348	-68.7326	-1.62959	-68.6971	-9.35685	31.1448		122600000	-8.9125	63.3962	-11.8401	-22.8373	-11.8273	-22.5487	-8.86982	62.3137
122800000	-9.21505	24.095	-1.63382	-68.806	-1.63916	-68.8213	-9.36063	31.1205		122800000	-8.87957	62.8285	-11.8525	-25.0724	-11.8268	-24.8919	-8.86765	61.8015
123000000	-9.21147	23.9582	-1.63229	-68.909	-1.6312	-68.9365	-9.33878	30.8947		123000000	-8.86159	62.3353	-11.8701	-27.3268	-11.8478	-27.1273	-8.86856	61.2265
123200000	-9.20618	23.7698	-1.63567	-69.0065	-1.63535	-68.972	-9.31803	30.8567		123200000	-8.83774	61.7051	-11.8836	-29.549	-11.8774	-29.407	-8.87905	60.7177
123400000	-9.20719	23.6968	-1.63567	-69.1533	-1.63808	-69.0774	-9.31147	30.7186		123400000	-8.83066	61.2347	-11.8986	-31.8839	-11.8872	-31.6181	-8.88434	60.2239
123600000	-9.19812	23.5562	-1.63682	-69.2248	-1.64126	-69.2349	-9.32462	30.6609		123600000	-8.80235	60.8009	-11.9196	-34.1219	-11.8942	-33.9165	-8.90912	59.6956
123800000	-9.18011	23.5043	-1.64262	-69.2996	-1.64277	-69.2476	-9.28813	30.5294		123800000	-8.79084	60.279	-11.9354	-36.3515	-11.9111	-36.2145	-8.91638	59.1764
124000000	-9.19026	23.3779	-1.64599	-69.4508	-1.64718	-69.4048	-9.29102	30.4392		124000000	-8.78558	59.7759	-11.949	-38.6213	-11.9164	-38.3488	-8.93937	58.6536
124200000	-9.15732	23.3194	-1.64915	-69.5019	-1.65119	-69.4828	-9.28363	30.3599		124200000	-8.76534	59.3274	-11.9627	-40.8697	-11.9451	-40.6837	-8.96609	58.1885
124400000	-9.14386	23.1021	-1.64637	-69.6089	-1.64689	-69.5086	-9.25882	30.1253		124400000	-8.78294	58.7722	-11.9717	-43.1215	-11.9591	-42.9	-8.99065	57.6891
124600000	-9.14518	23.0366	-1.65017	-69.7226	-1.64992	-69.7306	-9.26977	30.1218		124600000	-8.78451	58.3581	-11.9914	-45.3925	-11.9613	-45.2479	-9.0241	57.2162
124800000	-9.13401	22.9538	-1.65362	-69.8006	-1.6598	-69.7866	-9.2594	30.1358		124800000	-8.78304	57.8568	-12.0032	-47.6444	-11.987	-47.4285	-9.05591	56.7755
125000000	-9.13936	22.7844	-1.65465	-69.9468	-1.65572	-69.9002	-9.24696	29.9399		125000000	-8.80716	57.5139	-12.0116	-49.9974	-11.9837	-49.7034	-9.09541	56.2843
125200000	-9.13377	22.7792	-1.65675	-70.0561	-1.65404	-70.0136	-9.24422	29.7824		125200000	-8.79655	57.1476	-12.026	-52.198	-11.9848	-51.8804	-9.12734	55.8391
125400000	-9.11972	22.6314	-1.65907	-70.1446	-1.65634	-70.1469	-9.24837	29.7756		125400000	-8.80794	56.6698	-12.0345	-54.4335	-12.0108	-54.2876	-9.18182	55.5024
125600000	-9.09096	22.4704	-1.66186	-70.2625	-1.65588	-70.2162	-9.22738	29.591		125600000	-8.83098	56.2136	-12.0417	-56.715	-12.0168	-56.5049	-9.2169	55.021
125800000	-9.10108	22.3865	-1.6632	-70.3246	-1.66107	-70.2987	-9.23123	29.5367		125800000	-8.85652	55.9027	-12.0501	-58.9783	-12.0281	-58.7958	-9.27733	54.6792
126000000	-9.0918	22.1706	-1.66211	-70.4007	-1.66491	-70.4154	-9.22996	29.4413		126000000	-8.87777	55.506	-12.0625	-61.2679	-12.0294	-61.0894	-9.32861	54.3146
126200000	-9.06062	22.1301	-1.66922	-70.5337	-1.66787	-70.4949	-9.19958	29.3028		126200000	-8.89551	55.172	-12.0674	-63.5684	-12.054	-63.2542	-9.37557	53.9276
126400000	-9.10381	22.0035	-1.66691	-70.6838	-1.67576	-70.6852	-9.21409	29.2819		126400000	-8.92469	54.8836	-12.0825	-65.8323	-12.0636	-65.6064	-9.43336	53.6661
126600000	-9.0707	22.0721	-1.67513	-70.7242	-1.66534	-70.7117	-9.19886	29.0922		126600000	-8.9378	54.6074	-12.0913	-68.0719	-12.0692	-67.9622	-9.4958	53.3262
126800000	-9.05601	21.8113	-1.672	-70.8547	-1.67533	-70.8031	-9.17933	29.0284		126800000	-8.97996	54.3005	-12.0976	-70.3837	-12.0777	-70.1448	-9.54886	53.0191
127000000	-9.05502	21.7789	-1.67652	-70.9201	-1.68001	-70.9459	-9.17876	28.9579		127000000	-8.99078	54.1173	-12.111	-72.6142	-12.087	-72.4484	-9.61381	52.8298
127200000	-9.05222	21.6636	-1.67744	-71.0313	-1.68328	-71.0108	-9.16552	28.8953		127200000	-9.03125	53.9204	-12.1143	-74.9374	-12.0876	-74.7722	-9.67434	52.5719
127400000	-9.04359	21.374	-1.67914	-71.1394	-1.681	-71.1571	-9.15922	28.7845		127400000	-9.06312	53.5409	-12.1181	-77.2429	-12.1087	-77.0856	-9.73941	52.3562
127600000	-9.02188	21.3646	-1.68512	-71.2106	-1.68017	-71.2135	-9.16036	28.5759		127600000	-9.09473	53.399	-12.1301	-79.5269	-12.1044	-79.4119	-9.81275	52.1733
127800000	-9.02013	21.2599	-1.68578	-71.36	-1.67986	-71.3279	-9.14635	28.5275		127800000	-9.13087	53.3616	-12.1416	-81.8755	-12.1088	-81.5964	-9.87056	52.0435
128000000	-8.99162	21.1935	-1.68485	-71.4025	-1.68842	-71.4072	-9.14084	28.4221		128000000	-9.16153	53.0865	-12.1414	-84.1111	-12.1199	-83.9433	-9.94971	51.9613
128200000	-9.0131	21.0718	-1.68853	-71.544	-1.69274	-71.5318	-9.1322	28.3756		128200000	-9.1977	53.0898	-12.1541	-86.4549	-12.1303	-86.2633	-10.0026	51.8475
128400000	-9.00437	20.9076	-1.69129	-71.6486	-1.68941	-71.6786	-9.13227	28.227		128400000	-9.21285	52.9458	-12.1652	-88.7446	-12.1539	-88.6443	-10.0732	51.8277
128600000	-8.9907	20.691	-1.68712	-71.7544	-1.68935	-71.7095	-9.11861	28.1331		128600000	-9.25354	52.7433	-12.1663	-91.0718	-12.1416	-90.806	-10.1379	51.7663
128800000	-8.9836	20.8188	-1.69736	-71.8512	-1.68488	-71.8395	-9.11985	27.9737		128800000	-9.28383	52.8951	-12.1785	-93.4139	-12.1431	-93.1975	-10.2042	51.8072
129000000	-8.9716	20.6804	-1.69574	-71.9406	-1.68739	-71.9487	-9.11277	27.8517		129000000	-9.306	52.9312	-12.1901	-95.6841	-12.1689	-95.526	-10.2752	51.8301
129200000	-8.98266	20.5479	-1.70392	-72.0635	-1.69106	-71.9903	-9.09351	27.75		129200000	-9.33115	52.8736	-12.198	-98.049	-12.1674	-97.8248	-10.3352	51.9237
129400000	-8.95053	20.3436	-1.69968	-72.1363	-1.69775	-72.0956	-9.08757	27.7098		129400000	-9.35611	52.8881	-12.202	-100.366	-12.1979	-100.144	-10.3927	52.0719
129600000	-8.95998	20.327	-1.70506	-72.2619	-1.70425	-72.216	-9.07475	27.6477		129600000	-9.38917	52.9557	-12.2158	-102.68	-12.1942	-102.489	-10.453	52.1797
129800000	-8.93358	20.0804	-1.70248	-72.3428	-1.69977	-72.3637	-9.08907	27.4973		129800000	-9.39733	52.92	-12.2234	-104.928	-12.2069	-104.791	-10.5163	52.3354
130000000	-8.92154	20.0795	-1.70737	-72.4052	-1.70642	-72.4511	-9.06901	27.3868		130000000	-9.40331	53.0262	-12.2429	-107.267	-12.2172	-107.049	-10.5652	52.5273
130200000	-8.94091	19.8664	-1.71004	-72.5707	-1.7005	-72.5214	-9.05971	27.2674		130200000	-9.41569	53.0586	-12.2463	-109.58	-12.214	-109.422	-10.6087	52.7563
130400000	-8.92021	19.8544	-1.70853	-72.629	-1.70773	-72.6079	-9.05139	27.208		130400000	-9.4282	53.262	-12.2577	-111.929	-12.2293	-111.842	-10.6596	53.0224
130600000	-8.92119	19.7489	-1.71517	-72.747	-1.70485	-72.7191	-9.04427	27.0917		130600000	-9.4359	53.3478	-12.2659	-114.268	-12.2408	-114.139	-10.692	53.3213
130800000	-8.89767	19.5158	-1.71293	-72.8216	-1.72094	-72.8071	-9.03384	26.9421		130800000	-9.44042	53.4283	-12.2821	-116.58	-12.2605	-116.427	-10.744	53.5293
131000000	-8.89961	19.5118	-1.7193	-72.9768	-1.71909	-72.9286	-9.02355	26.9682		131000000	-9.43844	53.5945	-12.2835	-118.957	-12.2659	-118.737	-10.7667	53.8448
131200000	-8.91203	19.3629	-1.72207	-73.0646	-1.7185	-73.0098	-9.02364	26.7998		131200000	-9.4371	53.7606	-12.2972	-121.224	-12.2735	-121.024	-10.7966	54.2361
131400000	-8.90502	19.2271	-1.72277	-73.178	-1.71524	-73.1464	-9.02084	26.6804		131400000	-9.41672	53.9494	-12.31	-123.563	-12.2937	-123.303	-10.8177	54.5334
131600000	-8.86579	19.1311	-1.71523	-73.2277	-1.71904	-73.2338	-9.01216	26.6459		131600000	-9.40517	53.8124	-12.3104	-125.885	-12.2997	-125.797	-10.8272	54.9257
131800000	-8.86213	19.0644	-1.72647	-73.3274	-1.73199	-73.3336	-9.00013	26.5054		131800000	-9.36307	54.0475	-12.3327	-128.195	-12.3117	-128.034	-10.8484	55.2552
132000000	-8.86466	18.9218	-1.73228	-73.4518	-1.72327	-73.4036	-8.99206	26.4073		132000000	-9.37107	54.1355	-12.3448	-130.558	-12.3121	-130.284	-10.8532	55.6715
132200000	-8.84221	18.8327	-1.72837	-73.5512	-1.72943	-73.5057	-8.9797	26.2803		132200000	-9.33696	54.2415	-12.349	-132.896	-12.341	-132.725	-10.8477	55.9892
132400000	-8.84503	18.743	-1.73469	-73.6578	-1.73382	-73.6513	-8.97656	26.2466		132400000	-9.31553	54.341	-12.3652	-135.207	-12.3379	-135.026	-10.8381	56.3675
132600000	-8.84948	18.6238	-1.73274	-73.7891	-1.74107	-73.7436	-8.96185	26.2226		132600000	-9.28539	54.6116	-12.3801	-137.537	-12.3627	-137.406	-10.8212	56.7545
132800000	-8.83072	18.4172	-1.73571	-73.8841	-1.74021	-73.8155	-8.95671	26.0599		132800000	-9.2557	54.4635	-12.3903	-139.901	-12.3773	-139.705	-10.8138	57.059
133000000	-8.8311	18.4375	-1.73656	-73.9272	-1.73584	-73.9062	-8.9627	25.9388		133000000	-9.2302	54.6258	-12.4024	-142.206	-12.3827	-142.032	-10.7928	57.4115
133200000	-8.83106	18.3534	-1.73852	-74.0621	-1.75295	-74.036	-8.94263	25.8962		133200000	-9.18616	54.6595	-12.4179	-144.527	-12.3991	-144.327	-10.7584	57.7265
133400000	-8.81568	18.1938	-1.74606	-74.1527	-1.73424	-74.1189	-8.94359	25.7198		133400000	-9.1518	54.6661	-12.4363	-146.857	-12.4005	-146.687	-10.7237	57.9994
133600000	-8.81072	18.0133	-1.74414	-74.2532	-1.73475	-74.1875	-8.93459	25.5348		133600000	-9.10344	54.7136	-12.4552	-149.15	-12.4177	-148.963	-10.6857	58.3131
133800000	-8.80565	17.9749	-1.74589	-74.3377	-1.74956	-74.3293	-8.93489	25.5141		133800000	-9.05923	54.7262	-12.4564	-151.547	-12.4449	-151.388	-10.6441	58.5012
134000000	-8.7897	17.7474	-1.74732	-74.4511	-1.74687	-74.4572	-8.92855	25.4745		134000000	-9.0258	54.6038	-12.4746	-153.859	-12.4675	-153.691	-10.6019	58.7202
134200000	-8.79608	17.7631	-1.75013	-74.5414	-1.75801	-74.5215	-8.90785	25.3554		134200000	-8.98879	54.5176	-12.4888	-156.227	-12.4745	-155.893	-10.5427	58.9448
134400000	-8.77509	17.6132	-1.74696	-74.6261	-1.74253	-74.6724	-8.92838	25.2861		134400000	-8.91213	54.575	-12.5005	-158.452	-12.4746	-158.402	-10.4895	59.1559
134600000	-8.77139	17.5807	-1.75676	-74.7402	-1.75738	-74.7277	-8.90268	25.1206		134600000	-8.88752	54.4722	-12.5276	-160.833	-12.505	-160.668	-10.4436	59.2446
134800000	-8.75893	17.4862	-1.75662	-74.8497	-1.75932	-74.8087	-8.89647	25.0421		134800000	-8.83642	54.4154	-12.5377	-163.134	-12.5017	-163.007	-10.3818	59.366
135000000	-8.7696	17.2392	-1.76303	-74.9653	-1.75826	-74.998	-8.89877	24.9664		135000000	-8.80017	54.3193	-12.562	-165.486	-12.5316	-165.4	-10.332	59.3577
135200000	-8.74329	17.1066	-1.75782	-75.0761	-1.75663	-75.0593	-8.89483	24.9183		135200000	-8.7565	54.0065	-12.5624	-167.876	-12.533	-167.6	-10.2636	59.4265
135400000	-8.76042	17.0845	-1.76399	-75.1514	-1.77008	-75.0884	-8.85897	24.7696		135400000	-8.6899	54.0196	-12.5908	-170.163	-12.5723	-170.007	-10.1986	59.3988
135600000	-8.74755	16.9039	-1.76209	-75.2657	-1.7515	-75.2567	-8.88838	24.652		135600000	-8.65801	53.8445	-12.5999	-172.444	-12.5893	-172.267	-10.1476	59.3686
135800000	-8.74648	16.9896	-1.77187	-75.3432	-1.76371	-75.3208	-8.85721	24.5107		135800000	-8.60335	53.6696	-12.618	-174.768	-12.5799	-174.581	-10.0793	59.2306
136000000	-8.70223	16.7768	-1.76399	-75.4275	-1.76774	-75.47	-8.86294	24.4975		136000000	-8.56642	53.4161	-12.634	-177.101	-12.6174	-176.939	-10.0228	59.1626
136200000	-8.72731	16.5686	-1.76874	-75.5631	-1.77293	-75.515	-8.8485	24.338		136200000	-8.52577	53.1683	-12.6508	-179.414	-12.6311	-179.198	-9.96427	59.08
136400000	-8.72545	16.4202	-1.77522	-75.6715	-1.76896	-75.6287	-8.84363	24.2608		136400000	-8.4802	53.0686	-12.674	178.323	-12.651	178.44	-9.91263	58.8929
136600000	-8.69939	16.4555	-1.77824	-75.7202	-1.7747	-75.7829	-8.83728	24.2062		136600000	-8.4289	52.7566	-12.6947	176.027	-12.66	176.073	-9.86064	58.687
136800000	-8.72017	16.2279	-1.77728	-75.8659	-1.77817	-75.7798	-8.82275	24.0781		136800000	-8.39849	52.4746	-12.712	173.669	-12.6883	173.906	-9.7925	58.4828
137000000	-8.71758	16.2546	-1.7831	-75.9782	-1.77575	-75.9123	-8.82339	23.9941		137000000	-8.36259	52.2241	-12.73	171.347	-12.7098	171.616	-9.74042	58.2706
137200000	-8.6855	16.0158	-1.77974	-76.0397	-1.77799	-76.0282	-8.82575	23.8802		137200000	-8.31648	51.9129	-12.7438	169.07	-12.7325	169.297	-9.70934	57.9706
137400000	-8.67568	15.9405	-1.78567	-76.1524	-1.7824	-76.0727	-8.81294	23.7031		137400000	-8.28271	51.5505	-12.7649	166.789	-12.7426	167.001	-9.66163	57.6915
137600000	-8.67979	15.9688	-1.78587	-76.2366	-1.78322	-76.2211	-8.81274	23.6889		137600000	-8.24552	51.357	-12.7784	164.533	-12.7666	164.639	-9.61688	57.3407
137800000	-8.67739	15.7186	-1.78591	-76.3546	-1.77969	-76.3124	-8.80369	23.5575		137800000	-8.21471	50.9076	-12.792	162.244	-12.7723	162.316	-9.57815	57.0687
138000000	-8.67246	15.6662	-1.78827	-76.4649	-1.78963	-76.4309	-8.78442	23.4783		138000000	-8.17828	50.5418	-12.8158	159.922	-12.7879	160.053	-9.54087	56.7114
138200000	-8.65064	15.5007	-1.79001	-76.5629	-1.78363	-76.505	-8.7945	23.4065		138200000	-8.15222	50.2269	-12.8324	157.647	-12.7947	157.784	-9.50426	56.3884
138400000	-8.6517	15.4414	-1.79275	-76.6377	-1.78979	-76.5924	-8.7794	23.261		138400000	-8.14599	49.8277	-12.8447	155.321	-12.8234	155.541	-9.47582	56.0247
138600000	-8.65518	15.2954	-1.7954	-76.7511	-1.78999	-76.7236	-8.77747	23.2103		138600000	-8.12314	49.5584	-12.8599	153.054	-12.8498	153.332	-9.44331	55.6847
138800000	-8.62102	15.1805	-1.79553	-76.8319	-1.79539	-76.8052	-8.76464	23.1124		138800000	-8.09055	49.1384	-12.8813	150.79	-12.8692	150.974	-9.42415	55.271
139000000	-8.633	15.1081	-1.79824	-76.9419	-1.79442	-76.8827	-8.75899	22.975		139000000	-8.07027	48.8358	-12.8881	148.533	-12.8511	148.792	-9.40526	54.882
139200000	-8.6384	15.0317	-1.80433	-77.0442	-1.79765	-77.0121	-8.75167	22.8931		139200000	-8.0648	48.4363	-12.9098	146.245	-12.8679	146.43	-9.38894	54.4865
139400000	-8.62878	15.0035	-1.80525	-77.1275	-1.78709	-77.1298	-8.7609	22.7903		139400000	-8.05094	48.1144	-12.9281	143.988	-12.8841	144.129	-9.37681	54.0994
139600000	-8.62353	14.7459	-1.80748	-77.2488	-1.79635	-77.2398	-8.74764	22.7073		139600000	-8.04451	47.6902	-12.9416	141.703	-12.9082	141.883	-9.37116	53.6878
139800000	-8.61057	14.7624	-1.81045	-77.3083	-1.80067	-77.2976	-8.7438	22.6289		139800000	-8.02499	47.3305	-12.955	139.417	-12.9431	139.657	-9.36903	53.3021
140000000	-8.59211	14.6621	-1.80523	-77.3981	-1.79811	-77.4514	-8.74114	22.5157		140000000	-8.01071	46.954	-12.9624	137.177	-12.9431	137.292	-9.36495	52.896
140200000	-8.58543	14.5197	-1.81478	-77.5157	-1.81053	-77.49	-8.71813	22.3992		140200000	-8.01972	46.5114	-12.9802	134.872	-12.9665	134.991	-9.36185	52.473
140400000	-8.59169	14.3613	-1.81661	-77.6686	-1.80802	-77.5912	-8.71583	22.3428		140400000	-8.03065	46.2447	-12.9948	132.614	-12.9725	132.888	-9.36313	52.1145
140600000	-8.583	14.3286	-1.81419	-77.7027	-1.80505	-77.7296	-8.72148	22.2415		140600000	-8.02188	45.9897	-13.0136	130.346	-12.9749	130.615	-9.37946	51.686
140800000	-8.58686	14.2175	-1.8181	-77.8186	-1.81487	-77.7599	-8.70864	22.0975		140800000	-8.02837	45.4957	-13.0269	128.056	-12.9969	128.336	-9.39105	51.3239
141000000	-8.57241	14.0156	-1.81786	-77.946	-1.8233	-77.9052	-8.69328	22.0363		141000000	-8.03773	45.1005	-13.0346	125.803	-13.0081	126.019	-9.40121	50.9349
141200000	-8.56082	14.0028	-1.81979	-78.0062	-1.81442	-77.9877	-8.69927	21.9743		141200000	-8.03395	44.8219	-13.042	123.539	-13.021	123.713	-9.42325	50.5738
141400000	-8.54633	13.7764	-1.82184	-78.1578	-1.81392	-78.1317	-8.691	21.8568		141400000	-8.04335	44.366	-13.0541	121.253	-13.0358	121.535	-9.44691	50.1707
141600000	-8.54781	13.8081	-1.823	-78.2059	-1.81234	-78.2144	-8.68706	21.7417		141600000	-8.05623	44.0956	-13.0656	119.017	-13.0393	119.156	-9.47137	49.8029
141800000	-8.54474	13.5616	-1.82629	-78.3207	-1.82544	-78.2764	-8.67047	21.6154		141800000	-8.08136	43.7701	-13.0747	116.733	-13.0634	116.877	-9.50142	49.4892
142000000	-8.52705	13.5976	-1.82611	-78.4203	-1.81771	-78.4028	-8.67585	21.5257		142000000	-8.07569	43.4831	-13.0829	114.444	-13.0609	114.61	-9.53444	49.1232
142200000	-8.54061	13.4237	-1.83262	-78.5369	-1.82427	-78.5109	-8.66048	21.475		142200000	-8.11676	43.0828	-13.0934	112.145	-13.0729	112.259	-9.56156	48.8883
142400000	-8.51894	13.4228	-1.83532	-78.6093	-1.83256	-78.5836	-8.64577	21.3054		142400000	-8.13777	42.9384	-13.11	109.868	-13.1032	110.122	-9.5975	48.5349
142600000	-8.52096	13.1178	-1.83138	-78.7342	-1.8339	-78.6903	-8.64831	21.2398		142600000	-8.15563	42.4981	-13.1174	107.623	-13.1037	107.735	-9.63933	48.3306
142800000	-8.49574	13.046	-1.83263	-78.8192	-1.83732	-78.7809	-8.6433	21.1497		142800000	-8.17122	42.2394	-13.1231	105.273	-13.113	105.501	-9.67645	48.0733
143000000	-8.48922	13.0199	-1.83257	-78.8937	-1.84028	-78.8957	-8.63501	21.0706		143000000	-8.19026	42.0041	-13.1347	103.027	-13.1301	103.176	-9.72452	47.8061
143200000	-8.50283	12.7981	-1.84037	-79.0179	-1.83567	-78.9888	-8.63665	20.9936		143200000	-8.21993	41.7552	-13.1407	100.754	-13.1185	100.908	-9.76614	47.6072
143400000	-8.49559	12.7456	-1.84328	-79.1148	-1.83915	-79.1094	-8.62359	20.8881		143400000	-8.247	41.584	-13.1554	98.5087	-13.1399	98.5406	-9.81673	47.3964
143600000	-8.49936	12.7106	-1.84411	-79.2057	-1.83836	-79.1738	-8.61664	20.7725		143600000	-8.27451	41.3777	-13.1578	96.1886	-13.1333	96.4447	-9.86176	47.2383
143800000	-8.48171	12.6616	-1.84727	-79.2846	-1.83801	-79.3154	-8.61301	20.708		143800000	-8.28664	41.2799	-13.1676	93.9119	-13.1433	94.1525	-9.91517	47.0711
144000000	-8.47407	12.5508	-1.84867	-79.3645	-1.84025	-79.4484	-8.61384	20.6038		144000000	-8.31536	41.1087	-13.1687	91.6814	-13.1468	91.792	-9.96553	46.9752
144200000	-8.46492	12.3872	-1.84915	-79.4898	-1.85086	-79.487	-8.59937	20.5104		144200000	-8.34684	40.828	-13.1804	89.2945	-13.1672	89.5277	-10.0031	46.865
144400000	-8.48315	12.1654	-1.85547	-79.6071	-1.84701	-79.591	-8.6003	20.4153		144400000	-8.39163	40.6968	-13.1951	87.0483	-13.1676	87.2637	-10.0672	46.8018
144600000	-8.44935	12.1972	-1.85368	-79.6898	-1.84843	-79.6496	-8.58797	20.2681		144600000	-8.3998	40.5785	-13.2022	84.781	-13.1746	84.9725	-10.1077	46.7363
144800000	-8.44714	12.063	-1.85255	-79.8161	-1.85215	-79.7743	-8.58819	20.2505		144800000	-8.43074	40.4343	-13.2062	82.5347	-13.1949	82.6697	-10.1672	46.7465
145000000	-8.44651	11.9494	-1.85731	-79.8956	-1.85536	-79.8987	-8.57343	20.1395		145000000	-8.45107	40.3003	-13.2157	80.1726	-13.2048	80.3866	-10.2099	46.701
145200000	-8.42878	11.8479	-1.85819	-79.9853	-1.84896	-79.9964	-8.57724	20.0379		145200000	-8.47408	40.22	-13.2186	77.8176	-13.1966	78.0753	-10.2636	46.7313
145400000	-8.44064	11.6712	-1.86378	-80.0976	-1.85245	-80.1066	-8.56928	19.9489		145400000	-8.49764	40.1935	-13.2256	75.6301	-13.1976	75.8334	-10.314	46.8103
145600000	-8.43226	11.5401	-1.86655	-80.2104	-1.8596	-80.1987	-8.56364	19.8165		145600000	-8.54821	40.0741	-13.2387	73.2637	-13.225	73.5499	-10.3631	46.9089
145800000	-8.43885	11.4409	-1.87012	-80.2842	-1.86247	-80.2562	-8.55559	19.6997		145800000	-8.57276	39.9932	-13.2377	70.9756	-13.2147	71.1199	-10.4096	46.959
146000000	-8.44182	11.4263	-1.86898	-80.3859	-1.86868	-80.3998	-8.54013	19.6822		146000000	-8.59077	40.001	-13.2487	68.6716	-13.2293	68.7814	-10.4479	47.1129
146200000	-8.41258	11.2414	-1.87001	-80.4972	-1.85554	-80.4618	-8.55052	19.5638		146200000	-8.62288	39.9507	-13.254	66.4357	-13.2302	66.5383	-10.4972	47.2663
146400000	-8.42346	11.1396	-1.87508	-80.5935	-1.86862	-80.5635	-8.53595	19.427		146400000	-8.64061	39.9667	-13.266	64.0118	-13.2438	64.297	-10.5382	47.4013
146600000	-8.41236	11.0344	-1.87558	-80.6721	-1.86528	-80.6819	-8.53723	19.3729		146600000	-8.66448	40.0239	-13.2653	61.7872	-13.2374	61.9312	-10.5749	47.6695
146800000	-8.40009	10.9914	-1.87797	-80.7801	-1.87537	-80.781	-8.52528	19.2164		146800000	-8.66957	39.9741	-13.2705	59.4365	-13.2512	59.6838	-10.6146	47.8566
147000000	-8.38705	10.9392	-1.87418	-80.8523	-1.87119	-80.9162	-8.52411	19.1981		147000000	-8.68388	40.043	-13.2837	57.1044	-13.2547	57.3545	-10.6375	48.0921
147200000	-8.37243	10.6871	-1.87457	-81.0139	-1.87553	-80.9852	-8.52247	19.102		147200000	-8.69271	40.1077	-13.2809	54.7772	-13.2764	55.0814	-10.6666	48.3439
147400000	-8.37653	10.6932	-1.88358	-81.0215	-1.87175	-81.0004	-8.51809	18.9022		147400000	-8.71317	40.194	-13.2959	52.5314	-13.2781	52.5617	-10.6946	48.598
147600000	-8.37706	10.5789	-1.88238	-81.1726	-1.87495	-81.1486	-8.50693	18.8674		147600000	-8.72922	40.2072	-13.3052	50.101	-13.296	50.325	-10.7133	48.9005
147800000	-8.37593	10.4327	-1.88528	-81.2662	-1.8738	-81.258	-8.50377	18.778		147800000	-8.74371	40.1832	-13.3138	47.783	-13.2991	48.0583	-10.7301	49.1633
148000000	-8.3612	10.2774	-1.88429	-81.3622	-1.87853	-81.3733	-8.49647	18.6772		148000000	-8.75443	40.2859	-13.3144	45.448	-13.2867	45.6985	-10.7389	49.4953
148200000	-8.36117	10.1725	-1.88709	-81.4755	-1.88083	-81.4769	-8.48977	18.6132		148200000	-8.74091	40.4075	-13.3253	43.1039	-13.308	43.2788	-10.747	49.8073
148400000	-8.35064	10.0876	-1.8906	-81.5579	-1.88439	-81.5296	-8.48221	18.4645		148400000	-8.74923	40.3723	-13.3351	40.8199	-13.3095	41.0127	-10.7504	50.0843
148600000	-8.32796	10.032	-1.893	-81.685	-1.88921	-81.6598	-8.47538	18.4161		148600000	-8.73987	40.5783	-13.346	38.4283	-13.3161	38.7581	-10.7458	50.3921
148800000	-8.33895	9.79795	-1.89659	-81.7611	-1.88721	-81.7322	-8.4791	18.3359		148800000	-8.75586	40.5954	-13.3533	36.1564	-13.3432	36.3806	-10.7482	50.754
149000000	-8.34393	9.74886	-1.8984	-81.8631	-1.89102	-81.8759	-8.46808	18.2245		149000000	-8.74036	40.7278	-13.3638	33.823	-13.3212	34.0515	-10.7371	51.0545
149200000	-8.33117	9.71385	-1.89704	-81.9496	-1.88367	-81.932	-8.4691	18.1051		149200000	-8.74705	40.8261	-13.377	31.5042	-13.3465	31.6017	-10.7257	51.3327
149400000	-8.31904	9.61647	-1.89835	-82.0637	-1.89314	-82.0425	-8.45273	18.0688		149400000	-8.70664	40.8765	-13.3767	29.1129	-13.3625	29.315	-10.698	51.6567
149600000	-8.34033	9.41144	-1.90665	-82.134	-1.90007	-82.1274	-8.45159	17.9004		149600000	-8.71507	40.8538	-13.3933	26.7495	-13.3623	27.0199	-10.6849	51.9272
149800000	-8.312	9.37213	-1.90111	-82.2408	-1.89606	-82.2602	-8.44687	17.8425		149800000	-8.69687	40.9809	-13.3941	24.4141	-13.3766	24.6414	-10.6515	52.1232
150000000	-8.29239	9.30342	-1.8996	-82.3393	-1.89822	-82.2861	-8.44974	17.6868		150000000	-8.67359	41.0755	-13.4072	22.1218	-13.3877	22.2578	-10.6274	52.4279
150200000	-8.29869	9.11724	-1.90781	-82.4529	-1.8923	-82.4367	-8.4423	17.6395		150200000	-8.6515	41.0943	-13.4239	19.7495	-13.4012	20.0075	-10.5966	52.6417
150400000	-8.30959	9.06498	-1.90915	-82.5397	-1.90732	-82.52	-8.42727	17.5634		150400000	-8.64424	41.0614	-13.4366	17.3891	-13.4086	17.5932	-10.5572	52.8592
150600000	-8.28599	8.9492	-1.91023	-82.6266	-1.90106	-82.652	-8.42877	17.4913		150600000	-8.61325	41.1923	-13.446	15.1424	-13.4359	15.1897	-10.5156	53.0575
150800000	-8.28269	8.81735	-1.91357	-82.7044	-1.89914	-82.6892	-8.43176	17.3444		150800000	-8.59406	41.1188	-13.4702	12.6911	-13.4304	12.9566	-10.482	53.1818
151000000	-8.2613	8.78196	-1.91193	-82.8529	-1.91501	-82.7826	-8.42094	17.2261		151000000	-8.5471	41.138	-13.4749	10.3501	-13.4558	10.6028	-10.4362	53.3879
151200000	-8.30202	8.63594	-1.92236	-82.9105	-1.91293	-82.9082	-8.41105	17.1681		151200000	-8.546	41.2232	-13.502	8.00297	-13.4564	8.2595	-10.3939	53.4807
151400000	-8.26769	8.56669	-1.91925	-83.0139	-1.91017	-83.0204	-8.4046	17.067		151400000	-8.49618	41.1546	-13.4955	5.69784	-13.4752	5.82637	-10.345	53.5348
151600000	-8.25924	8.5458	-1.92056	-83.1167	-1.91508	-83.1116	-8.39629	16.9622		151600000	-8.47502	41.1371	-13.5205	3.36879	-13.4825	3.55063	-10.301	53.6211
151800000	-8.26034	8.2193	-1.92139	-83.2332	-1.92031	-83.2113	-8.39278	16.8749		151800000	-8.45556	41.0392	-13.531	1.03511	-13.5158	1.20506	-10.2474	53.6968
152000000	-8.25515	8.2236	-1.92674	-83.3411	-1.92225	-83.339	-8.38179	16.7996		152000000	-8.4228	40.9297	-13.5474	-1.36747	-13.5268	-1.22765	-10.2026	53.7296
152200000	-8.24879	8.13758	-1.92615	-83.4077	-1.91808	-83.4039	-8.38487	16.7063		152200000	-8.38909	40.9059	-13.5555	-3.69333	-13.5252	-3.52036	-10.16	53.7021
152400000	-8.25617	7.99712	-1.92952	-83.5125	-1.92191	-83.4554	-8.37941	16.5828		152400000	-8.3595	40.8035	-13.5768	-6.0406	-13.5494	-5.85529	-10.1108	53.6851
152600000	-8.22687	7.91597	-1.92519	-83.6443	-1.92627	-83.6049	-8.37482	16.5346		152600000	-8.33079	40.6759	-13.5923	-8.29412	-13.5717	-8.11782	-10.0583	53.6627
152800000	-8.22826	7.8372	-1.92946	-83.7153	-1.92296	-83.6528	-8.37361	16.3895		152800000	-8.30238	40.5601	-13.6105	-10.5997	-13.5729	-10.4026	-10.0143	53.6001
153000000	-8.23331	7.62934	-1.93573	-83.8132	-1.9247	-83.772	-8.37074	16.3357		153000000	-8.28884	40.4155	-13.6316	-12.9333	-13.6015	-12.7164	-9.97213	53.5477
153200000	-8.21943	7.53542	-1.93368	-83.9195	-1.92586	-83.8829	-8.35927	16.2549		153200000	-8.24794	40.3549	-13.6357	-15.3256	-13.6307	-15.0117	-9.92843	53.4079
153400000	-8.22013	7.52749	-1.93734	-84.0021	-1.92734	-83.9993	-8.35469	16.1544		153400000	-8.22075	40.1285	-13.6553	-17.6133	-13.6393	-17.495	-9.88782	53.3389
153600000	-8.23964	7.4942	-1.94189	-84.0678	-1.92741	-84.096	-8.34966	16.0798		153600000	-8.20326	40.0136	-13.6816	-19.9088	-13.6504	-19.7798	-9.84967	53.1674
153800000	-8.20759	7.22945	-1.94405	-84.1913	-1.93175	-84.2572	-8.33382	15.9672		153800000	-8.16598	39.7405	-13.6876	-22.264	-13.666	-22.195	-9.81674	52.9664
154000000	-8.21473	7.12706	-1.94213	-84.2835	-1.93531	-84.3054	-8.3375	15.8619		154000000	-8.14717	39.6233	-13.705	-24.5689	-13.6932	-24.4374	-9.77935	52.8169
154200000	-8.19599	7.12864	-1.94109	-84.3783	-1.93963	-84.3804	-8.33216	15.781		154200000	-8.10791	39.4586	-13.7255	-26.8383	-13.6931	-26.6408	-9.74356	52.6404
154400000	-8.18888	6.96547	-1.94293	-84.4919	-1.94228	-84.4364	-8.33358	15.642		154400000	-8.09987	39.1277	-13.7369	-29.2055	-13.7134	-28.947	-9.71576	52.4518
154600000	-8.20598	6.83216	-1.94789	-84.5518	-1.9454	-84.5804	-8.32407	15.5136		154600000	-8.09495	38.9588	-13.7497	-31.4785	-13.7388	-31.3024	-9.68585	52.2171
154800000	-8.19558	6.69821	-1.95243	-84.6778	-1.93686	-84.6898	-8.31731	15.524		154800000	-8.06703	38.7559	-13.7729	-33.8496	-13.7411	-33.5557	-9.65559	52.0152
155000000	-8.1946	6.74724	-1.95168	-84.7432	-1.94171	-84.7827	-8.31196	15.449		155000000	-8.04244	38.526	-13.7848	-36.1455	-13.757	-35.7712	-9.63295	51.7907
155200000	-8.18525	6.49459	-1.95678	-84.8683	-1.94702	-84.8287	-8.31521	15.256		155200000	-8.03864	38.2589	-13.8019	-38.4476	-13.7759	-38.2638	-9.61728	51.599
155400000	-8.17061	6.40788	-1.96253	-84.9737	-1.94582	-84.9574	-8.30043	15.1917		155400000	-8.02172	38.0999	-13.8202	-40.7501	-13.7893	-40.5737	-9.5912	51.3546
155600000	-8.16183	6.29566	-1.95374	-85.0692	-1.94389	-85.0221	-8.30745	15.0999		155600000	-8.00881	37.7945	-13.834	-42.9872	-13.8055	-42.8149	-9.5803	51.1098
155800000	-8.16548	6.16512	-1.95987	-85.1697	-1.95221	-85.1453	-8.29471	15.0337		155800000	-8.00383	37.5988	-13.843	-45.3446	-13.8264	-45.1039	-9.56913	50.8965
156000000	-8.16503	6.11338	-1.96396	-85.2487	-1.9562	-85.2478	-8.28819	14.9127		156000000	-7.99842	37.2955	-13.8598	-47.6202	-13.8333	-47.3075	-9.55771	50.6499
156200000	-8.1414	6.08683	-1.95688	-85.3639	-1.95205	-85.3249	-8.2918	14.8004		156200000	-7.97624	37.0726	-13.8704	-49.9047	-13.8489	-49.8369	-9.55527	50.4357
156400000	-8.14961	5.83114	-1.96415	-85.4518	-1.95361	-85.4713	-8.28289	14.7477		156400000	-7.96939	36.7833	-13.8859	-52.2227	-13.851	-52.0525	-9.55206	50.1905
156600000	-8.14156	5.77469	-1.96619	-85.5647	-1.95637	-85.5698	-8.27207	14.6498		156600000	-7.97382	36.5822	-13.8992	-54.532	-13.858	-54.4104	-9.54291	50.007
156800000	-8.13658	5.6231	-1.96882	-85.6648	-1.96048	-85.626	-8.27251	14.562		156800000	-7.97668	36.365	-13.9112	-56.7997	-13.8892	-56.662	-9.54297	49.7805
157000000	-8.13379	5.62046	-1.96706	-85.7378	-1.95983	-85.7398	-8.26287	14.46		157000000	-7.95891	36.0419	-13.9309	-59.1275	-13.9115	-58.8834	-9.54236	49.5712
157200000	-8.12276	5.49098	-1.97082	-85.8537	-1.96825	-85.8331	-8.26591	14.2916		157200000	-7.97148	35.8928	-13.9381	-61.3864	-13.9319	-61.1928	-9.55859	49.3693
157400000	-8.12963	5.33119	-1.97185	-85.9261	-1.96545	-85.909	-8.25728	14.2684		157400000	-7.98681	35.655	-13.9572	-63.6712	-13.9463	-63.4757	-9.56157	49.1139
157600000	-8.1226	5.35687	-1.97448	-86.0096	-1.96565	-86.0557	-8.25098	14.133		157600000	-7.98876	35.4061	-13.9714	-65.992	-13.9326	-65.8166	-9.57094	48.9679
157800000	-8.10784	5.17937	-1.97462	-86.1467	-1.97113	-86.1596	-8.24409	14.0828		157800000	-7.97881	35.2227	-13.9724	-68.2762	-13.9585	-68.0716	-9.57844	48.7987
158000000	-8.11712	5.08226	-1.97683	-86.2277	-1.97141	-86.2322	-8.23915	14.0043		158000000	-7.99642	35.0389	-13.9863	-70.5749	-13.9685	-70.3564	-9.5853	48.6517
158200000	-8.08942	4.87546	-1.98087	-86.3676	-1.96557	-86.3349	-8.24452	13.9627		158200000	-8.01044	34.8036	-14.0078	-72.8265	-13.9768	-72.8003	-9.60538	48.5298
158400000	-8.11068	4.85818	-1.98185	-86.3988	-1.97117	-86.4842	-8.22968	13.8339		158400000	-8.0193	34.6177	-14.0125	-75.1947	-13.9843	-74.9365	-9.62119	48.3567
158600000	-8.09269	4.739	-1.98531	-86.5387	-1.97805	-86.4713	-8.23232	13.6981		158600000	-8.02673	34.4963	-14.0262	-77.4715	-14.0195	-77.2446	-9.63255	48.2303
158800000	-8.09087	4.69207	-1.98178	-86.6185	-1.97686	-86.6304	-8.22015	13.6002		158800000	-8.04045	34.2951	-14.0375	-79.7766	-14.0256	-79.5395	-9.65699	48.1272
159000000	-8.09601	4.51535	-1.99122	-86.7211	-1.97623	-86.6974	-8.22115	13.5257		159000000	-8.06149	34.0347	-14.0515	-82.1089	-14.0252	-81.8467	-9.66798	48.0436
159200000	-8.08595	4.46595	-1.98968	-86.8183	-1.97762	-86.7857	-8.22512	13.3935		159200000	-8.08029	33.9583	-14.0621	-84.3797	-14.027	-84.1283	-9.69907	47.9694
159400000	-8.0773	4.34673	-1.98757	-86.903	-1.98395	-86.8968	-8.20722	13.3201		159400000	-8.08523	33.8531	-14.0684	-86.6666	-14.0542	-86.525	-9.70344	47.897
159600000	-8.06991	4.24486	-1.99288	-87.0215	-1.98477	-86.9909	-8.20827	13.231		159600000	-8.09555	33.6945	-14.0855	-88.953	-14.0618	-88.8288	-9.73313	47.8612
159800000	-8.0701	4.11244	-1.99723	-87.1002	-1.98923	-87.105	-8.20271	13.1366		159800000	-8.12343	33.5267	-14.0973	-91.3366	-14.064	-91.0949	-9.74978	47.892
160000000	-8.06738	4.07523	-1.9961	-87.1875	-1.99195	-87.1888	-8.2002	12.9641		160000000	-8.13324	33.5112	-14.1069	-93.6106	-14.0828	-93.4459	-9.77337	47.8359
160200000	-8.06599	3.87815	-1.99768	-87.2765	-1.99357	-87.2917	-8.20185	12.9361		160200000	-8.16081	33.3724	-14.1093	-95.9441	-14.0943	-95.7005	-9.79045	47.8492
160400000	-8.06017	3.84337	-1.99637	-87.3753	-1.99312	-87.3985	-8.18852	12.8398		160400000	-8.17076	33.3206	-14.119	-98.2661	-14.0987	-98.0901	-9.80957	47.9119
160600000	-8.05785	3.81917	-1.99777	-87.481	-1.99395	-87.456	-8.18492	12.8028		160600000	-8.18986	33.2481	-14.1351	-100.558	-14.1186	-100.296	-9.82051	47.9779
160800000	-8.04695	3.6205	-2.00393	-87.5671	-1.995	-87.5532	-8.18078	12.6384		160800000	-8.20319	33.1703	-14.1452	-102.861	-14.1259	-102.701	-9.84407	47.9845
161000000	-8.05428	3.55378	-2.00349	-87.6525	-1.99547	-87.6779	-8.17507	12.6037		161000000	-8.21444	33.1758	-14.1562	-105.227	-14.1231	-104.965	-9.85731	48.1178
161200000	-8.0385	3.30376	-2.00815	-87.7425	-2.0067	-87.7897	-8.17091	12.4435		161200000	-8.23573	33.1314	-14.1582	-107.515	-14.1481	-107.351	-9.87046	48.2163
161400000	-8.03746	3.27615	-2.01222	-87.8397	-2.00146	-87.8545	-8.16816	12.365		161400000	-8.24164	33.1266	-14.1775	-109.834	-14.1588	-109.518	-9.88517	48.2907
161600000	-8.04096	3.24891	-2.00978	-87.9322	-2.0017	-88.0108	-8.15495	12.2832		161600000	-8.25234	33.1641	-14.1823	-112.221	-14.1494	-111.859	-9.89061	48.4606
161800000	-8.02376	3.11879	-2.01263	-88.0652	-2.00457	-88.0738	-8.15749	12.1914		161800000	-8.26261	33.1192	-14.1917	-114.537	-14.1714	-114.311	-9.89999	48.6435
162000000	-8.02336	3.04063	-2.0141	-88.1558	-2.00177	-88.1901	-8.14548	12.1627		162000000	-8.27566	33.2178	-14.204	-116.845	-14.1741	-116.656	-9.90725	48.8186
162200000	-8.01086	2.87619	-2.01651	-88.2656	-2.00442	-88.2418	-8.14841	12.0439		162200000	-8.27722	33.2021	-14.2235	-119.237	-14.1748	-119.031	-9.90971	48.9694
162400000	-8.01454	2.85497	-2.01599	-88.3318	-2.00931	-88.3861	-8.14368	11.9294		162400000	-8.28594	33.2578	-14.2292	-121.552	-14.1941	-121.289	-9.90816	49.1847
162600000	-8.00579	2.68641	-2.02021	-88.4709	-2.01192	-88.4904	-8.14035	11.8756		162600000	-8.27888	33.2905	-14.2385	-123.898	-14.2226	-123.681	-9.90658	49.4037
162800000	-8.00875	2.59061	-2.01944	-88.5214	-2.01095	-88.5599	-8.13033	11.6987		162800000	-8.29444	33.3988	-14.2529	-126.217	-14.2279	-125.975	-9.90512	49.5624
163000000	-7.99718	2.49094	-2.01803	-88.65	-2.01352	-88.6234	-8.13272	11.6659		163000000	-8.2885	33.4432	-14.2669	-128.578	-14.2539	-128.275	-9.89242	49.8097
163200000	-7.99179	2.39634	-2.02305	-88.7347	-2.01735	-88.7341	-8.12978	11.5242		163200000	-8.28946	33.5116	-14.2849	-130.877	-14.2642	-130.653	-9.88198	49.9496
163400000	-7.99462	2.29434	-2.02053	-88.8281	-2.01703	-88.8226	-8.12955	11.4556		163400000	-8.28098	33.5485	-14.294	-133.236	-14.2684	-133.059	-9.862	50.2282
163600000	-7.99207	2.189	-2.02489	-88.9255	-2.02138	-88.9107	-8.12134	11.3886		163600000	-8.28653	33.5892	-14.3106	-135.577	-14.2929	-135.423	-9.83962	50.4043
163800000	-7.98295	2.03719	-2.02975	-89.008	-2.01351	-89.0487	-8.10882	11.3063		163800000	-8.26685	33.6664	-14.3236	-137.928	-14.289	-137.701	-9.82004	50.6022
164000000	-7.98285	2.01315	-2.02899	-89.1041	-2.0182	-89.125	-8.11569	11.1761		164000000	-8.25936	33.8023	-14.3396	-140.242	-14.3209	-140.018	-9.79223	50.815
164200000	-7.98017	1.86158	-2.03179	-89.2009	-2.02998	-89.1915	-8.11555	11.0553		164200000	-8.24355	33.8869	-14.3539	-142.617	-14.3198	-142.377	-9.76583	50.9634
164400000	-7.97487	1.75007	-2.03231	-89.3104	-2.02143	-89.286	-8.11029	11.0035		164400000	-8.2267	33.9063	-14.3707	-145	-14.3448	-144.76	-9.73692	51.2055
164600000	-7.96636	1.68321	-2.03065	-89.3904	-2.03059	-89.424	-8.1024	10.898		164600000	-8.20906	33.9419	-14.3874	-147.344	-14.3623	-147.187	-9.70286	51.3696
164800000	-7.9578	1.57677	-2.03553	-89.5092	-2.03161	-89.4864	-8.10038	10.7953		164800000	-8.18394	34.0355	-14.4055	-149.658	-14.3898	-149.407	-9.65564	51.481
165000000	-7.95969	1.44185	-2.04082	-89.5917	-2.0266	-89.569	-8.09724	10.7534		165000000	-8.16776	34.0313	-14.4219	-152.017	-14.3909	-151.802	-9.61701	51.6337
165200000	-7.96987	1.43252	-2.03612	-89.6791	-2.0356	-89.6943	-8.08985	10.6101		165200000	-8.14328	34.0949	-14.4467	-154.359	-14.4308	-154.123	-9.572	51.766
165400000	-7.96203	1.259	-2.03986	-89.7665	-2.0357	-89.7682	-8.08653	10.5394		165400000	-8.11497	34.183	-14.4605	-156.685	-14.4294	-156.468	-9.5296	51.8961
165600000	-7.94158	1.06619	-2.04773	-89.8872	-2.02947	-89.8686	-8.07873	10.4995		165600000	-8.08247	34.1399	-14.4846	-159.007	-14.4437	-158.75	-9.48009	51.9664
165800000	-7.94909	0.995536	-2.0466	-89.977	-2.04152	-89.9833	-8.07803	10.3338		165800000	-8.04966	34.115	-14.4997	-161.383	-14.4753	-161.142	-9.42791	52.0492
166000000	-7.95406	0.964221	-2.04462	-90.053	-2.03873	-90.08	-8.07161	10.2665		166000000	-8.02381	34.1362	-14.5196	-163.685	-14.4866	-163.468	-9.38012	52.1085
166200000	-7.93509	0.861741	-2.04798	-90.1706	-2.03311	-90.1542	-8.06156	10.1767		166200000	-7.98423	34.1219	-14.5456	-166.021	-14.4962	-165.706	-9.3302	52.0758
166400000	-7.9271	0.700148	-2.05201	-90.2762	-2.04554	-90.2476	-8.07048	10.0145		166400000	-7.95338	34.0236	-14.555	-168.346	-14.5244	-168.112	-9.28503	52.1244
166600000	-7.9164	0.61698	-2.05141	-90.3821	-2.05074	-90.3767	-8.06013	9.93705		166600000	-7.9166	33.991	-14.5834	-170.672	-14.5615	-170.432	-9.22249	52.1296
166800000	-7.91192	0.487415	-2.05518	-90.4781	-2.05387	-90.4831	-8.05632	9.79267		166800000	-7.88546	33.9193	-14.6024	-173.028	-14.5723	-172.73	-9.17212	52.0819
167000000	-7.92698	0.417599	-2.05472	-90.5471	-2.04809	-90.565	-8.05445	9.786		167000000	-7.85735	33.9061	-14.6177	-175.316	-14.5941	-174.987	-9.12043	52.0406
167200000	-7.92894	0.383817	-2.05271	-90.6394	-2.05277	-90.6439	-8.0533	9.70392		167200000	-7.81813	33.8436	-14.6468	-177.605	-14.6177	-177.44	-9.06564	51.9999
167400000	-7.9135	0.28649	-2.05478	-90.7457	-2.05368	-90.7742	-8.04403	9.57554		167400000	-7.77477	33.7521	-14.6657	-179.94	-14.6288	-179.664	-9.01608	51.8784
167600000	-7.90163	0.130686	-2.05729	-90.8465	-2.05532	-90.849	-8.04518	9.53706		167600000	-7.73405	33.5514	-14.6881	177.77	-14.6486	177.891	-8.95666	51.8137
167800000	-7.91139	0.0304172	-2.05722	-90.9328	-2.05028	-90.9584	-8.0346	9.4295		167800000	-7.71139	33.4713	-14.7043	175.463	-14.6808	175.753	-8.9096	51.6795
168000000	-7.89767	-0.085034	-2.05976	-91.0138	-2.05322	-91.0339	-8.02859	9.3822		168000000	-7.66422	33.2251	-14.7328	173.147	-14.7092	173.363	-8.85564	51.532
168200000	-7.89684	-0.222225	-2.06349	-91.1303	-2.06014	-91.1259	-8.03335	9.23681		168200000	-7.64227	33.1555	-14.7574	170.858	-14.7399	171.197	-8.80699	51.3297
168400000	-7.89741	-0.244761	-2.0622	-91.2245	-2.05705	-91.2467	-8.02545	9.16883		168400000	-7.60167	32.975	-14.778	168.542	-14.7466	168.854	-8.75682	51.1491
168600000	-7.88613	-0.441777	-2.07074	-91.3111	-2.06745	-91.2996	-8.02825	9.05345		168600000	-7.57519	32.7128	-14.8018	166.289	-14.7888	166.617	-8.71159	50.949
168800000	-7.89218	-0.445954	-2.06313	-91.4202	-2.06934	-91.4383	-8.02758	8.91806		168800000	-7.53632	32.563	-14.8167	164.012	-14.8009	164.152	-8.66595	50.7549
169000000	-7.87757	-0.61014	-2.07046	-91.5223	-2.0694	-91.5006	-8.01944	8.87502		169000000	-7.49993	32.3336	-14.8408	161.716	-14.8111	161.964	-8.62509	50.5131
169200000	-7.90023	-0.738396	-2.07017	-91.5833	-2.06536	-91.5966	-8.01254	8.78331		169200000	-7.48328	32.165	-14.8685	159.428	-14.8333	159.676	-8.57572	50.2655
169400000	-7.87421	-0.811047	-2.07266	-91.7054	-2.0683	-91.6953	-8.01322	8.75055		169400000	-7.44252	31.9219	-14.8795	157.171	-14.8543	157.354	-8.53574	50.037
169600000	-7.87137	-0.925316	-2.07423	-91.7992	-2.0715	-91.8072	-8.00666	8.61522		169600000	-7.41306	31.6202	-14.905	154.921	-14.8865	155.157	-8.49888	49.7777
169800000	-7.87326	-1.01022	-2.07177	-91.8897	-2.07523	-91.8673	-8.01009	8.45394		169800000	-7.39385	31.4165	-14.9227	152.659	-14.9039	152.848	-8.46699	49.4502
170000000	-7.87067	-1.14172	-2.07854	-91.9809	-2.07003	-91.9747	-7.99446	8.43825		170000000	-7.36894	31.1461	-14.9474	150.36	-14.917	150.58	-8.4282	49.1809
170200000	-7.8658	-1.17507	-2.07678	-92.0897	-2.06583	-92.0806	-7.98767	8.346		170200000	-7.34546	30.8828	-14.9696	148.133	-14.9435	148.328	-8.39677	48.8852
170400000	-7.86236	-1.33057	-2.07749	-92.1643	-2.07574	-92.1767	-7.9929	8.26036		170400000	-7.31447	30.6432	-14.9792	145.83	-14.9524	145.992	-8.36545	48.6089
170600000	-7.84316	-1.47873	-2.08838	-92.264	-2.08079	-92.2762	-7.99238	8.12586		170600000	-7.30267	30.2968	-15.0084	143.621	-14.9721	143.845	-8.341	48.2739
170800000	-7.86275	-1.49698	-2.08232	-92.3691	-2.07704	-92.368	-7.98777	8.05573		170800000	-7.28362	30.0505	-15.0269	141.333	-14.9856	141.499	-8.31798	47.9792
171000000	-7.84436	-1.64784	-2.08685	-92.464	-2.07561	-92.4865	-7.97234	7.94168		171000000	-7.26359	29.7243	-15.0471	139.057	-15.0111	139.298	-8.29129	47.6108
171200000	-7.85281	-1.71296	-2.08594	-92.5428	-2.08241	-92.5765	-7.97908	7.84845		171200000	-7.254	29.4738	-15.0586	136.83	-15.0276	137.03	-8.27158	47.2966
171400000	-7.84324	-1.85724	-2.08742	-92.639	-2.08607	-92.6585	-7.98462	7.77217		171400000	-7.24183	29.1299	-15.0827	134.602	-15.0687	134.866	-8.26026	46.9763
171600000	-7.84773	-1.94794	-2.08918	-92.7277	-2.08561	-92.749	-7.97001	7.71247		171600000	-7.23046	28.8247	-15.0971	132.347	-15.0676	132.505	-8.2364	46.6394
171800000	-7.83993	-2.04652	-2.09047	-92.8245	-2.08664	-92.8464	-7.96479	7.59743		171800000	-7.22247	28.585	-15.1166	130.088	-15.0919	130.358	-8.22717	46.3086
172000000	-7.83685	-2.1092	-2.08934	-92.9345	-2.08486	-92.8924	-7.96582	7.56776		172000000	-7.21292	28.278	-15.1313	127.842	-15.1033	128.117	-8.21711	45.9787
172200000	-7.8231	-2.23101	-2.09557	-93.0608	-2.09234	-93.0456	-7.96083	7.36522		172200000	-7.20676	27.9538	-15.1407	125.632	-15.1194	125.841	-8.21319	45.6408
172400000	-7.82596	-2.31684	-2.09551	-93.1269	-2.09354	-93.14	-7.95868	7.31953		172400000	-7.19656	27.6829	-15.1592	123.392	-15.134	123.58	-8.2081	45.3081
172600000	-7.81882	-2.43716	-2.09443	-93.2419	-2.09403	-93.2582	-7.95043	7.17789		172600000	-7.1977	27.3732	-15.173	121.142	-15.1403	121.348	-8.20805	44.9812
172800000	-7.82295	-2.49868	-2.09659	-93.3318	-2.09464	-93.3136	-7.95102	7.14505		172800000	-7.19713	27.0821	-15.1883	118.904	-15.1705	119.157	-8.20596	44.6734
173000000	-7.81421	-2.66635	-2.10103	-93.4136	-2.09463	-93.4134	-7.9453	7.05004		173000000	-7.20361	26.7539	-15.205	116.639	-15.1752	116.886	-8.20697	44.3516
173200000	-7.80799	-2.76531	-2.10485	-93.5268	-2.10389	-93.5329	-7.94813	6.98533		173200000	-7.19894	26.4836	-15.2128	114.414	-15.1764	114.61	-8.20723	44.0679
173400000	-7.80657	-2.86927	-2.10129	-93.6093	-2.10421	-93.5877	-7.94442	6.88549		173400000	-7.20932	26.1812	-15.2234	112.167	-15.2021	112.398	-8.22039	43.7503
173600000	-7.81046	-2.93357	-2.09923	-93.6899	-2.10144	-93.7329	-7.93356	6.74575		173600000	-7.21536	25.9668	-15.2307	109.938	-15.2111	110.141	-8.22699	43.4646
173800000	-7.79544	-3.10046	-2.10914	-93.7871	-2.10503	-93.7959	-7.9401	6.70772		173800000	-7.22274	25.6437	-15.2463	107.676	-15.2296	107.971	-8.237	43.1808
174000000	-7.80675	-3.18114	-2.10572	-93.8909	-2.10377	-93.8807	-7.93559	6.61316		174000000	-7.23664	25.3907	-15.2561	105.442	-15.2406	105.658	-8.25473	42.8966
174200000	-7.78438	-3.23133	-2.11106	-93.9954	-2.10822	-93.99	-7.93017	6.47073		174200000	-7.23252	25.1054	-15.2765	103.193	-15.2493	103.348	-8.27166	42.608
174400000	-7.80018	-3.37961	-2.10764	-94.0681	-2.10614	-94.0776	-7.92439	6.40452		174400000	-7.25304	24.8821	-15.282	100.899	-15.2517	101.2	-8.28502	42.3545
174600000	-7.80714	-3.45758	-2.1077	-94.1606	-2.1065	-94.168	-7.92228	6.33626		174600000	-7.26812	24.6746	-15.2858	98.6904	-15.2641	98.8739	-8.30216	42.1559
174800000	-7.78214	-3.59648	-2.11473	-94.2603	-2.11062	-94.2801	-7.9225	6.23591		174800000	-7.27664	24.3953	-15.2967	96.4356	-15.2691	96.5975	-8.32316	41.9313
175000000	-7.78717	-3.67295	-2.11284	-94.3765	-2.11275	-94.3566	-7.91472	6.12834		175000000	-7.29903	24.1527	-15.3018	94.1477	-15.2768	94.4414	-8.34654	41.7043
175200000	-7.80599	-3.79584	-2.10413	-94.4566	-2.11323	-94.4998	-7.90505	5.97924		175200000	-7.32659	24.0058	-15.3038	91.9256	-15.2659	92.2606	-8.36147	41.4748
175400000	-7.78283	-3.98379	-2.12196	-94.5413	-2.11041	-94.6004	-7.90297	5.93408		175400000	-7.33109	23.6795	-15.3317	89.6268	-15.2935	89.912	-8.39161	41.3107
175600000	-7.77062	-3.81229	-2.12454	-94.6895	-2.1158	-94.6165	-7.8963	5.8991		175600000	-7.35138	23.6806	-15.338	87.3246	-15.2952	87.6406	-8.41518	41.1592
175800000	-7.7789	-3.9964	-2.11855	-94.7916	-2.1277	-94.7395	-7.91175	5.81822		175800000	-7.35971	23.4118	-15.3369	85.0454	-15.3339	85.5009	-8.44459	41.0466
176000000	-7.78208	-4.11581	-2.1207	-94.8621	-2.12513	-94.8794	-7.90198	5.63011		176000000	-7.38381	23.223	-15.346	82.82	-15.337	83.1478	-8.47502	40.925
176200000	-7.77371	-4.27853	-2.12388	-94.9818	-2.11438	-94.9329	-7.88986	5.60776		176200000	-7.40288	23.0157	-15.3471	80.571	-15.3232	80.8336	-8.49658	40.8965
176400000	-7.77126	-4.42135	-2.1246	-94.9872	-2.1266	-95.0985	-7.89132	5.46197		176400000	-7.43248	22.8703	-15.3508	78.3153	-15.3443	78.5131	-8.51878	40.7263
176600000	-7.79134	-4.57701	-2.11773	-95.1006	-2.11823	-95.0798	-7.8776	5.51756		176600000	-7.45512	22.7469	-15.3493	75.9813	-15.3371	76.215	-8.55299	40.6831
176800000	-7.75274	-4.62831	-2.13096	-95.1969	-2.13377	-95.1619	-7.89914	5.36784		176800000	-7.4589	22.6216	-15.3694	73.7616	-15.3498	73.9512	-8.58465	40.6036
177000000	-7.76483	-4.54508	-2.12688	-95.3392	-2.13786	-95.3443	-7.89358	5.23277		177000000	-7.46983	22.5642	-15.3743	71.3776	-15.3703	71.7036	-8.60637	40.5904
177200000	-7.75041	-4.74273	-2.1361	-95.4481	-2.12951	-95.41	-7.8887	5.16743		177200000	-7.49932	22.4026	-15.3835	69.1132	-15.3512	69.2949	-8.62899	40.5897
177400000	-7.74604	-4.9079	-2.13057	-95.5207	-2.13175	-95.5114	-7.87259	5.03461		177400000	-7.52443	22.3226	-15.3806	66.7879	-15.3347	67.2001	-8.6517	40.5223
177600000	-7.74141	-5.05216	-2.14165	-95.6252	-2.13851	-95.597	-7.8813	4.93783		177600000	-7.51802	22.219	-15.4053	64.5433	-15.4002	64.629	-8.68406	40.5599
177800000	-7.72363	-5.10442	-2.1402	-95.6705	-2.13462	-95.7278	-7.87797	4.77632		177800000	-7.55225	22.0166	-15.3958	62.323	-15.3906	62.3935	-8.70572	40.5932
178000000	-7.7307	-5.15398	-2.13814	-95.8033	-2.14408	-95.8089	-7.87665	4.84952		178000000	-7.56423	22.0219	-15.4084	59.9679	-15.416	60.1282	-8.71877	40.652
178200000	-7.73696	-5.19055	-2.14033	-95.9221	-2.14259	-95.8822	-7.8594	4.69042		178200000	-7.56547	22.0366	-15.4281	57.6299	-15.3979	58.0633	-8.74243	40.7344
178400000	-7.71855	-5.3584	-2.14253	-95.9999	-2.14292	-96.0144	-7.87979	4.62702		178400000	-7.59951	21.9758	-15.4278	55.348	-15.409	55.5478	-8.75562	40.8465
178600000	-7.75722	-5.37928	-2.13315	-96.1175	-2.13612	-96.1149	-7.85688	4.48224		178600000	-7.6277	22.057	-15.4314	53.0123	-15.4211	53.118	-8.77675	40.9394
178800000	-7.71806	-5.53546	-2.14493	-96.1571	-2.15428	-96.1775	-7.86333	4.41759		178800000	-7.62425	21.9196	-15.4479	50.7128	-15.4283	50.9413	-8.78707	41.0084
179000000	-7.72622	-5.79456	-2.14863	-96.2436	-2.15064	-96.1774	-7.86353	4.39339		179000000	-7.65483	21.8515	-15.4552	48.416	-15.4392	48.5578	-8.80018	41.153
179200000	-7.71981	-5.75979	-2.14873	-96.3477	-2.13972	-96.3196	-7.84051	4.28903		179200000	-7.65855	21.8539	-15.47	46.1807	-15.4205	46.346	-8.80119	41.285
179400000	-7.72676	-5.93921	-2.14663	-96.45	-2.14538	-96.4158	-7.84509	4.2197		179400000	-7.6652	21.7969	-15.4646	43.8135	-15.4634	44.0781	-8.81666	41.4396
179600000	-7.71233	-5.9176	-2.14954	-96.5678	-2.13926	-96.5837	-7.84029	3.98017		179600000	-7.67545	21.9737	-15.4784	41.4247	-15.4598	41.5996	-8.81268	41.5454
179800000	-7.72405	-5.9813	-2.15203	-96.6711	-2.14754	-96.6559	-7.84779	3.96206		179800000	-7.68059	21.9487	-15.4911	39.1212	-15.4834	39.3276	-8.80881	41.7384
180000000	-7.72271	-6.11211	-2.14648	-96.7606	-2.15395	-96.7158	-7.84879	3.84908		180000000	-7.68096	22.0114	-15.5062	36.7226	-15.4973	37.0055	-8.81338	41.8744
180200000	-7.71363	-6.28097	-2.15962	-96.8302	-2.14607	-96.8315	-7.83065	3.82087		180200000	-7.68083	21.8804	-15.5205	34.4706	-15.4825	34.8371	-8.79895	42.0513
180400000	-7.6877	-6.44	-2.15807	-96.8793	-2.15081	-96.8615	-7.81979	3.79319		180400000	-7.68975	21.8902	-15.5296	32.1961	-15.4991	32.3774	-8.79543	42.211
180600000	-7.69761	-6.57115	-2.15206	-97.0031	-2.15119	-97.0014	-7.82571	3.59481		180600000	-7.6747	21.9201	-15.533	29.8999	-15.5069	30.047	-8.7751	42.3137
180800000	-7.70406	-6.51627	-2.15872	-97.1391	-2.15608	-97.057	-7.82261	3.59058		180800000	-7.6668	22.0173	-15.5574	27.5511	-15.5119	27.9064	-8.76343	42.4544
181000000	-7.6967	-6.57752	-2.16556	-97.2535	-2.15366	-97.221	-7.83339	3.39245		181000000	-7.66096	22.048	-15.5705	25.1024	-15.5461	25.2783	-8.74816	42.6246
181200000	-7.68833	-6.82356	-2.1605	-97.2982	-2.16146	-97.2499	-7.82274	3.42757		181200000	-7.66155	21.9502	-15.5808	22.8883	-15.5745	23.2312	-8.73344	42.7474
181400000	-7.69052	-6.8147	-2.15799	-97.4213	-2.16403	-97.3946	-7.8265	3.21858		181400000	-7.64862	22.0544	-15.5994	20.6204	-15.5918	20.8727	-8.7068	42.8765
181600000	-7.6849	-7.01247	-2.16304	-97.5	-2.16888	-97.47	-7.82966	3.24455		181600000	-7.65021	21.9932	-15.5994	18.273	-15.6065	18.6368	-8.67853	42.9812
181800000	-7.67773	-7.05133	-2.16714	-97.6031	-2.16251	-97.5904	-7.81767	3.07515		181800000	-7.61667	22.044	-15.6272	15.8773	-15.5853	16.2595	-8.65541	43.0655
182000000	-7.70327	-7.24439	-2.16218	-97.6818	-2.16655	-97.6498	-7.80008	2.96546		182000000	-7.63008	22.0153	-15.6401	13.5579	-15.5901	14.1181	-8.62008	43.1
182200000	-7.68169	-7.27613	-2.16549	-97.7964	-2.16225	-97.8013	-7.8118	2.86475		182200000	-7.59325	21.9852	-15.6604	11.3236	-15.6223	11.402	-8.58825	43.1784
182400000	-7.6863	-7.36349	-2.16824	-97.8748	-2.16064	-97.8738	-7.80218	2.72193		182400000	-7.59233	21.968	-15.6652	9.01843	-15.6281	9.27449	-8.56005	43.2813
182600000	-7.67598	-7.52535	-2.17262	-97.9801	-2.17591	-98.0184	-7.82093	2.70121		182600000	-7.5744	21.9007	-15.6832	6.65604	-15.6587	6.89246	-8.51781	43.3203
182800000	-7.68777	-7.5666	-2.17304	-98.0813	-2.16822	-98.0621	-7.81751	2.65036		182800000	-7.55153	21.94	-15.7034	4.32033	-15.6768	4.51068	-8.48162	43.4009
183000000	-7.67774	-7.68987	-2.17075	-98.1735	-2.16951	-98.1182	-7.81	2.55229		183000000	-7.53312	21.8935	-15.7055	1.9545	-15.6805	2.26392	-8.44917	43.4229
183200000	-7.67556	-7.89129	-2.16838	-98.2462	-2.16585	-98.1989	-7.78452	2.43433		183200000	-7.5226	21.7273	-15.7255	-0.220464	-15.7178	0.115952	-8.3987	43.396
183400000	-7.66438	-7.89128	-2.17452	-98.3433	-2.17693	-98.3107	-7.79413	2.40667		183400000	-7.49898	21.7161	-15.7593	-2.49533	-15.7222	-2.18324	-8.36359	43.3613
183600000	-7.67618	-8.08962	-2.17226	-98.447	-2.16384	-98.4715	-7.79999	2.13815		183600000	-7.47768	21.6486	-15.7648	-4.84703	-15.7327	-4.63214	-8.33341	43.3729
183800000	-7.66727	-8.01932	-2.18419	-98.5231	-2.17881	-98.4839	-7.78625	2.22181		183800000	-7.45394	21.5412	-15.7866	-7.15225	-15.7572	-6.78618	-8.28849	43.3228
184000000	-7.68051	-8.08525	-2.18287	-98.6703	-2.17497	-98.5857	-7.78042	1.99209		184000000	-7.43923	21.4502	-15.7994	-9.51492	-15.7619	-9.08369	-8.25528	43.3008
184200000	-7.6639	-8.30515	-2.17123	-98.702	-2.17811	-98.6483	-7.78039	1.95375		184200000	-7.39847	21.2102	-15.8112	-11.7143	-15.7839	-11.5382	-8.20801	43.154
184400000	-7.65264	-8.33334	-2.18288	-98.7935	-2.18187	-98.7932	-7.79171	1.95908		184400000	-7.38258	21.2821	-15.8297	-14.0271	-15.8217	-13.7548	-8.17101	43.0976
184600000	-7.65835	-8.62071	-2.17042	-98.8772	-2.18741	-98.8603	-7.77438	1.83961		184600000	-7.36662	21.0883	-15.8465	-16.3552	-15.8234	-16.0108	-8.12615	42.9524
184800000	-7.65357	-8.53869	-2.1824	-99.0258	-2.19082	-98.9875	-7.78241	1.78938		184800000	-7.33713	20.9169	-15.8667	-18.6768	-15.8467	-18.5513	-8.08972	42.8869
185000000	-7.6466	-8.70569	-2.18622	-99.1087	-2.19308	-99.0974	-7.7839	1.71835		185000000	-7.31565	20.7415	-15.8923	-20.9172	-15.8672	-20.6877	-8.05242	42.6698
185200000	-7.64539	-8.81478	-2.18084	-99.1852	-2.18591	-99.2145	-7.77798	1.491		185200000	-7.29896	20.5438	-15.9016	-23.1531	-15.8631	-22.8796	-8.01594	42.5244
185400000	-7.62924	-8.87231	-2.19263	-99.2507	-2.19466	-99.2644	-7.77557	1.5156		185400000	-7.26477	20.3386	-15.9293	-25.3779	-15.894	-25.282	-7.98006	42.3963
185600000	-7.64538	-8.98301	-2.18854	-99.4152	-2.19645	-99.3655	-7.77856	1.43704		185600000	-7.26299	20.1984	-15.9361	-27.791	-15.9282	-27.5277	-7.93816	42.2303
185800000	-7.65725	-9.01513	-2.19055	-99.5562	-2.18754	-99.4482	-7.76185	1.31051		185800000	-7.24446	19.9559	-15.9557	-30.0658	-15.9016	-29.7975	-7.90939	42.0236
186000000	-7.63181	-9.21335	-2.19145	-99.5315	-2.19171	-99.5046	-7.76628	1.19245		186000000	-7.21911	19.7488	-15.9714	-32.2157	-15.9422	-32.0591	-7.88031	41.8104
186200000	-7.65232	-9.20465	-2.18938	-99.6983	-2.18865	-99.7248	-7.77184	1.04925		186200000	-7.20532	19.5812	-15.9882	-34.6098	-15.9578	-34.2671	-7.83465	41.6072
186400000	-7.64201	-9.39203	-2.19635	-99.7597	-2.18975	-99.7307	-7.76475	0.917793		186400000	-7.19964	19.2942	-16.0064	-36.7506	-15.9753	-36.7215	-7.81881	41.3759
186600000	-7.62274	-9.61492	-2.19526	-99.8217	-2.18887	-99.8314	-7.7711	0.898992		186600000	-7.1784	19.0804	-16.0188	-39.0076	-15.9852	-38.7975	-7.78903	41.1831
186800000	-7.62531	-9.48602	-2.20479	-99.9641	-2.19853	-99.9278	-7.76137	0.853984		186800000	-7.15784	18.8476	-16.0436	-41.3152	-16.0106	-41.0789	-7.76241	40.9292
187000000	-7.63935	-9.58324	-2.20378	-100.047	-2.20452	-100.021	-7.75095	0.664862		187000000	-7.1569	18.6285	-16.0627	-43.553	-16.0486	-43.2508	-7.74032	40.6374
187200000	-7.62597	-9.80682	-2.20272	-100.096	-2.19088	-100.085	-7.75195	0.556384		187200000	-7.14617	18.3268	-16.0643	-45.7447	-16.0552	-45.568	-7.708	40.3993
187400000	-7.64474	-10.02	-2.1996	-100.281	-2.19656	-100.222	-7.75474	0.565003		187400000	-7.13886	18.0484	-16.0807	-48.0626	-16.0658	-47.6977	-7.68988	40.1821
187600000	-7.61694	-10.0116	-2.20948	-100.302	-2.2042	-100.317	-7.74826	0.509921		187600000	-7.12836	17.8459	-16.1057	-50.3157	-16.0786	-50.0172	-7.66659	39.9015
187800000	-7.62733	-10.1227	-2.20153	-100.452	-2.19224	-100.385	-7.75506	0.35744		187800000	-7.11924	17.6114	-16.1069	-52.5861	-16.0681	-52.4791	-7.65315	39.6016
188000000	-7.59103	-10.1512	-2.2063	-100.48	-2.20638	-100.532	-7.75297	0.339675		188000000	-7.10775	17.2734	-16.1273	-54.8581	-16.1026	-54.5766	-7.63614	39.3699
188200000	-7.60885	-10.3038	-2.2007	-100.605	-2.20185	-100.65	-7.76297	0.216581		188200000	-7.1147	16.9985	-16.137	-56.9911	-16.0978	-57.0163	-7.6289	39.0761
188400000	-7.62871	-10.3984	-2.20679	-100.74	-2.19579	-100.645	-7.74307	0.0323954		188400000	-7.1243	16.7239	-16.1565	-59.2875	-16.1327	-58.9495	-7.61377	38.8348
188600000	-7.60629	-10.4355	-2.21121	-100.799	-2.20371	-100.787	-7.74531	0.0373731		188600000	-7.1155	16.4612	-16.1686	-61.5662	-16.1318	-61.1484	-7.59878	38.545
188800000	-7.60508	-10.6002	-2.20924	-100.854	-2.19953	-100.869	-7.74841	-0.128742		188800000	-7.10896	16.2082	-16.1815	-63.768	-16.1516	-63.4984	-7.59518	38.2826
189000000	-7.60449	-10.6785	-2.20667	-101.01	-2.19908	-100.952	-7.74313	-0.185485		189000000	-7.13094	16.0473	-16.1865	-66.054	-16.168	-65.6439	-7.59287	37.9398
189200000	-7.61475	-10.8085	-2.21	-101.088	-2.21191	-101.003	-7.72738	-0.218514		189200000	-7.14057	15.6812	-16.1947	-68.321	-16.1718	-67.9449	-7.57689	37.6906
189400000	-7.60855	-10.7997	-2.2136	-101.159	-2.20291	-101.194	-7.7497	-0.385237		189400000	-7.1382	15.4725	-16.2032	-70.5638	-16.1637	-70.1815	-7.58637	37.4066
189600000	-7.59901	-10.9814	-2.21873	-101.288	-2.20437	-101.197	-7.72062	-0.444261		189600000	-7.1446	15.1845	-16.2223	-72.7725	-16.2147	-72.5892	-7.58185	37.1252
189800000	-7.58726	-11.0769	-2.21205	-101.371	-2.20127	-101.338	-7.72917	-0.534065		189800000	-7.15827	14.7961	-16.214	-74.9778	-16.2248	-74.8493	-7.58393	36.9065
190000000	-7.58688	-11.1705	-2.22279	-101.443	-2.22175	-101.482	-7.73512	-0.565838		190000000	-7.16963	14.6462	-16.2432	-77.3229	-16.2271	-76.95	-7.58912	36.6345
190200000	-7.5978	-11.2262	-2.21903	-101.553	-2.22607	-101.499	-7.71982	-0.64463		190200000	-7.17715	14.4368	-16.2422	-79.551	-16.2229	-79.3249	-7.59347	36.377
190400000	-7.60242	-11.493	-2.21669	-101.665	-2.21102	-101.579	-7.72957	-0.77507		190400000	-7.20762	14.1046	-16.2615	-81.7434	-16.2097	-81.4673	-7.59576	36.126
190600000	-7.58131	-11.4874	-2.21826	-101.689	-2.22146	-101.747	-7.72703	-0.822664		190600000	-7.2191	13.9381	-16.2808	-84.0383	-16.2335	-83.733	-7.61085	35.864
190800000	-7.58527	-11.5358	-2.2195	-101.802	-2.22799	-101.834	-7.72474	-0.974317		190800000	-7.21673	13.6047	-16.2754	-86.3175	-16.2463	-86.0622	-7.62092	35.6243
191000000	-7.58962	-11.638	-2.22079	-101.946	-2.22363	-101.847	-7.70877	-0.938824		191000000	-7.23983	13.4784	-16.2779	-88.4824	-16.2648	-88.2574	-7.62704	35.4386
191200000	-7.58236	-11.7188	-2.22196	-102.002	-2.21165	-101.963	-7.71873	-1.19037		191200000	-7.2576	13.2306	-16.3002	-90.7554	-16.277	-90.774	-7.65569	35.2123
191400000	-7.58638	-11.9197	-2.22611	-102.125	-2.23404	-102.047	-7.70859	-1.18064		191400000	-7.28615	12.9872	-16.2941	-93.0407	-16.2851	-92.9611	-7.66127	34.9951
191600000	-7.58407	-11.9118	-2.2346	-102.211	-2.22224	-102.149	-7.71054	-1.29966		191600000	-7.31318	12.8046	-16.2952	-95.2627	-16.2817	-95.2081	-7.67621	34.8186
191800000	-7.58263	-12.0083	-2.23199	-102.312	-2.23108	-102.273	-7.70706	-1.32921		191800000	-7.32876	12.6027	-16.3034	-97.5321	-16.2725	-97.141	-7.69281	34.6094
192000000	-7.5931	-12.0884	-2.23033	-102.429	-2.21419	-102.362	-7.70692	-1.5402		192000000	-7.35664	12.5398	-16.3109	-99.8476	-16.2611	-99.63	-7.7179	34.3885
192200000	-7.59326	-12.2069	-2.22944	-102.502	-2.22579	-102.448	-7.71241	-1.49882		192200000	-7.39629	12.2842	-16.315	-102.124	-16.269	-101.903	-7.72413	34.2964
192400000	-7.57799	-12.3033	-2.23542	-102.578	-2.22727	-102.561	-7.7105	-1.61808		192400000	-7.41506	12.0767	-16.3018	-104.389	-16.3018	-103.952	-7.74978	34.1131
192600000	-7.56652	-12.3005	-2.23537	-102.676	-2.23674	-102.59	-7.70065	-1.6676		192600000	-7.43009	11.9861	-16.3117	-106.616	-16.3125	-106.244	-7.77164	34.005
192800000	-7.58639	-12.5645	-2.23449	-102.805	-2.23256	-102.697	-7.70281	-1.81929		192800000	-7.48561	11.7962	-16.3198	-108.961	-16.3084	-108.677	-7.79514	33.8378
193000000	-7.56696	-12.5583	-2.2421	-102.849	-2.24074	-102.783	-7.69317	-1.91168		193000000	-7.49028	11.7286	-16.3254	-111.26	-16.2921	-110.961	-7.81826	33.7298
193200000	-7.57981	-12.6953	-2.23297	-102.983	-2.236	-102.9	-7.68508	-2.00639		193200000	-7.51752	11.5999	-16.3268	-113.52	-16.3092	-113.269	-7.83766	33.6492
193400000	-7.5667	-12.8398	-2.2438	-103.027	-2.23126	-103.011	-7.70192	-2.11106		193400000	-7.54319	11.402	-16.3449	-115.716	-16.295	-115.47	-7.86261	33.5162
193600000	-7.56894	-12.9738	-2.23662	-103.152	-2.2276	-103.106	-7.69835	-2.23654		193600000	-7.59029	11.3038	-16.338	-118.151	-16.3324	-117.791	-7.87861	33.4704
193800000	-7.55658	-13.0774	-2.23161	-103.243	-2.25492	-103.234	-7.68709	-2.15422		193800000	-7.58706	11.2232	-16.33	-120.433	-16.3115	-120.067	-7.90194	33.4189
194000000	-7.58105	-13.0779	-2.24454	-103.392	-2.23602	-103.292	-7.68928	-2.31923		194000000	-7.63557	11.1883	-16.3574	-122.726	-16.3214	-122.389	-7.92317	33.3593
194200000	-7.57488	-13.2498	-2.24052	-103.451	-2.2416	-103.375	-7.68479	-2.4146		194200000	-7.65648	11.1474	-16.3476	-124.918	-16.321	-124.546	-7.95363	33.3417
194400000	-7.56132	-13.3007	-2.24149	-103.521	-2.23456	-103.51	-7.69733	-2.55346		194400000	-7.67657	11.066	-16.362	-127.325	-16.3126	-127.127	-7.9652	33.358
194600000	-7.56882	-13.358	-2.24647	-103.622	-2.24531	-103.544	-7.68354	-2.60677		194600000	-7.70222	11.1363	-16.3691	-129.516	-16.3624	-128.945	-7.98295	33.3248
194800000	-7.57424	-13.5168	-2.24455	-103.728	-2.24388	-103.732	-7.69242	-2.6793		194800000	-7.73889	11.0315	-16.3629	-131.879	-16.3574	-131.775	-7.99478	33.3366
195000000	-7.55056	-13.5883	-2.24632	-103.8	-2.24097	-103.732	-7.68723	-2.76157		195000000	-7.76258	11.0085	-16.382	-134.244	-16.3807	-133.772	-8.01745	33.3547
195200000	-7.57416	-13.6858	-2.25617	-103.924	-2.2283	-103.844	-7.6821	-2.90948		195200000	-7.79431	11.0852	-16.3835	-136.487	-16.3515	-136.29	-8.0357	33.3678
195400000	-7.55615	-13.7999	-2.24847	-103.971	-2.24269	-104.008	-7.68866	-2.91506		195400000	-7.80606	11.0837	-16.3724	-138.824	-16.3272	-138.551	-8.05166	33.4741
195600000	-7.54012	-13.8357	-2.24957	-104.082	-2.25276	-103.969	-7.67801	-3.09846		195600000	-7.81993	10.9645	-16.3951	-141.271	-16.3262	-140.826	-8.06677	33.4688
195800000	-7.53346	-13.9857	-2.24889	-104.141	-2.25434	-104.162	-7.67413	-3.08431		195800000	-7.83339	10.9634	-16.387	-143.517	-16.3808	-143.041	-8.07721	33.5344
196000000	-7.54386	-14.1202	-2.24905	-104.284	-2.24591	-104.15	-7.66835	-3.30548		196000000	-7.86017	11.0177	-16.3878	-145.81	-16.3715	-145.477	-8.08549	33.5523
196200000	-7.54977	-14.214	-2.25768	-104.382	-2.23909	-104.307	-7.67069	-3.31264		196200000	-7.88273	11.1005	-16.4091	-148.138	-16.3886	-147.816	-8.08701	33.6321
196400000	-7.53358	-14.2581	-2.2555	-104.489	-2.24585	-104.442	-7.67825	-3.37151		196400000	-7.90056	11.1678	-16.4186	-150.494	-16.4028	-150.199	-8.09725	33.8012
196600000	-7.55555	-14.3731	-2.26147	-104.553	-2.24589	-104.562	-7.66608	-3.47003		196600000	-7.90369	11.2924	-16.4132	-152.809	-16.4011	-152.518	-8.09887	33.8172
196800000	-7.53683	-14.4703	-2.25492	-104.678	-2.26352	-104.618	-7.67754	-3.48793		196800000	-7.91344	11.2406	-16.4266	-155.101	-16.4079	-154.864	-8.10886	33.9649
197000000	-7.56014	-14.6607	-2.2588	-104.78	-2.25429	-104.783	-7.67798	-3.5995		197000000	-7.92504	11.3163	-16.4364	-157.402	-16.4075	-157.143	-8.10512	34.0533
197200000	-7.55072	-14.7246	-2.26961	-104.869	-2.25384	-104.903	-7.67324	-3.70254		197200000	-7.94004	11.38	-16.4512	-159.809	-16.4352	-159.506	-8.11091	34.0736
197400000	-7.5138	-14.8059	-2.25985	-104.926	-2.25342	-104.916	-7.6655	-3.84163		197400000	-7.94252	11.336	-16.4497	-162.094	-16.4314	-161.83	-8.10657	34.2426
197600000	-7.52021	-14.9142	-2.25922	-104.98	-2.25629	-104.981	-7.66184	-3.91344		197600000	-7.93511	11.4477	-16.4695	-164.395	-16.44	-164.033	-8.09624	34.2934
197800000	-7.52849	-14.9667	-2.26373	-105.111	-2.27389	-105.087	-7.65708	-3.95098		197800000	-7.94903	11.4563	-16.4727	-166.801	-16.4209	-166.393	-8.09149	34.4333
198000000	-7.5221	-15.0179	-2.26269	-105.172	-2.2644	-105.194	-7.6587	-4.06296		198000000	-7.95766	11.6144	-16.4783	-169.14	-16.4664	-168.899	-8.08023	34.4855
198200000	-7.53841	-15.1115	-2.27062	-105.279	-2.25651	-105.229	-7.64776	-4.25129		198200000	-7.96705	11.5307	-16.4976	-171.443	-16.4633	-171.241	-8.06049	34.5552
198400000	-7.54605	-15.2245	-2.26804	-105.401	-2.2493	-105.373	-7.66769	-4.25451		198400000	-7.9675	11.5646	-16.5022	-173.787	-16.4733	-173.375	-8.04828	34.7116
198600000	-7.53559	-15.3272	-2.26845	-105.48	-2.26212	-105.422	-7.66225	-4.38379		198600000	-7.94164	11.6694	-16.5113	-176.044	-16.4804	-175.942	-8.03907	34.7223
198800000	-7.52495	-15.4886	-2.27025	-105.605	-2.26307	-105.56	-7.65528	-4.41859		198800000	-7.9432	11.7178	-16.5349	-178.473	-16.5097	-178.268	-8.01831	34.8309
199000000	-7.52198	-15.5553	-2.27263	-105.699	-2.2531	-105.754	-7.66841	-4.4104		199000000	-7.92619	11.5878	-16.5351	179.263	-16.5384	179.523	-8.00697	34.9068
199200000	-7.51799	-15.6441	-2.27435	-105.784	-2.27298	-105.653	-7.64541	-4.64001		199200000	-7.92602	11.73	-16.5713	176.801	-16.5454	177.234	-7.98427	34.9544
199400000	-7.52542	-15.7389	-2.27229	-105.9	-2.2559	-105.797	-7.65865	-4.74733		199400000	-7.93609	11.69	-16.5718	174.559	-16.527	174.873	-7.95881	35.0332
199600000	-7.53659	-15.9116	-2.27751	-105.991	-2.2614	-105.874	-7.64581	-4.85127		199600000	-7.92357	11.6649	-16.57	172.212	-16.5516	172.413	-7.93307	35.0119
199800000	-7.50441	-15.9463	-2.26962	-106.038	-2.2695	-105.989	-7.65044	-4.86363		199800000	-7.9064	11.6735	-16.5849	169.811	-16.566	170.083	-7.91546	35.0972
200000000	-7.51387	-15.9247	-2.26919	-106.142	-2.28167	-106.08	-7.64113	-4.96041		200000000	-7.89735	11.7234	-16.6012	167.538	-16.5735	167.705	-7.8893	35.103
