# Supplementary material for: Parameter extraction method for the twisted pair cable with rectangular connectors
Source: PLoS One. 2018 Oct 5;13(10):e0205072. doi: 10.1371/journal.pone.0205072 (PMC6173433; doi:10.1371/journal.pone.0205072)
Supplement: S2 Table — (XLSX) [file pone.0205072.s002.xlsx]

## Sheet: Sheet1
Fig 4					Fig 5				Fig 6			Fig 7			Fig 8
	CM	MM	Measured		CM	MM	Measured		CM	MM		CM	MM		CM	MM	Measured
freq	S21(DB)	S21(DB)	S21(DB)		S21(DEG)	S21(DEG)	S21(DEG)		ERROR(DB)	ERROR(DB)		ERROR(DEG)	ERROR(DEG)		S11(DB)	S11(DB)	S11(DB)
10000000	-1.69051	-1.7563	-1.91098		0.091156	-0.969311	0.0637407		0.220476	0.154681		-0.0274153	1.03305		-19.9832	-22.4683	-20.0188
10200000	-1.69377	-1.78039	-1.82461		0.124036	-0.91293	0.0945094		0.130841	0.0442214		-0.0295268	1.00744		-20.0673	-22.4571	-20.2381
10400000	-1.80997	-1.80433	-2.01565		0.173501	-0.856771	0.141177		0.20568	0.21132		-0.0323241	0.997948		-20.0664	-22.4466	-20.4112
10600000	-1.75818	-1.82814	-1.96043		0.218873	-0.80083	0.195056		0.202252	0.132293		-0.0238164	0.995886		-20.1879	-22.4368	-20.9778
10800000	-1.82571	-1.85181	-1.94797		0.251797	-0.745099	0.220374		0.122259	0.0961576		-0.0314228	0.965473		-20.2343	-22.4275	-21.0132
11000000	-1.80714	-1.87535	-1.95253		0.294375	-0.689575	0.271647		0.145392	0.0771757		-0.0227286	0.961222		-20.2991	-22.4188	-21.1967
11200000	-1.88702	-1.89877	-1.98642		0.332552	-0.634252	0.309245		0.0993987	0.0876549		-0.0233072	0.943497		-20.4511	-22.4106	-21.7299
11400000	-1.88236	-1.92206	-2.01099		0.379655	-0.579126	0.352446		0.128627	0.0889353		-0.0272092	0.931572		-20.5017	-22.403	-22.2423
11600000	-1.90906	-1.94522	-2.02435		0.41786	-0.524192	0.396552		0.115285	0.0791241		-0.0213081	0.920743		-20.6196	-22.3958	-22.548
11800000	-1.9837	-1.96827	-2.06358		0.4585	-0.469445	0.433345		0.0798782	0.0953119		-0.0251545	0.90279		-20.7144	-22.3891	-22.8922
12000000	-1.95541	-1.9912	-1.98852		0.492292	-0.414882	0.475855		0.0331059	0.00268343		-0.0164368	0.890738		-20.9028	-22.3828	-23.2878
12200000	-1.965	-2.01402	-2.02183		0.533891	-0.360499	0.521388		0.0568343	0.00781637		-0.0125034	0.881887		-21.0276	-22.377	-23.8371
12400000	-2.00343	-2.03672	-2.05505		0.575506	-0.306291	0.563678		0.0516152	0.0183261		-0.0118273	0.86997		-21.184	-22.3716	-24.4369
12600000	-2.13573	-2.05931	-2.08628		0.614498	-0.252256	0.595047		0.049442	0.0269722		-0.0194507	0.847303		-21.3269	-22.3666	-24.771
12800000	-2.11536	-2.0818	-2.09281		0.659106	-0.198388	0.642608		0.0225515	0.0110099		-0.0164985	0.840996		-21.4822	-22.3619	-25.4293
13000000	-2.1609	-2.10417	-2.13335		0.699094	-0.144686	0.683977		0.0275507	0.0291754		-0.0151171	0.828663		-21.6855	-22.3577	-26.1009
13200000	-2.15887	-2.12645	-2.12311		0.738056	-0.0911452	0.730916		0.0357561	0.00333691		-0.00714016	0.822062		-21.928	-22.3538	-26.5446
13400000	-2.17283	-2.14862	-2.10438		0.771548	-0.0377627	0.771319		0.0684439	0.0442357		-0.000229271	0.809082		-22.282	-22.3502	-27.1219
13600000	-2.15873	-2.17069	-2.15914		0.819021	0.0154646	0.817798		0.000408812	0.0115515		-0.00122266	0.802334		-22.391	-22.347	-27.8934
13800000	-2.28649	-2.19266	-2.2207		0.867124	0.0685396	0.857722		0.0657911	0.0280411		-0.00940157	0.789183		-22.7455	-22.3442	-28.5461
14000000	-2.20467	-2.21453	-2.19445		0.900214	0.121465	0.900902		0.0102231	0.020085		0.000688106	0.779437		-23.0412	-22.3416	-29.1333
14200000	-2.4004	-2.23631	-2.24752		0.934115	0.174245	0.939708		0.152885	0.0112045		0.00559234	0.765463		-23.9974	-22.3395	-29.2475
14400000	-2.50908	-2.258	-2.29432		0.970741	0.22688	0.977112		0.214765	0.036322		0.00637072	0.750232		-24.8745	-22.3376	-29.7851
14600000	-2.49864	-2.27959	-2.28391		1.00618	0.279375	1.01989		0.214736	0.00431817		0.0137048	0.740511		-25.4513	-22.336	-29.807
14800000	-2.49364	-2.30109	-2.30823		1.03863	0.33173	1.063		0.185402	0.00714218		0.0243643	0.731266		-25.6043	-22.3348	-30.2118
15000000	-2.53456	-2.32251	-2.34984		1.06882	0.38395	1.09934		0.184721	0.0273339		0.0305261	0.715391		-25.2609	-22.3339	-30.0605
15200000	-2.44688	-2.34383	-2.33819		1.11318	0.436036	1.14385		0.108697	0.00564364		0.0306695	0.707811		-24.496	-22.3334	-29.6884
15400000	-2.52916	-2.36507	-2.38911		1.14702	0.48799	1.18753		0.140056	0.0240386		0.0405075	0.69954		-24.2257	-22.3331	-29.2821
15600000	-2.42315	-2.38622	-2.35971		1.18406	0.539816	1.22877		0.0634346	0.0265114		0.0447128	0.688956		-23.5789	-22.3332	-28.8006
15800000	-2.36135	-2.4073	-2.36969		1.2181	0.591514	1.26851		0.00833576	0.037608		0.0504059	0.676996		-23.0268	-22.3336	-28.265
16000000	-2.50504	-2.42828	-2.42926		1.28026	0.643088	1.31695		0.0757804	0.000974089		0.0366845	0.673861		-23.1355	-22.3343	-27.4628
16200000	-2.55465	-2.44919	-2.49964		1.30404	0.694539	1.35257		0.0550002	0.0504541		0.0485344	0.658031		-22.7988	-22.3354	-27.0587
16400000	-2.46768	-2.47002	-2.47518		1.34347	0.745869	1.39174		0.00749524	0.00516006		0.0482649	0.645871		-22.4448	-22.3368	-26.4894
16600000	-2.50323	-2.49077	-2.52264		1.38273	0.79708	1.4371		0.0194172	0.0318771		0.0543708	0.640018		-22.2429	-22.3386	-26.1493
16800000	-2.57075	-2.51144	-2.5824		1.42051	0.848174	1.47411		0.0116492	0.070964		0.0535962	0.625933		-22.0803	-22.3407	-25.4243
17000000	-2.52821	-2.53203	-2.5727		1.46425	0.899154	1.5165		0.0444871	0.0406673		0.0522564	0.617348		-21.8862	-22.3432	-24.966
17200000	-2.55284	-2.55255	-2.58687		1.50756	0.95002	1.55946		0.0340368	0.0343206		0.0519047	0.609444		-21.7512	-22.3461	-24.3988
17400000	-2.55922	-2.573	-2.62724		1.54718	1.00077	1.60066		0.0680268	0.0542462		0.0534853	0.599889		-21.6092	-22.3493	-24.1516
17600000	-2.576	-2.59337	-2.66501		1.58265	1.05142	1.64015		0.0890101	0.0716448		0.0574993	0.588731		-21.4448	-22.353	-23.7179
17800000	-2.56038	-2.61367	-2.70005		1.62113	1.10196	1.67924		0.139675	0.0863813		0.058104	0.57728		-21.2952	-22.3571	-23.4816
18000000	-2.5245	-2.6339	-2.67799		1.6582	1.15239	1.71234		0.153489	0.0440937		0.0541433	0.559957		-21.1752	-22.3616	-22.977
18200000	-2.61117	-2.65406	-2.75921		1.69767	1.20271	1.76007		0.148046	0.105156		0.0623968	0.557355		-21.0892	-22.3666	-22.6845
18400000	-2.64964	-2.67414	-2.77143		1.73939	1.25293	1.80133		0.121784	0.097281		0.0619382	0.548394		-21.0182	-22.3721	-22.222
18600000	-2.66012	-2.69417	-2.81581		1.78016	1.30305	1.83685		0.155689	0.12164		0.0566957	0.5338		-20.9586	-22.378	-22.0647
18800000	-2.62881	-2.71412	-2.79581		1.82136	1.35307	1.87727		0.166992	0.0816872		0.0559021	0.524197		-20.8828	-22.3845	-21.8544
19000000	-2.64256	-2.734	-2.82987		1.85764	1.40299	1.91648		0.187309	0.095865		0.058834	0.513486		-20.7816	-22.3915	-21.4986
19200000	-2.6553	-2.75383	-2.84814		1.90047	1.45281	1.96092		0.192848	0.0943191		0.0604555	0.50811		-20.7341	-22.399	-21.3795
19400000	-2.68534	-2.77358	-2.89622		1.93596	1.50254	1.99765		0.210881	0.122641		0.0616863	0.495108		-20.6695	-22.4072	-21.127
19600000	-2.71938	-2.79327	-2.93345		1.97806	1.55217	2.0383		0.214063	0.140173		0.0602411	0.486132		-20.6505	-22.416	-21.0095
19800000	-2.72822	-2.8129	-2.93484		2.01553	1.60171	2.07618		0.206625	0.121942		0.0606522	0.474478		-20.611	-22.4255	-20.7526
20000000	-2.74974	-2.83247	-2.96195		2.05395	1.65115	2.11433		0.212203	0.12948		0.0603876	0.463184		-20.5748	-22.4357	-20.5407
20200000	-2.77282	-2.85197	-2.98335		2.09404	1.7005	2.15467		0.210524	0.131376		0.0606255	0.454166		-20.5411	-22.4466	-20.2995
20400000	-2.7966	-2.87141	-3.02298		2.13563	1.74977	2.19623		0.226378	0.151567		0.0605976	0.446466		-20.5344	-22.4583	-20.3024
20600000	-2.80866	-2.8908	-3.03123		2.17636	1.79894	2.2384		0.222571	0.140435		0.062038	0.439457		-20.5138	-22.4709	-20.1118
20800000	-2.81103	-2.91012	-3.04642		2.21326	1.84803	2.27457		0.235383	0.136297		0.0613085	0.426544		-20.4989	-22.4844	-20.0518
21000000	-2.84498	-2.92938	-3.07222		2.25621	1.89703	2.31885		0.227239	0.142837		0.0626455	0.421824		-20.4983	-22.4988	-19.875
21200000	-2.88494	-2.94859	-3.09677		2.29385	1.94594	2.35726		0.21183	0.148177		0.0634101	0.411324		-20.5214	-22.5143	-19.7813
21400000	-2.89183	-2.96774	-3.10779		2.33494	1.99477	2.396		0.215964	0.140056		0.0610674	0.401233		-20.5357	-22.5308	-19.779
21600000	-2.90625	-2.98683	-3.12072		2.37149	2.04352	2.43357		0.214467	0.133892		0.0620805	0.390052		-20.5344	-22.5485	-19.6322
21800000	-2.91054	-3.00586	-3.13665		2.41204	2.09218	2.47433		0.22611	0.130783		0.0622843	0.382145		-20.5441	-22.5675	-19.6152
22000000	-2.92873	-3.02484	-3.18325		2.45092	2.14076	2.51149		0.254518	0.158403		0.0605708	0.370723		-20.5618	-22.5879	-19.7147
22200000	-2.97994	-3.04377	-3.21215		2.48888	2.18927	2.54934		0.232206	0.168381		0.0604531	0.360069		-20.5974	-22.6096	-19.5374
22400000	-2.9995	-3.06264	-3.22132		2.53166	2.23769	2.59428		0.22182	0.15868		0.0626188	0.356593		-20.6519	-22.633	-19.5494
22600000	-3.00904	-3.08146	-3.22809		2.56924	2.28603	2.63092		0.219055	0.146639		0.0616855	0.344891		-20.6807	-22.658	-19.4999
22800000	-3.03726	-3.10022	-3.26101		2.60885	2.3343	2.67225		0.223749	0.160791		0.063394	0.337947		-20.7331	-22.6849	-19.5309
23000000	-3.04331	-3.11893	-3.26403		2.64705	2.38249	2.70832		0.220723	0.145103		0.0612671	0.325825		-20.784	-22.7137	-19.5897
23200000	-3.07478	-3.13759	-3.28124		2.68704	2.43061	2.74814		0.206459	0.143648		0.0611032	0.317537		-20.8443	-22.7447	-19.5256
23400000	-3.10141	-3.1562	-3.31873		2.72596	2.47864	2.78841		0.217321	0.162532		0.062451	0.309762		-20.9028	-22.778	-19.5744
23600000	-3.0944	-3.17475	-3.30585		2.76672	2.52661	2.83042		0.211458	0.131103		0.0636981	0.303809		-20.9896	-22.8138	-19.7131
23800000	-3.12192	-3.19326	-3.30159		2.8029	2.5745	2.86504		0.17967	0.10833		0.0621391	0.29054		-21.0682	-22.8523	-19.6544
24000000	-3.12923	-3.21171	-3.31548		2.84182	2.62232	2.90533		0.18625	0.103769		0.0635185	0.283012		-21.1585	-22.8938	-19.8144
24200000	-3.16153	-3.23012	-3.34504		2.88381	2.67007	2.94723		0.183514	0.114924		0.063424	0.277158		-21.263	-22.9385	-19.8696
24400000	-3.19767	-3.24848	-3.36314		2.92302	2.71775	2.9838		0.165475	0.114665		0.0607831	0.266055		-21.3679	-22.9867	-19.9478
24600000	-3.18869	-3.26679	-3.36024		2.9596	2.76536	3.02335		0.171551	0.0934581		0.0637542	0.257995		-21.4844	-23.0387	-20.1819
24800000	-3.22088	-3.28505	-3.38833		3.00109	2.8129	3.06632		0.167457	0.103285		0.0652313	0.253423		-21.5968	-23.095	-20.17
25000000	-3.25072	-3.30326	-3.39196		3.03983	2.86037	3.10438		0.141246	0.0887015		0.0645532	0.244014		-21.729	-23.1559	-20.226
25200000	-3.24221	-3.32143	-3.39497		3.07995	2.90777	3.14877		0.15276	0.0735404		0.0688271	0.241006		-21.8693	-23.2218	-20.3748
25400000	-3.26599	-3.33955	-3.39713		3.11525	2.9551	3.18239		0.13114	0.0575813		0.0671396	0.22729		-22.0335	-23.2932	-20.6271
25600000	-3.34381	-3.35762	-3.46015		3.15834	3.00237	3.22373		0.116343	0.102533		0.0653855	0.221354		-22.1962	-23.3707	-20.7067
25800000	-3.31814	-3.37565	-3.43495		3.19667	3.04958	3.26361		0.116806	0.0592995		0.0669452	0.214037		-22.3801	-23.4548	-20.9871
26000000	-3.34137	-3.39363	-3.45176		3.238	3.09671	3.3063		0.110391	0.0581287		0.0683044	0.209587		-22.5481	-23.5462	-21.0438
26200000	-3.39398	-3.41157	-3.49088		3.27661	3.14379	3.34407		0.0969028	0.0793105		0.0674627	0.200281		-22.762	-23.6456	-21.3264
26400000	-3.40993	-3.42946	-3.48509		3.31426	3.1908	3.3834		0.0751608	0.0556247		0.0691426	0.192603		-22.9933	-23.7538	-21.5432
26600000	-3.40745	-3.44731	-3.47882		3.35171	3.23775	3.42324		0.0713647	0.0315025		0.0715299	0.185497		-23.2203	-23.8717	-21.8184
26800000	-3.45924	-3.46512	-3.51396		3.39411	3.28463	3.46431		0.0547181	0.0488414		0.070198	0.179675		-23.4506	-24.0002	-21.9834
27000000	-3.48183	-3.48288	-3.50165		3.42832	3.33146	3.5018		0.0198203	0.0187712		0.0734855	0.170349		-23.7358	-24.1403	-22.2389
27200000	-3.51136	-3.5006	-3.51849		3.47028	3.37822	3.54432		0.00712638	0.017883		0.07404	0.166106		-24.0003	-24.2931	-22.4244
27400000	-3.55454	-3.51828	-3.53505		3.5101	3.42492	3.58132		0.0194928	0.0167663		0.0712235	0.156401		-24.2817	-24.4597	-22.7189
27600000	-3.56029	-3.53592	-3.55994		3.55092	3.47156	3.62393		0.0003471	0.0240237		0.0730138	0.152373		-24.5779	-24.6414	-23.1201
27800000	-3.5909	-3.55351	-3.54588		3.58556	3.51814	3.66358		0.0450254	0.0076357		0.0780159	0.145434		-24.9163	-24.8395	-23.2627
28000000	-3.62764	-3.57106	-3.57575		3.62321	3.56467	3.70373		0.0518924	0.0046866		0.080524	0.139062		-25.2636	-25.055	-23.6764
28200000	-3.64077	-3.58858	-3.57849		3.66235	3.61113	3.74597		0.0622778	0.0100879		0.0836256	0.134841		-25.6038	-25.2892	-23.9239
28400000	-3.67224	-3.60605	-3.61097		3.70199	3.65754	3.78595		0.0612698	0.00492334		0.0839595	0.128411		-25.9416	-25.543	-24.3383
28600000	-3.70184	-3.62348	-3.61254		3.7379	3.70389	3.8248		0.0893038	0.0109424		0.0869036	0.120909		-26.3092	-25.8173	-24.6017
28800000	-3.69903	-3.64087	-3.63947		3.78435	3.75019	3.86937		0.0595625	0.00140493		0.085018	0.119184		-26.6341	-26.1122	-25.0887
29000000	-3.78743	-3.65822	-3.65821		3.81503	3.79643	3.90471		0.129217	1.19629e-05		0.0896745	0.108281		-27.0517	-26.4273	-25.3446
29200000	-3.77159	-3.67554	-3.65219		3.85426	3.84261	3.94794		0.119392	0.0233409		0.09368	0.105328		-27.3926	-26.7612	-25.6336
29400000	-3.85775	-3.69281	-3.68927		3.89054	3.88874	3.98774		0.168479	0.00354117		0.0971967	0.099005		-27.766	-27.1113	-25.881
29600000	-3.84595	-3.71004	-3.7039		3.9304	3.93481	4.02823		0.142044	0.00613992		0.0978317	0.0934203		-28.0179	-27.473	-26.296
29800000	-3.87698	-3.72724	-3.7058		3.96554	3.98083	4.06863		0.17118	0.021445		0.103094	0.0878025		-28.3077	-27.8393	-26.4089
30000000	-3.87709	-3.7444	-3.7133		4.00897	4.02679	4.11197		0.163791	0.0311039		0.103005	0.0851775		-28.4824	-28.2008	-26.621
30200000	-3.91562	-3.76152	-3.73308		4.03357	4.07271	4.14758		0.182541	0.0284419		0.114006	0.0748725		-28.6758	-28.5449	-26.733
30400000	-3.95984	-3.77861	-3.78043		4.07409	4.11857	4.19009		0.179405	0.00182672		0.116001	0.0715204		-28.7525	-28.8563	-27.0308
30600000	-3.924	-3.79565	-3.77382		4.10894	4.16437	4.23011		0.150175	0.0218314		0.121165	0.0657306		-28.6852	-29.1183	-26.979
30800000	-3.90071	-3.81267	-3.77683		4.15088	4.21013	4.27101		0.123872	0.035831		0.120134	0.060878		-28.605	-29.3142	-27.2014
31000000	-3.90845	-3.82964	-3.79627		4.18211	4.25584	4.30936		0.112182	0.0333707		0.127256	0.0535272		-28.444	-29.4303	-27.1234
31200000	-3.94482	-3.84658	-3.83091		4.2226	4.30149	4.35141		0.113906	0.0156672		0.128812	0.0499233		-28.2448	-29.4586	-27.0374
31400000	-3.91037	-3.86348	-3.82889		4.2551	4.3471	4.39054		0.0814852	0.0345912		0.135445	0.0434474		-27.9332	-29.3986	-26.7356
31600000	-3.92694	-3.88035	-3.85773		4.30034	4.39265	4.43389		0.0692098	0.0226133		0.133552	0.0412444		-27.673	-29.2573	-26.8036
31800000	-3.91619	-3.89718	-3.86235		4.33479	4.43815	4.47028		0.0538321	0.0348248		0.135496	0.0321271		-27.3297	-29.0474	-26.4187
32000000	-3.92678	-3.91398	-3.88867		4.37491	4.48361	4.51073		0.0381174	0.0253105		0.135822	0.0271173		-27.0223	-28.7848	-26.3039
32200000	-3.94619	-3.93074	-3.91753		4.41568	4.52902	4.55304		0.0286614	0.013206		0.137363	0.0240268		-26.6852	-28.4861	-26.0501
32400000	-3.92036	-3.94747	-3.92597		4.45351	4.57438	4.59258		0.00560904	0.0214952		0.139074	0.0182054		-26.3288	-28.1662	-25.8203
32600000	-3.94024	-3.96416	-3.96643		4.48934	4.61969	4.63193		0.0261883	0.00227031		0.142589	0.0122457		-25.9955	-27.8373	-25.5966
32800000	-3.97506	-3.98082	-4.00551		4.52568	4.66495	4.66946		0.0304555	0.0246929		0.143784	0.00450899		-25.6751	-27.5092	-25.2265
33000000	-3.96231	-3.99744	-3.98825		4.57105	4.71017	4.71365		0.025944	0.00919564		0.142594	0.00348065		-25.3708	-27.1887	-24.8621
33200000	-3.97672	-4.01404	-4.00689		4.61055	4.75534	4.75416		0.0301708	0.00714996		0.143604	-0.001179		-25.0736	-26.8805	-24.5429
33400000	-3.98734	-4.0306	-4.02925		4.64774	4.80046	4.79272		0.0419016	0.00135103		0.144979	-0.00774367		-24.7973	-26.5875	-24.2777
33600000	-4.01232	-4.04712	-4.07333		4.68396	4.84554	4.83168		0.0610183	0.0262116		0.147719	-0.0138577		-24.5101	-26.3114	-24.0106
33800000	-4.02535	-4.06362	-4.08562		4.72482	4.89057	4.873		0.0602704	0.0220041		0.148181	-0.0175685		-24.2579	-26.0527	-23.7048
34000000	-4.02591	-4.08008	-4.09893		4.76456	4.93556	4.91225		0.0730124	0.0188489		0.147686	-0.02331		-24.0065	-25.8115	-23.4369
34200000	-4.04694	-4.09651	-4.13855		4.79984	4.9805	4.95083		0.091618	0.0420475		0.150996	-0.029667		-23.7622	-25.5873	-23.1613
34400000	-4.0244	-4.1129	-4.12475		4.84389	5.0254	4.99148		0.100346	0.0118452		0.147593	-0.0339195		-23.5516	-25.3793	-23.0114
34600000	-4.07472	-4.12927	-4.17972		4.87983	5.07025	5.02959		0.104993	0.0504486		0.149757	-0.0406606		-23.336	-25.1868	-22.678
34800000	-4.05478	-4.1456	-4.17115		4.91965	5.11506	5.0696		0.116367	0.0255436		0.149952	-0.0454654		-23.1441	-25.0087	-22.5109
35000000	-4.08376	-4.1619	-4.20793		4.95736	5.15983	5.10935		0.12417	0.0460288		0.15199	-0.0504771		-22.9555	-24.8439	-22.2567
35200000	-4.09029	-4.17818	-4.21508		4.99975	5.20455	5.15075		0.124797	0.0369062		0.151	-0.0538		-22.7894	-24.6916	-22.0943
35400000	-4.11577	-4.19442	-4.24375		5.03568	5.24923	5.18709		0.127983	0.0493352		0.151414	-0.0621431		-22.6309	-24.5508	-21.8348
35600000	-4.13871	-4.21063	-4.2815		5.07536	5.29387	5.22743		0.142795	0.0708776		0.152069	-0.0664446		-22.4785	-24.4204	-21.7226
35800000	-4.14179	-4.22681	-4.28258		5.11458	5.33847	5.26698		0.140795	0.0557758		0.1524	-0.0714867		-22.3348	-24.2998	-21.4927
36000000	-4.15504	-4.24295	-4.30138		5.15508	5.38302	5.30829		0.146346	0.0584267		0.153213	-0.0747318		-22.2023	-24.188	-21.3716
36200000	-4.18593	-4.25907	-4.34325		5.19086	5.42754	5.34578		0.157326	0.0841777		0.154923	-0.0817578		-22.0794	-24.0844	-21.2117
36400000	-4.17929	-4.27516	-4.33061		5.23024	5.47201	5.38386		0.151329	0.0554508		0.153618	-0.0881469		-21.9761	-23.9883	-21.088
36600000	-4.19856	-4.29122	-4.37311		5.26923	5.51644	5.42381		0.174546	0.0818822		0.154575	-0.0926323		-21.8625	-23.899	-21.0396
36800000	-4.22314	-4.30725	-4.39359		5.30805	5.56083	5.4616		0.17045	0.086338		0.153544	-0.0992329		-21.7559	-23.816	-20.8171
37000000	-4.2383	-4.32325	-4.40916		5.3476	5.60518	5.50167		0.170853	0.085901		0.154069	-0.103514		-21.6855	-23.7388	-20.8127
37200000	-4.24478	-4.33923	-4.4242		5.3859	5.64949	5.54211		0.179416	0.0849732		0.156203	-0.107384		-21.5833	-23.6669	-20.6625
37400000	-4.26429	-4.35517	-4.44404		5.42442	5.69376	5.58069		0.179752	0.0888701		0.156273	-0.11307		-21.5059	-23.5999	-20.5465
37600000	-4.27882	-4.37108	-4.46569		5.46258	5.73799	5.61751		0.186872	0.0946064		0.154925	-0.120483		-21.4351	-23.5373	-20.5008
37800000	-4.29211	-4.38697	-4.4697		5.50139	5.78218	5.65781		0.177597	0.0827316		0.15642	-0.12437		-21.385	-23.4789	-20.444
38000000	-4.29988	-4.40283	-4.48662		5.54114	5.82634	5.69797		0.186735	0.0837898		0.156838	-0.128362		-21.3205	-23.4243	-20.432
38200000	-4.31834	-4.41866	-4.48882		5.58072	5.87045	5.7376		0.170478	0.0701585		0.156878	-0.132851		-21.2747	-23.3732	-20.3153
38400000	-4.35661	-4.43446	-4.54454		5.61979	5.91453	5.77458		0.187931	0.110082		0.15479	-0.139945		-21.2224	-23.3254	-20.33
38600000	-4.36282	-4.45023	-4.55819		5.65937	5.95857	5.81549		0.195377	0.107958		0.156121	-0.143072		-21.1825	-23.2806	-20.3682
38800000	-4.36993	-4.46598	-4.5653		5.69717	6.00257	5.85427		0.19537	0.0993163		0.157097	-0.148301		-21.1396	-23.2386	-20.3119
39000000	-4.39077	-4.4817	-4.57038		5.73355	6.04653	5.89028		0.179608	0.08868		0.156729	-0.156254		-21.1223	-23.1992	-20.2756
39200000	-4.40186	-4.49739	-4.58199		5.77474	6.09046	5.9316		0.18013	0.0846021		0.156854	-0.15886		-21.0854	-23.1621	-20.2379
39400000	-4.42564	-4.51306	-4.62139		5.81183	6.13435	5.96938		0.195743	0.10833		0.157549	-0.164967		-21.0699	-23.1273	-20.3554
39600000	-4.421	-4.5287	-4.58967		5.85115	6.1782	6.01011		0.16867	0.0609773		0.158963	-0.168085		-21.0523	-23.0947	-20.2338
39800000	-4.44925	-4.54431	-4.63031		5.88956	6.22201	6.04755		0.181067	0.086007		0.157987	-0.174463		-21.044	-23.0639	-20.3579
40000000	-4.46548	-4.55989	-4.63107		5.92756	6.26579	6.08694		0.165585	0.0711752		0.159382	-0.178852		-21.0452	-23.035	-20.3418
40200000	-4.47795	-4.57545	-4.64175		5.96709	6.30954	6.12565		0.163796	0.0662989		0.158553	-0.183889		-21.0385	-23.0078	-20.3889
40400000	-4.51671	-4.59098	-4.67213		6.00569	6.35324	6.16537		0.155415	0.0811455		0.159682	-0.187872		-21.0489	-22.9821	-20.403
40600000	-4.54329	-4.60649	-4.69028		6.04407	6.39692	6.20351		0.146983	0.0837868		0.159442	-0.193407		-21.0597	-22.958	-20.45
40800000	-4.52482	-4.62197	-4.67211		6.08284	6.44055	6.24408		0.147292	0.0501398		0.161241	-0.196475		-21.0718	-22.9353	-20.5674
41000000	-4.54684	-4.63743	-4.70683		6.11893	6.48416	6.28003		0.159992	0.0694015		0.161106	-0.204125		-21.0853	-22.9139	-20.7215
41200000	-4.55854	-4.65286	-4.71428		6.16082	6.52772	6.32196		0.155736	0.0614228		0.161139	-0.20576		-21.1043	-22.8937	-20.8082
41400000	-4.57074	-4.66826	-4.71711		6.19833	6.57126	6.3605		0.146372	0.0488474		0.162171	-0.210757		-21.1418	-22.8747	-20.9343
41600000	-4.61335	-4.68364	-4.75387		6.23722	6.61476	6.39951		0.14052	0.070229		0.162297	-0.215242		-21.1713	-22.8569	-20.988
41800000	-4.61679	-4.69899	-4.74368		6.27427	6.65822	6.43763		0.126891	0.0446904		0.163358	-0.220595		-21.2129	-22.8401	-21.0847
42000000	-4.62956	-4.71432	-4.75603		6.31346	6.70165	6.47685		0.126475	0.0417144		0.163394	-0.224798		-21.2588	-22.8243	-21.2735
42200000	-4.66323	-4.72962	-4.77334		6.35584	6.74505	6.51711		0.110108	0.0437165		0.161264	-0.227943		-21.2944	-22.8094	-21.3291
42400000	-4.66092	-4.7449	-4.77976		6.39234	6.78841	6.55636		0.118838	0.0348529		0.16402	-0.23205		-21.3477	-22.7955	-21.5238
42600000	-4.69526	-4.76016	-4.80769		6.42907	6.83174	6.59589		0.112433	0.0475339		0.166816	-0.235852		-21.4269	-22.7824	-21.6827
42800000	-4.68699	-4.77539	-4.8046		6.46727	6.87504	6.63427		0.117607	0.0292078		0.167009	-0.240766		-21.48	-22.7702	-21.8937
43000000	-4.71345	-4.79059	-4.81246		6.50655	6.9183	6.67385		0.0990058	0.0218619		0.167294	-0.244455		-21.5596	-22.7587	-22.0273
43200000	-4.71955	-4.80578	-4.82156		6.54951	6.96154	6.71667		0.102009	0.0157851		0.167155	-0.244871		-21.6293	-22.748	-22.2329
43400000	-4.74263	-4.82093	-4.83097		6.58381	7.00474	6.75237		0.0883438	0.0100351		0.168565	-0.252363		-21.7283	-22.738	-22.4083
43600000	-4.7392	-4.83607	-4.84354		6.62302	7.0479	6.79476		0.104347	0.00747477		0.171737	-0.253144		-21.8201	-22.7288	-22.6466
43800000	-4.78856	-4.85118	-4.85673		6.66272	7.09104	6.83276		0.0681711	0.00554911		0.170046	-0.258277		-21.9443	-22.7202	-22.7988
44000000	-4.81989	-4.86627	-4.88068		6.69933	7.13414	6.87138		0.0607844	0.0144122		0.172048	-0.26276		-22.0841	-22.7122	-23.0406
44200000	-4.80314	-4.88133	-4.87611		6.73653	7.17721	6.91078		0.0729731	0.00521865		0.174249	-0.266439		-22.196	-22.7049	-23.2903
44400000	-4.82887	-4.89637	-4.88906		6.77624	7.22026	6.95058		0.0601845	0.00731076		0.174339	-0.26968		-22.3354	-22.6983	-23.4575
44600000	-4.82913	-4.91139	-4.90162		6.81235	7.26326	6.98944		0.0724861	0.00976808		0.177094	-0.273821		-22.502	-22.6922	-23.8081
44800000	-4.85595	-4.92638	-4.92323		6.85549	7.30624	7.03121		0.0672731	0.00315524		0.175712	-0.275038		-22.6818	-22.6867	-24.1052
45000000	-4.88604	-4.94135	-4.93275		6.89158	7.34919	7.06922		0.0467144	0.00859997		0.177642	-0.279974		-22.8909	-22.6818	-24.2589
45200000	-4.87785	-4.9563	-4.93209		6.92861	7.39211	7.10844		0.0542418	0.024211		0.179826	-0.283668		-23.0959	-22.6774	-24.544
45400000	-4.89955	-4.97123	-4.95761		6.96908	7.43499	7.14918		0.0580568	0.0136209		0.180099	-0.285814		-23.3434	-22.6736	-24.8921
45600000	-4.90541	-4.98613	-4.95705		7.0064	7.47785	7.18779		0.0516373	0.0290813		0.18139	-0.290061		-23.5993	-22.6704	-25.1292
45800000	-4.92643	-5.00101	-4.97735		7.04576	7.52068	7.22812		0.0509235	0.0236595		0.182362	-0.292556		-23.8805	-22.6677	-25.3729
46000000	-4.93229	-5.01587	-4.98926		7.08285	7.56347	7.2676		0.0569744	0.0266059		0.18475	-0.295869		-24.1854	-22.6655	-25.6827
46200000	-4.94988	-5.03071	-4.99112		7.12145	7.60624	7.30702		0.041247	0.0395816		0.185572	-0.299217		-24.8225	-22.6638	-25.8623
46400000	-4.95941	-5.04552	-5.00449		7.16308	7.64898	7.34697		0.0450732	0.0410337		0.183892	-0.302003		-24.7003	-22.6627	-26.2854
46600000	-4.98863	-5.06031	-5.03533		7.19602	7.69168	7.38462		0.046699	0.024982		0.188599	-0.307069		-24.6213	-22.6621	-26.4567
46800000	-4.99783	-5.07508	-5.04347		7.23723	7.73436	7.4245		0.0456344	0.031614		0.187272	-0.309858		-24.5085	-22.662	-26.7745
47000000	-5.00197	-5.08983	-5.05853		7.27727	7.77701	7.46489		0.0565624	0.0312977		0.187615	-0.312124		-24.3949	-22.6625	-27.0765
47200000	-5.0095	-5.10456	-5.05805		7.3174	7.81963	7.50503		0.0485483	0.0465092		0.187628	-0.314602		-24.299	-22.6635	-27.2363
47400000	-5.01477	-5.11926	-5.07324		7.35531	7.86223	7.54393		0.0584703	0.0460249		0.188621	-0.318298		-24.1864	-22.665	-27.4587
47600000	-5.03998	-5.13395	-5.08729		7.39297	7.90479	7.58469		0.0473067	0.0466641		0.191722	-0.3201		-24.1053	-22.6671	-27.4942
47800000	-5.07019	-5.14861	-5.10597		7.43327	7.94732	7.62447		0.0357792	0.0426468		0.1912	-0.322853		-24.0345	-22.6697	-27.6919
48000000	-5.08108	-5.16325	-5.11779		7.47169	7.98983	7.66305		0.0367135	0.0454641		0.191362	-0.326776		-23.924	-22.6729	-27.7746
48200000	-5.09675	-5.17788	-5.14449		7.50881	8.03231	7.70212		0.0477383	0.0333885		0.193308	-0.330188		-23.8131	-22.6767	-27.8823
48400000	-5.11115	-5.19248	-5.14177		7.55024	8.07476	7.74322		0.0306287	0.0507024		0.192976	-0.331539		-23.7189	-22.681	-27.8017
48600000	-5.12816	-5.20706	-5.15429		7.58874	8.11718	7.78157		0.0261279	0.0527665		0.192828	-0.335611		-23.6116	-22.6859	-27.7411
48800000	-5.15541	-5.22161	-5.18126		7.62697	8.15958	7.82093		0.0258566	0.0403511		0.193961	-0.338645		-23.5022	-22.6914	-27.6386
49000000	-5.18431	-5.23615	-5.19091		7.66533	8.20195	7.86257		0.00659996	0.0452432		0.197242	-0.339375		-23.417	-22.6976	-27.394
49200000	-5.17804	-5.25067	-5.19943		7.7052	8.24429	7.90103		0.0213964	0.0512374		0.195831	-0.343258		-23.2887	-22.7044	-27.3811
49400000	-5.20123	-5.26517	-5.20738		7.7441	8.2866	7.94018		0.0061521	0.057787		0.19608	-0.346418		-23.211	-22.7118	-27.2016
49600000	-5.21071	-5.27964	-5.22411		7.78179	8.32889	7.97936		0.0133968	0.0555337		0.197576	-0.349524		-23.0966	-22.72	-27.0267
49800000	-5.23835	-5.2941	-5.25076		7.8191	8.37115	8.01864		0.0124129	0.0433377		0.199539	-0.352503		-22.9966	-22.7288	-26.7855
50000000	-5.26276	-5.30854	-5.25792		7.8606	8.41338	8.06		0.00484506	0.0506204		0.1994	-0.353379		-22.9251	-22.7384	-26.5509
50200000	-5.26786	-5.32295	-5.27161		7.89929	8.45559	8.09864		0.003749	0.0513461		0.199345	-0.35695		-22.8228	-22.7487	-26.3695
50400000	-5.29511	-5.33735	-5.2987		7.93702	8.49777	8.13888		0.00359055	0.0386519		0.201856	-0.35889		-22.7303	-22.7598	-26.0773
50600000	-5.30794	-5.35173	-5.31173		7.97587	8.53992	8.17805		0.0037868	0.0399988		0.202184	-0.361871		-22.6574	-22.7718	-25.9097
50800000	-5.33418	-5.36609	-5.33699		8.01188	8.58205	8.21542		0.00281107	0.029097		0.203537	-0.366627		-22.5755	-22.7846	-25.5936
51000000	-5.34335	-5.38042	-5.34265		8.0521	8.62415	8.25697		0.000700869	0.0377757		0.204867	-0.36718		-22.5056	-22.7983	-25.3619
51200000	-5.37137	-5.39474	-5.36245		8.09014	8.66623	8.29514		0.00892098	0.0322922		0.204997	-0.371087		-22.4485	-22.8129	-25.0843
51400000	-5.39156	-5.40904	-5.38041		8.13033	8.70828	8.33583		0.0111437	0.0286275		0.205496	-0.372451		-22.3989	-22.8285	-24.9147
51600000	-5.39855	-5.42332	-5.38393		8.16966	8.7503	8.3749		0.0146198	0.0393888		0.205245	-0.375399		-22.3458	-22.8451	-24.6968
51800000	-5.41011	-5.43758	-5.39718		8.20621	8.7923	8.41188		0.0129255	0.0404012		0.205666	-0.380425		-22.2975	-22.8628	-24.5143
52000000	-5.44561	-5.45182	-5.4287		8.24494	8.83428	8.45226		0.0169076	0.0231214		0.207317	-0.382019		-22.2605	-22.8817	-24.2903
52200000	-5.4615	-5.46604	-5.4366		8.28418	8.87622	8.49214		0.0249018	0.0294486		0.207964	-0.38408		-22.2348	-22.9017	-24.1136
52400000	-5.48749	-5.48025	-5.46242		8.32545	8.91815	8.5336		0.0250738	0.0178277		0.208149	-0.384553		-22.2053	-22.923	-23.9434
52600000	-5.50098	-5.49443	-5.48027		8.36275	8.96005	8.57078		0.0207107	0.0141633		0.208034	-0.389267		-22.1678	-22.9456	-23.754
52800000	-5.51612	-5.5086	-5.49485		8.40126	9.00192	8.60974		0.0212626	0.0137441		0.208472	-0.392184		-22.1535	-22.9696	-23.6437
53000000	-5.53721	-5.52275	-5.50481		8.43798	9.04377	8.64872		0.0323999	0.017939		0.210749	-0.395047		-22.1409	-22.995	-23.4127
53200000	-5.55441	-5.53687	-5.5398		8.47514	9.0856	8.684		0.014603	0.00293039		0.20886	-0.401599		-22.1186	-23.022	-23.3657
53400000	-5.57275	-5.55098	-5.53081		8.51636	9.1274	8.72855		0.0419378	0.020169		0.212186	-0.398847		-22.1428	-23.0506	-23.1854
53600000	-5.62439	-5.56508	-5.56576		8.5546	9.16917	8.76622		0.0586341	0.000684159		0.211627	-0.402949		-22.1595	-23.081	-22.9915
53800000	-5.61498	-5.57915	-5.56869		8.59603	9.21093	8.80681		0.0462957	0.0104602		0.210782	-0.404116		-22.1483	-23.1132	-22.9388
54000000	-5.64253	-5.5932	-5.58982		8.63346	9.25265	8.8428		0.0527075	0.00337985		0.209337	-0.409858		-22.1732	-23.1473	-22.9055
54200000	-5.65909	-5.60724	-5.57216		8.67148	9.29436	8.88329		0.0869319	0.0350836		0.211813	-0.411068		-22.2144	-23.1834	-22.6872
54400000	-5.67588	-5.62126	-5.60822		8.70998	9.33604	8.92178		0.0676604	0.013042		0.211801	-0.414262		-22.2252	-23.2217	-22.711
54600000	-5.73969	-5.63526	-5.65234		8.74728	9.3777	8.95783		0.0873506	0.0170816		0.210546	-0.419867		-22.2592	-23.2623	-22.5272
54800000	-5.71422	-5.64924	-5.6265		8.79044	9.41933	9.00112		0.0877239	0.0227426		0.210676	-0.418213		-22.2916	-23.3053	-22.496
55000000	-5.75908	-5.66321	-5.6512		8.82662	9.46094	9.03815		0.107887	0.0120109		0.211524	-0.422794		-22.3412	-23.3509	-22.3898
55200000	-5.75352	-5.67716	-5.65356		8.86547	9.50253	9.07886		0.0999579	0.0235964		0.213392	-0.423666		-22.3923	-23.3991	-22.4535
55400000	-5.82653	-5.69108	-5.70189		8.90542	9.54409	9.11719		0.124632	0.01081		0.211766	-0.426903		-22.437	-23.4502	-22.2294
55600000	-5.79878	-5.705	-5.67975		8.94192	9.58563	9.15596		0.119024	0.0252439		0.214036	-0.429677		-22.4814	-23.5044	-22.2532
55800000	-5.86089	-5.71889	-5.71513		8.98374	9.62715	9.1958		0.145761	0.00375756		0.212063	-0.431348		-22.5663	-23.5617	-22.1743
56000000	-5.90083	-5.73277	-5.73542		9.01735	9.66865	9.23067		0.165412	0.00265118		0.213325	-0.437971		-22.6362	-23.6223	-22.0899
56200000	-5.88457	-5.74663	-5.7126		9.06633	9.71012	9.27669		0.171971	0.0340304		0.210365	-0.433427		-22.7182	-23.6865	-22.1686
56400000	-5.93676	-5.76047	-5.75955		9.09556	9.75157	9.3091		0.177208	0.000916471		0.213536	-0.442471		-22.7948	-23.7544	-22.1579
56600000	-5.96515	-5.7743	-5.74762		9.14008	9.79299	9.35242		0.217525	0.0266744		0.212338	-0.440576		-22.9145	-23.8261	-22.1162
56800000	-5.99496	-5.7881	-5.79146		9.17599	9.8344	9.38932		0.2035	0.00335401		0.21333	-0.445077		-22.9953	-23.9019	-22.2425
57000000	-5.98408	-5.8019	-5.77655		9.21762	9.87578	9.42844		0.207526	0.0253445		0.210826	-0.447339		-23.0871	-23.9819	-22.3354
57200000	-6.04153	-5.81567	-5.80708		9.25631	9.91714	9.4697		0.234453	0.00858963		0.213383	-0.447446		-23.2041	-24.0663	-22.2518
57400000	-6.04255	-5.82943	-5.78238		9.29409	9.95848	9.5072		0.260164	0.0470457		0.213115	-0.451277		-23.3351	-24.1552	-22.3438
57600000	-6.11028	-5.84317	-5.81824		9.33383	9.9998	9.54866		0.292036	0.0249236		0.21483	-0.451136		-23.4946	-24.2488	-22.3942
57800000	-6.12889	-5.85689	-5.81415		9.36777	10.0411	9.58264		0.314732	0.0427372		0.214871	-0.458448		-23.5734	-24.347	-22.2479
58000000	-6.20295	-5.8706	-5.86297		9.41044	10.0824	9.6255		0.33998	0.00762806		0.215057	-0.456865		-23.7451	-24.45	-22.3836
58200000	-6.20378	-5.88429	-5.86455		9.44563	10.1236	9.66224		0.339228	0.0197385		0.216604	-0.461378		-23.888	-24.5578	-22.5626
58400000	-6.24683	-5.89796	-5.86201		9.48547	10.1648	9.70386		0.384827	0.0359568		0.218387	-0.460988		-24.0553	-24.6703	-22.5024
58600000	-6.30537	-5.91162	-5.88455		9.52447	10.2061	9.7418		0.420811	0.0270661		0.217326	-0.464255		-24.2188	-24.7874	-22.58
58800000	-6.32135	-5.92526	-5.87152		9.56081	10.2472	9.78103		0.449836	0.0537458		0.220214	-0.466214		-24.4001	-24.9088	-22.6371
59000000	-6.41056	-5.93889	-5.94168		9.5987	10.2884	9.81795		0.468881	0.00279259		0.21925	-0.47045		-24.5653	-25.0341	-22.7917
59200000	-6.39697	-5.95249	-5.89712		9.63749	10.3295	9.86078		0.499846	0.0553694		0.223289	-0.46877		-24.7514	-25.163	-22.7828
59400000	-6.44611	-5.96609	-5.93154		9.6769	10.3707	9.90212		0.514579	0.0345514		0.225225	-0.468548		-24.9529	-25.2948	-22.9689
59600000	-6.4776	-5.97966	-5.92371		9.7093	10.4118	9.93629		0.553892	0.0559568		0.226987	-0.475488		-25.1381	-25.4287	-23.022
59800000	-6.51305	-5.99322	-5.92693		9.74572	10.4529	9.97785		0.586114	0.0662901		0.232132	-0.475008		-25.3489	-25.5637	-23.0331
60000000	-6.5878	-6.00677	-5.96248		9.78002	10.4939	10.0139		0.625325	0.0442885		0.233845	-0.480055		-25.5521	-25.6987	-23.1441
60200000	-6.62618	-6.0203	-5.98566		9.81437	10.535	10.052		0.640513	0.0346302		0.237609	-0.482976		-25.7704	-25.8323	-23.3226
60400000	-6.6488	-6.03381	-5.98366		9.85919	10.576	10.0966		0.665141	0.0501509		0.237372	-0.479411		-26.0052	-25.963	-23.5499
60600000	-6.68873	-6.0473	-6.00445		9.88627	10.617	10.1328		0.684287	0.0428566		0.246497	-0.484208		-26.2137	-26.089	-23.5437
60800000	-6.73308	-6.06078	-6.01737		9.92229	10.658	10.1694		0.715706	0.0434114		0.247154	-0.488506		-26.4089	-26.2085	-23.6587
61000000	-6.73542	-6.07425	-6.0037		9.9615	10.6989	10.2141		0.731723	0.0705487		0.252626	-0.484786		-26.6702	-26.3195	-23.8721
61200000	-6.78153	-6.0877	-6.01787		9.99429	10.7398	10.2512		0.763656	0.0698247		0.256906	-0.488657		-26.8542	-26.4199	-23.8496
61400000	-6.83699	-6.10113	-6.06563		10.0284	10.7808	10.2917		0.77136	0.0355034		0.26328	-0.489078		-27.0563	-26.508	-24.0014
61600000	-6.84607	-6.11455	-6.05356		10.0636	10.8217	10.3291		0.792506	0.0609887		0.265516	-0.492581		-27.2416	-26.5818	-24.1161
61800000	-6.84032	-6.12796	-6.06192		10.0946	10.8625	10.368		0.778401	0.066033		0.273461	-0.494528		-27.4125	-26.6398	-24.2921
62000000	-6.84739	-6.14134	-6.06119		10.1303	10.9034	10.4075		0.786193	0.0801492		0.27718	-0.495916		-27.554	-26.6808	-24.3848
62200000	-6.86155	-6.15472	-6.09312		10.1624	10.9442	10.4445		0.768434	0.0615957		0.282127	-0.49973		-27.6474	-26.704	-24.5708
62400000	-6.9025	-6.16807	-6.10322		10.1977	10.9851	10.4883		0.799277	0.0648508		0.290561	-0.496759		-27.831	-26.7091	-24.5699
62600000	-6.89291	-6.18142	-6.09452		10.2306	11.0259	10.5248		0.798391	0.0868943		0.294188	-0.501058		-27.897	-26.696	-24.6465
62800000	-6.89025	-6.19474	-6.13235		10.2658	11.0666	10.5639		0.757903	0.0623964		0.298103	-0.502689		-27.9201	-26.6655	-25.0198
63000000	-6.89038	-6.20805	-6.11039		10.3025	11.1074	10.6046		0.779991	0.097669		0.302045	-0.502844		-27.9461	-26.6186	-24.8849
63200000	-6.90534	-6.22135	-6.16954		10.3355	11.1481	10.6422		0.735795	0.05181		0.306663	-0.505981		-27.8898	-26.5566	-25.177
63400000	-6.90945	-6.23463	-6.17486		10.3725	11.1889	10.6833		0.734596	0.0597757		0.310818	-0.505524		-27.8393	-26.4811	-25.1677
63600000	-6.8916	-6.2479	-6.17928		10.4084	11.2296	10.7226		0.712319	0.0686248		0.314177	-0.506992		-27.764	-26.3939	-25.334
63800000	-6.87014	-6.26115	-6.18799		10.4438	11.2702	10.7628		0.682152	0.0731619		0.319047	-0.507425		-27.6272	-26.297	-25.3573
64000000	-6.86786	-6.27439	-6.19478		10.4793	11.3109	10.8005		0.673082	0.079609		0.321215	-0.510437		-27.5298	-26.1922	-25.4581
64200000	-6.86186	-6.28761	-6.20238		10.515	11.3516	10.8366		0.659479	0.0852379		0.321584	-0.514934		-27.3715	-26.0813	-25.4888
64400000	-6.84524	-6.30082	-6.20941		10.5562	11.3922	10.8825		0.635826	0.0914118		0.326354	-0.509643		-27.1859	-25.9661	-25.4765
64600000	-6.85043	-6.31402	-6.25055		10.5877	11.4328	10.915		0.599875	0.063465		0.327256	-0.517826		-27.0176	-25.848	-25.6768
64800000	-6.84024	-6.3272	-6.24306		10.6287	11.4734	10.9593		0.597176	0.0841332		0.330592	-0.514116		-26.8544	-25.7284	-25.5642
65000000	-6.81092	-6.34036	-6.25015		10.664	11.514	10.9946		0.56077	0.0902084		0.3306	-0.519362		-26.6508	-25.6085	-25.6727
65200000	-6.80397	-6.35351	-6.2725		10.7026	11.5545	11.0348		0.531479	0.0810162		0.332167	-0.519733		-26.4565	-25.4894	-25.7853
65400000	-6.85864	-6.36665	-6.31951		10.7419	11.595	11.0776		0.539125	0.0471385		0.33576	-0.517413		-26.2864	-25.3719	-25.6327
65600000	-6.80149	-6.37977	-6.29565		10.7771	11.6356	11.112		0.50584	0.0841227		0.334962	-0.523531		-26.0987	-25.2566	-25.7262
65800000	-6.8099	-6.39288	-6.32001		10.8152	11.6761	11.1511		0.489896	0.0728694		0.335852	-0.524997		-25.9077	-25.144	-25.7102
66000000	-6.79537	-6.40597	-6.30977		10.859	11.7165	11.1934		0.485599	0.0961989		0.33448	-0.523084		-25.7329	-25.0347	-25.6767
66200000	-6.78673	-6.41905	-6.3298		10.8955	11.757	11.2321		0.456927	0.0892526		0.336679	-0.524853		-25.5456	-24.9289	-25.6908
66400000	-6.82637	-6.43212	-6.36818		10.9303	11.7974	11.2691		0.458187	0.063937		0.338797	-0.528315		-25.3851	-24.8268	-25.5043
66600000	-6.80117	-6.44517	-6.3746		10.9727	11.8379	11.3101		0.426568	0.0705624		0.337449	-0.527744		-25.1982	-24.7285	-25.6099
66800000	-6.79733	-6.4582	-6.37154		11.0104	11.8783	11.3463		0.425786	0.0866608		0.335951	-0.53196		-25.0493	-24.6341	-25.5106
67000000	-6.81758	-6.47123	-6.39757		11.0493	11.9187	11.3873		0.420008	0.073657		0.337991	-0.531396		-24.8907	-24.5437	-25.35
67200000	-6.80132	-6.48424	-6.3966		11.0914	11.959	11.4283		0.404721	0.0876356		0.336873	-0.530722		-24.7479	-24.4572	-25.4497
67400000	-6.79642	-6.49723	-6.39976		11.1295	11.9994	11.4688		0.396652	0.0974685		0.3393	-0.530535		-24.6076	-24.3745	-25.3365
67600000	-6.83352	-6.51022	-6.43867		11.1683	12.0397	11.5052		0.394845	0.0715435		0.336909	-0.534541		-24.4943	-24.2956	-25.3311
67800000	-6.84429	-6.52318	-6.44988		11.2101	12.08	11.5465		0.394405	0.0733026		0.336381	-0.533517		-24.3515	-24.2204	-25.1704
68000000	-6.85874	-6.53614	-6.47334		11.2484	12.1203	11.586		0.385394	0.0627966		0.337648	-0.534296		-24.2287	-24.1487	-25.1011
68200000	-6.84715	-6.54908	-6.46807		11.2847	12.1606	11.6218		0.379074	0.0810051		0.337106	-0.538852		-24.1187	-24.0805	-25.0417
68400000	-6.87154	-6.56201	-6.49011		11.3275	12.2009	11.6626		0.381433	0.0718995		0.335142	-0.538238		-24.0192	-24.0156	-24.9917
68600000	-6.87555	-6.57492	-6.49171		11.3676	12.2411	11.7044		0.383841	0.0832096		0.336802	-0.536718		-23.928	-23.9539	-24.9301
68800000	-6.89561	-6.58782	-6.51133		11.4057	12.2814	11.7411		0.384285	0.0764948		0.335429	-0.540245		-23.8396	-23.8952	-24.8536
69000000	-6.90646	-6.60071	-6.52797		11.4452	12.3216	11.7793		0.378491	0.0727375		0.334139	-0.542263		-23.7318	-23.8394	-24.7193
69200000	-6.94387	-6.61358	-6.55398		11.486	12.3618	11.8201		0.389894	0.0596026		0.334093	-0.541649		-23.6706	-23.7864	-24.6383
69400000	-6.96503	-6.62644	-6.56412		11.524	12.402	11.8601		0.400913	0.0623264		0.336082	-0.541901		-23.6119	-23.736	-24.5181
69600000	-6.9452	-6.63929	-6.54534		11.5663	12.4421	11.9022		0.399855	0.0939488		0.3359	-0.539891		-23.5298	-23.6882	-24.4503
69800000	-7.0017	-6.65212	-6.59568		11.6022	12.4823	11.9361		0.406022	0.0564442		0.333853	-0.546187		-23.4894	-23.6428	-24.4174
70000000	-6.99859	-6.66494	-6.59985		11.6427	12.5224	11.9771		0.398747	0.0650959		0.334355	-0.545309		-23.4017	-23.5996	-24.2966
70200000	-7.05941	-6.67775	-6.63858		11.6869	12.5625	12.0203		0.420832	0.039171		0.333337	-0.542244		-23.3783	-23.5586	-24.2004
70400000	-7.08339	-6.69055	-6.65019		11.7227	12.6026	12.0553		0.433208	0.0403588		0.332658	-0.5473		-23.3488	-23.5197	-24.1214
70600000	-7.11727	-6.70333	-6.66904		11.7599	12.6427	12.0921		0.448227	0.0342866		0.332275	-0.550549		-23.308	-23.4828	-23.9349
70800000	-7.10737	-6.7161	-6.66111		11.7989	12.6828	12.1306		0.446255	0.0549846		0.331684	-0.552129		-23.287	-23.4477	-24.0564
71000000	-7.13821	-6.72885	-6.68029		11.8379	12.7228	12.1708		0.45792	0.0485578		0.332912	-0.551979		-23.281	-23.4144	-24.0495
71200000	-7.13477	-6.74159	-6.66153		11.8805	12.7628	12.2117		0.473246	0.0800664		0.331173	-0.551149		-23.2487	-23.3828	-23.9337
71400000	-7.18335	-6.75432	-6.68346		11.92	12.8028	12.2506		0.499896	0.0708668		0.330568	-0.55226		-23.2544	-23.3529	-23.8092
71600000	-7.24094	-6.76704	-6.72882		11.9603	12.8428	12.291		0.512115	0.0382168		0.3307	-0.551808		-23.2604	-23.3244	-23.7701
71800000	-7.24491	-6.77974	-6.72439		12.0006	12.8828	12.3322		0.520516	0.0553503		0.331663	-0.550612		-23.2571	-23.2975	-23.7515
72000000	-7.29059	-6.79244	-6.74315		12.0345	12.9228	12.364		0.547441	0.0492861		0.329547	-0.558798		-23.279	-23.2719	-23.6773
72200000	-7.33399	-6.80511	-6.76365		12.0757	12.9627	12.4057		0.570346	0.0414689		0.329908	-0.557096		-23.297	-23.2477	-23.5597
72400000	-7.35256	-6.81778	-6.76775		12.1135	13.0027	12.4438		0.584807	0.0500334		0.330208	-0.558928		-23.3341	-23.2248	-23.6362
72600000	-7.39833	-6.83043	-6.79112		12.154	13.0426	12.4848		0.607202	0.0393113		0.330786	-0.557835		-23.3797	-23.2031	-23.6235
72800000	-7.46415	-6.84308	-6.81258		12.1924	13.0825	12.5229		0.651563	0.0304934		0.330498	-0.559645		-23.4134	-23.1825	-23.3357
73000000	-7.49257	-6.8557	-6.80772		12.2294	13.1224	12.5609		0.684848	0.0479822		0.331531	-0.561465		-23.4878	-23.1631	-23.3218
73200000	-7.50056	-6.86832	-6.82294		12.2719	13.1623	12.6066		0.677616	0.0453804		0.334787	-0.55562		-23.5347	-23.1448	-23.4839
73400000	-7.53964	-6.88092	-6.79631		12.3088	13.2021	12.6424		0.743323	0.0846123		0.333603	-0.559707		-23.6213	-23.1275	-23.2492
73600000	-7.59619	-6.89352	-6.83894		12.3471	13.242	12.6811		0.757244	0.0545711		0.334035	-0.560802		-23.6966	-23.1112	-23.3044
73800000	-7.65483	-6.9061	-6.86202		12.3828	13.2818	12.7194		0.792809	0.044073		0.336615	-0.562378		-23.8015	-23.0958	-23.2761
74000000	-7.7165	-6.91866	-6.89007		12.4227	13.3216	12.7599		0.82643	0.0285905		0.337223	-0.561635		-23.877	-23.0814	-23.1054
74200000	-7.765	-6.93122	-6.91226		12.4592	13.3614	12.7971		0.852743	0.0189588		0.337951	-0.564246		-23.997	-23.0679	-23.2127
74400000	-7.81864	-6.94376	-6.91797		12.4947	13.4012	12.8346		0.90067	0.025786		0.339862	-0.566582		-24.1191	-23.0552	-23.0712
74600000	-7.87301	-6.95629	-6.92212		12.533	13.4409	12.8761		0.950884	0.0341646		0.343092	-0.564848		-24.2642	-23.0434	-22.9578
74800000	-7.92674	-6.96881	-6.93862		12.5701	13.4807	12.9155		0.988118	0.0301846		0.345354	-0.565187		-24.4102	-23.0323	-22.9041
75000000	-7.97411	-6.98131	-6.96194		12.6062	13.5204	12.9544		1.01218	0.019378		0.348203	-0.566022		-24.5534	-23.0221	-22.9509
75200000	-8.02154	-6.99381	-6.96223		12.6404	13.5601	12.9923		1.0593	0.0315725		0.351918	-0.567804		-24.7294	-23.0126	-22.8677
75400000	-8.09117	-7.00629	-6.98335		12.6764	13.5998	13.0311		1.10782	0.0229415		0.354707	-0.568694		-24.9283	-23.0039	-22.7801
75600000	-8.14077	-7.01876	-6.99447		12.7125	13.6395	13.0719		1.1463	0.0242911		0.359405	-0.567576		-25.111	-22.9959	-22.7277
75800000	-8.19419	-7.03122	-7.02205		12.7459	13.6792	13.1108		1.17214	0.0091678		0.364846	-0.568395		-25.3235	-22.9886	-22.8012
76000000	-8.23916	-7.04366	-7.02054		12.7835	13.7188	13.1509		1.21862	0.0231258		0.367404	-0.567966		-25.4991	-22.982	-22.5865
76200000	-8.31023	-7.0561	-7.05628		12.8136	13.7585	13.1873		1.25394	0.000182871		0.373702	-0.57119		-25.7306	-22.9761	-22.6146
76400000	-8.35102	-7.06852	-7.06853		12.8476	13.7981	13.226		1.28248	1.27298e-05		0.378467	-0.572051		-25.9639	-22.9709	-22.6505
76600000	-8.40602	-7.08093	-7.09105		12.8814	13.8377	13.2658		1.31496	0.0101216		0.384372	-0.571898		-26.1712	-22.9663	-22.5785
76800000	-8.43891	-7.09333	-7.09592		12.9144	13.8773	13.3061		1.343	0.00258653		0.391696	-0.571242		-26.4084	-22.9624	-22.5824
77000000	-8.50452	-7.10572	-7.12474		12.9466	13.9169	13.3423		1.37978	0.0190262		0.395745	-0.574565		-26.5811	-22.9591	-22.4097
77200000	-8.52436	-7.11809	-7.11731		12.9746	13.9564	13.3793		1.40705	0.000782846		0.404648	-0.577191		-26.7964	-22.9564	-22.3717
77400000	-8.55446	-7.13046	-7.13065		13.0088	13.996	13.4206		1.42381	0.000193654		0.411847	-0.575388		-26.9791	-22.9544	-22.3355
77600000	-8.602	-7.14281	-7.16291		13.0393	14.0355	13.4577		1.43909	0.0201029		0.418413	-0.577795		-27.0965	-22.9531	-22.2186
77800000	-8.59981	-7.15515	-7.16352		13.07	14.0751	13.4974		1.43629	0.00837122		0.427393	-0.577641		-27.2264	-22.9523	-22.2453
78000000	-8.62156	-7.16748	-7.18175		13.1066	14.1146	13.5405		1.4398	0.0142713		0.433884	-0.574114		-27.3263	-22.9522	-22.1884
78200000	-8.66253	-7.1798	-7.20214		13.1339	14.1541	13.5749		1.4604	0.0223359		0.441034	-0.579135		-27.4261	-22.9527	-22.0833
78400000	-8.66518	-7.19211	-7.21808		13.1675	14.1935	13.6159		1.4471	0.0259747		0.448401	-0.577648		-27.4735	-22.9539	-22.0809
78600000	-8.68891	-7.2044	-7.23308		13.1989	14.233	13.6547		1.45584	0.0286733		0.455841	-0.578293		-27.5375	-22.9556	-22.0156
78800000	-8.67055	-7.21669	-7.23196		13.2266	14.2725	13.6914		1.43859	0.0152749		0.464825	-0.581036		-27.3029	-22.9581	-21.9022
79000000	-8.66356	-7.22896	-7.24331		13.2595	14.3119	13.7314		1.42025	0.0143494		0.471874	-0.58054		-27.1179	-22.9611	-21.8991
79200000	-8.69237	-7.24122	-7.28442		13.2908	14.3513	13.77		1.40795	0.0431956		0.479222	-0.581327		-26.9411	-22.9648	-21.863
79400000	-8.65928	-7.25347	-7.27478		13.3195	14.3907	13.8063		1.3845	0.0213075		0.486723	-0.584485		-26.6967	-22.9692	-21.796
79600000	-8.6592	-7.26571	-7.28798		13.3521	14.4301	13.8461		1.37121	0.0222741		0.493986	-0.584016		-26.4758	-22.9742	-21.6832
79800000	-8.70179	-7.27794	-7.33912		13.3852	14.4695	13.8842		1.36267	0.0611788		0.49903	-0.585296		-26.2818	-22.9799	-21.5853
80000000	-8.65047	-7.29015	-7.33339		13.4193	14.5089	13.9253		1.31708	0.0432372		0.50606	-0.583571		-26.0365	-22.9863	-21.6151
80200000	-8.59726	-7.30236	-7.33314		13.4513	14.5482	13.9645		1.26412	0.0307831		0.513232	-0.583714		-25.7562	-22.9934	-21.5713
80400000	-8.62515	-7.31455	-7.3759		13.4819	14.5876	14.0005		1.24925	0.061348		0.518637	-0.587059		-25.5549	-23.0012	-21.4658
80600000	-8.58268	-7.32674	-7.38581		13.5159	14.6269	14.0402		1.19688	0.0590694		0.524354	-0.586679		-25.3108	-23.0098	-21.4822
80800000	-8.546	-7.33891	-7.39734		13.5515	14.6662	14.0798		1.14866	0.0584288		0.528297	-0.586395		-25.0852	-23.0191	-21.4605
81000000	-8.51238	-7.35107	-7.39289		13.5793	14.7055	14.1141		1.11948	0.0418226		0.534837	-0.591382		-24.8761	-23.0291	-21.3311
81200000	-8.49887	-7.36322	-7.41431		13.6187	14.7448	14.1578		1.08456	0.0510894		0.539163	-0.586979		-24.6734	-23.04	-21.2257
81400000	-8.45805	-7.37536	-7.42207		13.651	14.7841	14.1941		1.03599	0.0467029		0.543068	-0.589957		-24.4832	-23.0516	-21.2411
81600000	-8.42144	-7.38749	-7.44241		13.6876	14.8233	14.234		0.979028	0.0549231		0.546477	-0.589291		-24.2986	-23.0641	-21.2395
81800000	-8.41247	-7.39961	-7.46399		13.7223	14.8626	14.2718		0.948475	0.0643813		0.549521	-0.590733		-24.1444	-23.0774	-21.1473
82000000	-8.36855	-7.41172	-7.45918		13.7593	14.9018	14.3099		0.909367	0.0474615		0.550644	-0.591888		-23.9905	-23.0916	-21.0802
82200000	-8.36772	-7.42381	-7.50724		13.7937	14.941	14.3479		0.860481	0.0834247		0.554205	-0.593134		-23.8579	-23.1067	-21.067
82400000	-8.31206	-7.4359	-7.49145		13.8324	14.9802	14.3883		0.820615	0.0555499		0.555896	-0.591909		-23.7198	-23.1228	-21.0254
82600000	-8.27232	-7.44797	-7.50038		13.8662	15.0194	14.4244		0.771937	0.052407		0.558175	-0.595023		-23.5889	-23.1398	-20.9873
82800000	-8.27585	-7.46004	-7.53113		13.9033	15.0586	14.4635		0.744716	0.0710935		0.560196	-0.595092		-23.5078	-23.1578	-20.9818
83000000	-8.21509	-7.47209	-7.52155		13.941	15.0978	14.5028		0.693539	0.0494608		0.561802	-0.594915		-23.3934	-23.1769	-20.9589
83200000	-8.18767	-7.48414	-7.53205		13.9797	15.1369	14.5423		0.655623	0.0479124		0.562628	-0.594565		-23.3147	-23.197	-20.9792
83400000	-8.15068	-7.49617	-7.54421		14.0155	15.176	14.5789		0.606467	0.0480421		0.563418	-0.597164		-23.2041	-23.2182	-20.9236
83600000	-8.13858	-7.50819	-7.56482		14.0567	15.2152	14.6208		0.573755	0.0566336		0.564078	-0.594405		-23.1496	-23.2406	-20.9402
83800000	-8.10884	-7.5202	-7.56641		14.0909	15.2543	14.6564		0.542436	0.0462052		0.56552	-0.597867		-23.0759	-23.2641	-20.8972
84000000	-8.10318	-7.5322	-7.58413		14.1303	15.2934	14.697		0.519052	0.0519254		0.566716	-0.596366		-23.0349	-23.2889	-20.8544
84200000	-8.10357	-7.54419	-7.60566		14.1689	15.3325	14.7356		0.497907	0.0614677		0.566729	-0.596866		-22.9921	-23.3149	-20.8113
84400000	-8.06479	-7.55618	-7.60207		14.2069	15.3715	14.773		0.462719	0.0458933		0.566108	-0.598571		-22.9437	-23.3422	-20.8261
84600000	-8.06136	-7.56815	-7.62503		14.2438	15.4106	14.8092		0.436326	0.0568842		0.56538	-0.601419		-22.9283	-23.3709	-20.8708
84800000	-8.0406	-7.58011	-7.64024		14.28	15.4497	14.847		0.400363	0.0601324		0.566927	-0.602689		-22.8885	-23.401	-20.8834
85000000	-8.00175	-7.59205	-7.6204		14.3217	15.4887	14.8881		0.381351	0.0283428		0.566345	-0.60061		-22.871	-23.4325	-20.873
85200000	-8.00831	-7.60399	-7.64834		14.3599	15.5277	14.9259		0.359973	0.0443442		0.566053	-0.601764		-22.8412	-23.4656	-20.8233
85400000	-7.97962	-7.61592	-7.65422		14.3963	15.5667	14.9641		0.3254	0.0383001		0.567731	-0.602648		-22.8222	-23.5001	-20.8556
85600000	-7.99317	-7.62784	-7.67067		14.4403	15.6057	15.0062		0.322498	0.042833		0.565827	-0.599536		-22.8483	-23.5363	-20.9139
85800000	-7.97864	-7.63975	-7.67896		14.4766	15.6447	15.0435		0.299684	0.0392103		0.566874	-0.601232		-22.8436	-23.5741	-20.9069
86000000	-7.95936	-7.65165	-7.68344		14.5164	15.6837	15.0838		0.27592	0.0317951		0.567342	-0.599895		-22.8508	-23.6136	-20.953
86200000	-7.976	-7.66354	-7.7063		14.5545	15.7226	15.1208		0.269703	0.0427634		0.566286	-0.601828		-22.8814	-23.6547	-20.9876
86400000	-7.97047	-7.67541	-7.717		14.594	15.7616	15.1609		0.253472	0.041582		0.566872	-0.600664		-22.8893	-23.6977	-20.9714
86600000	-7.95297	-7.68728	-7.72233		14.6329	15.8005	15.1996		0.230642	0.0350484		0.566683	-0.600885		-22.9148	-23.7424	-21.0371
86800000	-7.9452	-7.69914	-7.72886		14.6696	15.8394	15.2353		0.216337	0.0297234		0.565704	-0.604082		-22.9395	-23.789	-21.134
87000000	-7.93574	-7.71099	-7.73254		14.7121	15.8783	15.2784		0.2032	0.0215493		0.566297	-0.599897		-22.9763	-23.8374	-21.1663
87200000	-7.93342	-7.72283	-7.75319		14.7492	15.9172	15.3148		0.180234	0.0303627		0.56555	-0.602466		-23.0312	-23.8877	-21.3257
87400000	-7.92282	-7.73465	-7.74007		14.787	15.9561	15.353		0.182747	0.00541634		0.566001	-0.603106		-23.063	-23.9398	-21.2938
87600000	-7.93607	-7.74647	-7.76667		14.8288	15.995	15.3943		0.169401	0.0201972		0.565478	-0.600719		-23.1071	-23.9939	-21.3425
87800000	-7.96434	-7.75828	-7.80317		14.8635	16.0338	15.4296		0.161173	0.0448897		0.566074	-0.604254		-23.1572	-24.0498	-21.3852
88000000	-7.9399	-7.77008	-7.78292		14.903	16.0727	15.4681		0.156978	0.0128431		0.565073	-0.604628		-23.2235	-24.1075	-21.5036
88200000	-7.94601	-7.78187	-7.8028		14.9412	16.1115	15.5067		0.143209	0.0209317		0.565463	-0.604823		-23.2807	-24.167	-21.5651
88400000	-7.9255	-7.79365	-7.78424		14.9824	16.1504	15.5485		0.141264	0.0094052		0.566072	-0.601833		-23.3686	-24.2283	-21.693
88600000	-7.94601	-7.80541	-7.81855		15.0176	16.1892	15.5843		0.127461	0.0131376		0.566739	-0.604814		-23.4355	-24.2912	-21.7737
88800000	-7.93667	-7.81717	-7.81138		15.0575	16.228	15.6245		0.125296	0.00579699		0.566981	-0.603435		-23.5079	-24.3556	-21.8207
89000000	-7.93274	-7.82892	-7.82635		15.0967	16.2667	15.6638		0.10639	0.00257396		0.567099	-0.602952		-23.5811	-24.4215	-21.9766
89200000	-7.96055	-7.84066	-7.85103		15.1348	16.3055	15.703		0.109523	0.0103681		0.568219	-0.602553		-23.6666	-24.4886	-21.9851
89400000	-7.9688	-7.85239	-7.86039		15.1731	16.3443	15.7408		0.108401	0.00800136		0.567713	-0.6035		-23.7601	-24.5567	-22.1195
89600000	-7.9665	-7.86411	-7.86018		15.211	16.383	15.7797		0.106316	0.00393079		0.568685	-0.603345		-23.8596	-24.6257	-22.1947
89800000	-7.99825	-7.87582	-7.90425		15.2493	16.4218	15.816		0.0939931	0.0284302		0.566659	-0.605781		-23.9539	-24.6953	-22.4323
90000000	-7.98688	-7.88753	-7.90097		15.2883	16.4605	15.8574		0.085913	0.01344		0.569158	-0.603062		-24.0406	-24.7651	-22.4822
90200000	-8.0049	-7.89922	-7.91428		15.3266	16.4992	15.8957		0.0906173	0.0150678		0.569088	-0.603523		-24.1517	-24.835	-22.5507
90400000	-7.98021	-7.9109	-7.90487		15.367	16.5379	15.9376		0.0753424	0.00603291		0.570618	-0.600334		-24.2506	-24.9043	-22.6901
90600000	-8.00017	-7.92257	-7.92009		15.4055	16.5766	15.9756		0.0800831	0.00248144		0.570098	-0.600996		-24.3581	-24.9729	-22.8168
90800000	-8.01264	-7.93424	-7.95082		15.4425	16.6153	16.0143		0.0618188	0.0165879		0.571806	-0.600993		-24.4535	-25.0402	-22.9321
91000000	-8.00805	-7.94589	-7.94655		15.4823	16.654	16.0534		0.0615008	0.00066175		0.571143	-0.600551		-24.5714	-25.1058	-23.1167
91200000	-8.03615	-7.95753	-7.96606		15.5219	16.6926	16.0949		0.070091	0.00852826		0.572917	-0.597766		-24.6692	-25.1692	-23.0669
91400000	-8.01678	-7.96917	-7.94826		15.5548	16.7313	16.1303		0.0685187	0.0209113		0.575441	-0.601005		-24.7852	-25.2298	-23.2222
91600000	-8.03675	-7.98079	-7.98503		15.5946	16.7699	16.1693		0.0517173	0.00423474		0.574657	-0.600636		-24.8882	-25.2872	-23.4207
91800000	-8.04208	-7.99241	-7.98492		15.6296	16.8085	16.2073		0.0571599	0.00749185		0.577645	-0.60123		-25.0041	-25.3408	-23.5232
92000000	-8.05215	-8.00402	-8.00234		15.6731	16.8471	16.2491		0.0498048	0.00167474		0.57606	-0.598015		-25.0826	-25.3901	-23.6237
92200000	-8.04954	-8.01561	-8.00667		15.7072	16.8857	16.2853		0.0428644	0.00893866		0.57817	-0.600393		-25.1997	-25.4347	-23.8368
92400000	-8.07822	-8.0272	-8.0277		15.7468	16.9243	16.3252		0.0505227	0.000497801		0.578379	-0.599153		-25.2878	-25.474	-23.8574
92600000	-8.05333	-8.03878	-8.01675		15.7812	16.9629	16.3627		0.0365818	0.0220279		0.581556	-0.600181		-25.3827	-25.5078	-24.0621
92800000	-8.09349	-8.05035	-8.05287		15.8214	17.0015	16.4032		0.0406231	0.00251771		0.581847	-0.598242		-25.4536	-25.5355	-24.0292
93000000	-8.10049	-8.06191	-8.06811		15.8602	17.04	16.443		0.032375	0.00620321		0.582799	-0.597068		-25.5421	-25.5569	-24.2329
93200000	-8.08664	-8.07346	-8.07915		15.902	17.0786	16.4848		0.00748684	0.00568921		0.582789	-0.593735		-25.5728	-25.5719	-24.3597
93400000	-8.10419	-8.085	-8.07913		15.9334	17.1171	16.5193		0.0250558	0.00587372		0.585978	-0.597756		-25.642	-25.5803	-24.3444
93600000	-8.0709	-8.09654	-8.07654		15.9737	17.1556	16.5597		0.00564243	0.0199978		0.586067	-0.59587		-25.6851	-25.5821	-24.5861
93800000	-8.11071	-8.10806	-8.09939		16.0083	17.1941	16.5958		0.0113251	0.00867539		0.587483	-0.598317		-25.7316	-25.5772	-24.5962
94000000	-8.12343	-8.11958	-8.1191		16.0469	17.2326	16.6366		0.00432806	0.000479225		0.589722	-0.596		-25.7544	-25.5659	-24.6014
94200000	-8.11294	-8.13108	-8.12452		16.0859	17.2711	16.676		0.0115782	0.00656127		0.59011	-0.595138		-25.7648	-25.5483	-24.7456
94400000	-8.14674	-8.14258	-8.15838		16.1273	17.3096	16.7167		0.0116429	0.0158039		0.589326	-0.592915		-25.7662	-25.5248	-24.784
94600000	-8.13956	-8.15407	-8.15592		16.1637	17.3481	16.7547		0.016365	0.00185345		0.590945	-0.593364		-25.7624	-25.4956	-24.7897
94800000	-8.10267	-8.16555	-8.13813		16.2016	17.3865	16.7952		0.0354562	0.0274205		0.593543	-0.591338		-25.7279	-25.4613	-24.7912
95000000	-8.11668	-8.17702	-8.16309		16.2376	17.4249	16.8335		0.0464112	0.0139259		0.595877	-0.591461		-25.7083	-25.4221	-24.8631
95200000	-8.1365	-8.18848	-8.18889		16.2762	17.4634	16.872		0.0523843	0.000411533		0.595744	-0.591393		-25.6579	-25.3786	-24.8889
95400000	-8.13045	-8.19993	-8.18708		16.3136	17.5018	16.9111		0.0566231	0.0128528		0.597534	-0.590655		-25.601	-25.3312	-24.793
95600000	-8.18528	-8.21137	-8.24119		16.3514	17.5402	16.9487		0.0559105	0.0298222		0.597322	-0.591483		-25.5516	-25.2805	-24.8528
95800000	-8.17872	-8.22281	-8.24468		16.3898	17.5786	16.9886		0.0659561	0.0218736		0.598864	-0.589964		-25.481	-25.227	-24.8032
96000000	-8.13824	-8.23423	-8.22774		16.426	17.617	17.0264		0.0895	0.00649108		0.600455	-0.590583		-25.401	-25.171	-24.8169
96200000	-8.1748	-8.24565	-8.26978		16.4666	17.6554	17.0669		0.0949841	0.024136		0.600375	-0.588445		-25.3215	-25.1131	-24.8179
96400000	-8.17785	-8.25706	-8.27681		16.5023	17.6937	17.1043		0.0989647	0.0197585		0.602007	-0.589457		-25.2351	-25.0538	-24.7262
96600000	-8.18484	-8.26846	-8.28588		16.5412	17.7321	17.1433		0.101043	0.0174275		0.602159	-0.588774		-25.15	-24.9933	-24.6602
96800000	-8.19616	-8.27985	-8.31893		16.5799	17.7705	17.1833		0.122769	0.0390817		0.603393	-0.587193		-25.0489	-24.9322	-24.6854
97000000	-8.19935	-8.29123	-8.32164		16.6162	17.8088	17.2195		0.122293	0.0304109		0.603292	-0.589308		-24.9547	-24.8706	-24.605
97200000	-8.2077	-8.3026	-8.33654		16.6529	17.8471	17.2587		0.128836	0.033936		0.605751	-0.588441		-24.855	-24.809	-24.5101
97400000	-8.18656	-8.31396	-8.34212		16.6916	17.8854	17.2978		0.155554	0.0281543		0.606137	-0.587662		-24.7402	-24.7477	-24.511
97600000	-8.16464	-8.32532	-8.32359		16.7274	17.9237	17.3344		0.158951	0.00173168		0.607045	-0.589306		-24.637	-24.6868	-24.3642
97800000	-8.22008	-8.33667	-8.36343		16.7723	17.962	17.3786		0.143355	0.026763		0.606231	-0.583451		-24.5426	-24.6265	-24.2684
98000000	-8.22593	-8.34801	-8.39348		16.8063	18.0003	17.4149		0.167552	0.0454767		0.608528	-0.585453		-24.4292	-24.5672	-24.2395
98200000	-8.22438	-8.35934	-8.39832		16.8422	18.0386	17.4525		0.173943	0.0389867		0.610264	-0.586118		-24.321	-24.5088	-24.0932
98400000	-8.25191	-8.37066	-8.42268		16.8837	18.0768	17.4927		0.17077	0.0520269		0.60903	-0.584107		-24.2333	-24.4516	-24.0723
98600000	-8.2313	-8.38197	-8.41471		16.9217	18.1151	17.5323		0.183411	0.0327404		0.610561	-0.582825		-24.1409	-24.3956	-24.034
98800000	-8.23774	-8.39327	-8.43367		16.9569	18.1533	17.5688		0.195932	0.0404002		0.61191	-0.584505		-24.0247	-24.341	-23.8951
99000000	-8.27641	-8.40457	-8.45558		16.996	18.1916	17.6091		0.179167	0.0510092		0.613119	-0.582452		-23.9346	-24.2878	-23.6942
99200000	-8.25403	-8.41586	-8.46729		17.0322	18.2298	17.6462		0.213264	0.0514354		0.613991	-0.583628		-23.8377	-24.2361	-23.7685
99400000	-8.27152	-8.42714	-8.47517		17.0685	18.268	17.684		0.203657	0.0480384		0.615455	-0.584017		-23.7456	-24.1859	-23.5512
99600000	-8.28578	-8.43841	-8.50033		17.1097	18.3062	17.7257		0.214559	0.0619285		0.615998	-0.580456		-23.6597	-24.1372	-23.5434
99800000	-8.27051	-8.44967	-8.49093		17.1458	18.3444	17.7615		0.220422	0.0412637		0.615749	-0.582876		-23.5699	-24.09	-23.4505
100000000	-8.27198	-8.46092	-8.50559		17.1829	18.3826	17.7998		0.233611	0.0446724		0.616932	-0.582729		-23.4848	-24.0444	-23.4425
100200000	-8.2859	-8.47217	-8.52695		17.2218	18.4207	17.8413		0.241048	0.054779		0.619454	-0.579436		-23.4046	-24.0004	-23.3011
100400000	-8.28771	-8.4834	-8.52808		17.2596	18.4589	17.8792		0.240364	0.0446744		0.619522	-0.579725		-23.3272	-23.9579	-23.2271
100600000	-8.29619	-8.49463	-8.54905		17.2995	18.497	17.9197		0.252851	0.0544144		0.620209	-0.577373		-23.2557	-23.9169	-23.2009
100800000	-8.31059	-8.50585	-8.57086		17.3354	18.5352	17.9559		0.26027	0.0650046		0.620538	-0.579235		-23.1831	-23.8774	-23.1537
101000000	-8.31173	-8.51706	-8.57444		17.3731	18.5733	17.996		0.262706	0.0573714		0.622921	-0.577267		-23.1176	-23.8393	-23.0388
101200000	-8.29129	-8.52827	-8.55789		17.4077	18.6114	18.0313		0.2666	0.0296188		0.623582	-0.580118		-23.0568	-23.8028	-22.9926
101400000	-8.31277	-8.53946	-8.58789		17.4472	18.6495	18.0715		0.275121	0.048431		0.624261	-0.578052		-23.0014	-23.7676	-22.9612
101600000	-8.32456	-8.55065	-8.61226		17.4852	18.6876	18.1104		0.287702	0.0616123		0.62523	-0.577231		-22.9348	-23.7338	-22.9303
101800000	-8.33123	-8.56183	-8.62219		17.5244	18.7257	18.1503		0.290963	0.0603644		0.62594	-0.575415		-22.8926	-23.7014	-22.8995
102000000	-8.34875	-8.573	-8.65954		17.5601	18.7638	18.1883		0.310791	0.0865395		0.628266	-0.575473		-22.8318	-23.6703	-22.8656
102200000	-8.3329	-8.58416	-8.64405		17.5965	18.8019	18.2248		0.311141	0.0598824		0.628321	-0.57709		-22.7946	-23.6405	-22.8454
102400000	-8.33806	-8.59532	-8.65594		17.6353	18.8399	18.2655		0.317876	0.0606194		0.630149	-0.574436		-22.7578	-23.612	-22.8219
102600000	-8.32879	-8.60646	-8.65867		17.6737	18.878	18.3047		0.329876	0.0522054		0.630922	-0.573319		-22.7074	-23.5847	-22.7839
102800000	-8.34531	-8.6176	-8.69438		17.71	18.916	18.3428		0.349074	0.0767771		0.632803	-0.573239		-22.6718	-23.5585	-22.8168
103000000	-8.34301	-8.62873	-8.69071		17.7482	18.954	18.3802		0.347705	0.0619815		0.632023	-0.573795		-22.6467	-23.5335	-22.7989
103200000	-8.35689	-8.63985	-8.71651		17.7873	18.9921	18.4206		0.359615	0.0766527		0.633267	-0.571483		-22.6079	-23.5097	-22.7913
103400000	-8.36136	-8.65097	-8.72856		17.824	19.0301	18.4593		0.367195	0.0775874		0.635298	-0.570785		-22.5951	-23.4869	-22.8194
103600000	-8.34163	-8.66207	-8.73205		17.8625	19.0681	18.4983		0.39042	0.0699798		0.635725	-0.569821		-22.557	-23.4652	-22.879
103800000	-8.3467	-8.67317	-8.74721		17.9006	19.1061	18.536		0.400511	0.0740341		0.635383	-0.570113		-22.5404	-23.4445	-22.9436
104000000	-8.35229	-8.68426	-8.76086		17.9365	19.144	18.5753		0.40857	0.0765966		0.638799	-0.568718		-22.5316	-23.4248	-22.8927
104200000	-8.35607	-8.69534	-8.77589		17.974	19.182	18.6126		0.419818	0.0805464		0.638629	-0.569412		-22.5133	-23.4061	-22.9659
104400000	-8.3569	-8.70642	-8.78187		18.0107	19.22	18.651		0.424976	0.075452		0.640255	-0.568986		-22.5072	-23.3883	-22.9622
104600000	-8.33552	-8.71749	-8.78403		18.0503	19.2579	18.6906		0.448506	0.0665413		0.640361	-0.56732		-22.4965	-23.3714	-23.093
104800000	-8.33391	-8.72854	-8.80536		18.0873	19.2959	18.7298		0.471444	0.0768139		0.642551	-0.56604		-22.4749	-23.3555	-23.0777
105000000	-8.34706	-8.73959	-8.82575		18.1237	19.3338	18.7672		0.478691	0.0861551		0.643445	-0.566628		-22.4808	-23.3404	-23.1226
105200000	-8.33737	-8.75064	-8.82622		18.1616	19.3717	18.8057		0.488844	0.0755807		0.644092	-0.566074		-22.4878	-23.3262	-23.2206
105400000	-8.34924	-8.76167	-8.85286		18.2021	19.4096	18.8455		0.503615	0.0911882		0.64339	-0.564115		-22.4961	-23.3127	-23.3586
105600000	-8.33548	-8.7727	-8.85916		18.2371	19.4476	18.8822		0.523681	0.086466		0.64504	-0.565384		-22.4981	-23.3001	-23.4144
105800000	-8.32531	-8.78372	-8.86384		18.2749	19.4854	18.9204		0.538534	0.0801223		0.645514	-0.56502		-22.5088	-23.2883	-23.5236
106000000	-8.31803	-8.79473	-8.87252		18.3134	19.5233	18.96		0.554482	0.0777859		0.646629	-0.563333		-22.5224	-23.2773	-23.6077
106200000	-8.31847	-8.80573	-8.8891		18.3513	19.5612	18.9985		0.57063	0.0833718		0.647242	-0.562683		-22.5367	-23.267	-23.7224
106400000	-8.30104	-8.81673	-8.88982		18.3902	19.5991	19.038		0.588779	0.0730936		0.647799	-0.561122		-22.5427	-23.2575	-23.7737
106600000	-8.28457	-8.82772	-8.90894		18.4292	19.6369	19.0773		0.624373	0.0812263		0.648093	-0.559596		-22.5543	-23.2487	-23.9892
106800000	-8.28543	-8.8387	-8.91557		18.4644	19.6748	19.113		0.630133	0.0768693		0.648606	-0.561773		-22.5739	-23.2406	-23.9996
107000000	-8.26433	-8.84967	-8.93229		18.5054	19.7126	19.1541		0.667962	0.0826176		0.648715	-0.558481		-22.5883	-23.2332	-24.2531
107200000	-8.27865	-8.86063	-8.94913		18.5434	19.7505	19.1925		0.670477	0.0884967		0.64908	-0.557965		-22.6252	-23.2265	-24.2843
107400000	-8.24883	-8.87159	-8.95312		18.5815	19.7883	19.23		0.704286	0.0815252		0.64853	-0.558254		-22.64	-23.2205	-24.5365
107600000	-8.25907	-8.88254	-8.9788		18.6206	19.8261	19.2681		0.719733	0.0962595		0.647542	-0.557991		-22.6717	-23.2152	-24.6876
107800000	-8.23295	-8.89348	-8.98408		18.6605	19.8639	19.3063		0.751122	0.0905911		0.64587	-0.557547		-22.6786	-23.2105	-24.8752
108000000	-8.22088	-8.90442	-8.99971		18.7017	19.9017	19.3469		0.778835	0.0952936		0.645185	-0.554797		-22.7104	-23.2065	-25.035
108200000	-8.20045	-8.91535	-9.0079		18.7387	19.9395	19.3841		0.807449	0.0925535		0.645424	-0.555361		-22.7377	-23.2032	-25.2234
108400000	-8.20295	-8.92626	-9.02561		18.7788	19.9772	19.4237		0.822653	0.0993421		0.644847	-0.553585		-22.7823	-23.2005	-25.3718
108600000	-8.19182	-8.93718	-9.03769		18.8202	20.015	19.4617		0.845874	0.100515		0.641486	-0.553342		-22.8134	-23.1984	-25.6156
108800000	-8.1746	-8.94808	-9.04625		18.8603	20.0528	19.501		0.87165	0.098174		0.64073	-0.551715		-22.8535	-23.197	-25.8006
109000000	-8.15333	-8.95898	-9.05393		18.9009	20.0905	19.5387		0.900592	0.0949491		0.637756	-0.551842		-22.8874	-23.1962	-26.0522
109200000	-8.16379	-8.96987	-9.07522		18.9413	20.1282	19.5777		0.911438	0.105357		0.636357	-0.550543		-22.9433	-23.1961	-26.1897
109400000	-8.15417	-8.98075	-9.08305		18.9846	20.166	19.6174		0.928874	0.1023		0.63286	-0.548533		-22.9951	-23.1966	-26.3974
109600000	-8.13418	-8.99162	-9.08351		19.0229	20.2037	19.6544		0.949329	0.0918846		0.631535	-0.549292		-23.0444	-23.1978	-26.5989
109800000	-8.16712	-9.00249	-9.12582		19.0669	20.2414	19.6946		0.958693	0.123326		0.627649	-0.546819		-23.1214	-23.1995	-26.8004
110000000	-8.15645	-9.01335	-9.13322		19.109	20.2791	19.7332		0.976769	0.119872		0.62423	-0.545916		-23.195	-23.202	-27.1162
110200000	-8.13276	-9.0242	-9.12609		19.1493	20.3168	19.7707		0.99333	0.101892		0.621405	-0.546135		-23.2574	-23.205	-27.275
110400000	-8.15673	-9.03505	-9.15653		19.1932	20.3545	19.8104		0.999797	0.121479		0.617233	-0.544071		-23.3449	-23.2087	-27.5098
110600000	-8.16252	-9.04588	-9.16097		19.234	20.3922	19.8478		0.99845	0.115083		0.613827	-0.544338		-23.443	-23.2131	-27.756
110800000	-8.17977	-9.05671	-9.17555		19.2779	20.4298	19.8876		0.995774	0.118834		0.609719	-0.542246		-23.5436	-23.2181	-27.9661
111000000	-8.20854	-9.06754	-9.19581		19.3199	20.4675	19.9259		0.987266	0.128275		0.606018	-0.541621		-23.6464	-23.2238	-28.1787
111200000	-8.21902	-9.07835	-9.20665		19.3619	20.5051	19.9636		0.987635	0.128302		0.601668	-0.541541		-23.551	-23.2302	-28.4232
111400000	-8.23786	-9.08916	-9.20962		19.4049	20.5428	20.0021		0.971761	0.120459		0.597211	-0.540664		-23.4726	-23.2372	-28.6249
111600000	-8.24838	-9.09996	-9.21916		19.4448	20.5804	20.0399		0.970782	0.119204		0.595072	-0.540502		-23.3873	-23.2449	-28.7744
111800000	-8.27563	-9.11075	-9.22674		19.4884	20.618	20.0798		0.951103	0.115984		0.591384	-0.538282		-23.323	-23.2533	-28.9315
112000000	-8.31504	-9.12154	-9.24188		19.5278	20.6557	20.1169		0.92684	0.120343		0.589029	-0.538793		-23.2685	-23.2624	-29.0201
112200000	-8.3553	-9.13232	-9.26577		19.5717	20.6933	20.1573		0.910469	0.133455		0.585558	-0.535991		-23.22	-23.2723	-29.2921
112400000	-8.40898	-9.14309	-9.28553		19.6101	20.7309	20.1931		0.876557	0.142446		0.583083	-0.537725		-23.1796	-23.2828	-29.3184
112600000	-8.43902	-9.15385	-9.28858		19.6522	20.7685	20.2335		0.849554	0.134723		0.58124	-0.534994		-23.1396	-23.2941	-29.3308
112800000	-8.47102	-9.16461	-9.29994		19.6903	20.806	20.2696		0.82892	0.135327		0.579323	-0.536455		-23.0964	-23.3061	-29.3715
113000000	-8.52317	-9.17536	-9.31574		19.7338	20.8436	20.3111		0.792577	0.140384		0.577293	-0.532473		-23.0729	-23.3189	-29.3844
113200000	-8.53543	-9.1861	-9.31397		19.7718	20.8812	20.3479		0.778539	0.127862		0.576095	-0.53325		-23.0306	-23.3325	-29.4082
113400000	-8.58482	-9.19684	-9.32701		19.8109	20.9187	20.3866		0.742199	0.130176		0.575742	-0.532076		-23.0041	-23.3469	-29.1971
113600000	-8.62218	-9.20757	-9.34876		19.851	20.9563	20.4247		0.726581	0.141193		0.573658	-0.531583		-22.9739	-23.362	-29.2994
113800000	-8.65383	-9.21829	-9.34758		19.8909	20.9938	20.4641		0.693748	0.129292		0.573215	-0.529669		-22.9483	-23.378	-29.0964
114000000	-8.6925	-9.229	-9.35563		19.9297	21.0313	20.5023		0.663133	0.126631		0.572688	-0.528994		-22.9288	-23.3948	-28.957
114200000	-8.74977	-9.23971	-9.38112		19.9678	21.0689	20.5413		0.631352	0.141413		0.573497	-0.527562		-22.9145	-23.4124	-28.7489
114400000	-8.78622	-9.25041	-9.39365		20.0064	21.1064	20.5796		0.60743	0.14324		0.573232	-0.526737		-22.8857	-23.4309	-28.5417
114600000	-8.80216	-9.2611	-9.38943		20.0451	21.1439	20.6168		0.587268	0.128327		0.571784	-0.527036		-22.8581	-23.4503	-28.435
114800000	-8.83296	-9.27179	-9.39892		20.0845	21.1814	20.6564		0.56596	0.127129		0.571869	-0.524957		-22.8357	-23.4706	-28.2638
115000000	-8.87384	-9.28247	-9.41434		20.1221	21.2189	20.6947		0.540506	0.131874		0.572573	-0.524202		-22.8211	-23.4918	-28.0482
115200000	-8.91346	-9.29314	-9.43163		20.16	21.2563	20.7329		0.518177	0.138493		0.572906	-0.523417		-22.8052	-23.5139	-27.8688
115400000	-8.94966	-9.30381	-9.44295		20.1997	21.2938	20.7732		0.493298	0.139148		0.573506	-0.520579		-22.7911	-23.5369	-27.6362
115600000	-8.96918	-9.31446	-9.43683		20.2385	21.3313	20.8112		0.467648	0.122364		0.572766	-0.520035		-22.7746	-23.5608	-27.4072
115800000	-9.01239	-9.32512	-9.4555		20.2744	21.3687	20.8491		0.443108	0.130388		0.574608	-0.519665		-22.7679	-23.5857	-27.1592
116000000	-9.05315	-9.33576	-9.48181		20.313	21.4062	20.8876		0.428659	0.146049		0.574593	-0.518583		-22.7479	-23.6116	-26.9597
116200000	-9.06203	-9.3464	-9.47353		20.3513	21.4436	20.9265		0.411504	0.127135		0.575165	-0.517145		-22.7344	-23.6385	-26.7823
116400000	-9.09646	-9.35703	-9.4835		20.39	21.481	20.9659		0.387034	0.126469		0.575951	-0.515091		-22.7284	-23.6663	-26.5353
116600000	-9.14002	-9.36765	-9.50426		20.4273	21.5185	21.0038		0.364238	0.136611		0.576569	-0.514606		-22.7337	-23.6951	-26.3653
116800000	-9.16327	-9.37827	-9.51037		20.4645	21.5559	21.0418		0.347098	0.132098		0.577307	-0.514033		-22.7194	-23.7249	-26.1159
117000000	-9.19447	-9.38888	-9.51882		20.5034	21.5933	21.0809		0.32435	0.129941		0.577458	-0.512419		-22.7168	-23.7556	-25.8876
117200000	-9.224	-9.39948	-9.52965		20.5386	21.6307	21.1185		0.305652	0.130171		0.579966	-0.512151		-22.7198	-23.7874	-25.6725
117400000	-9.25857	-9.41008	-9.55182		20.5784	21.6681	21.1584		0.293256	0.141749		0.580022	-0.509671		-22.7237	-23.8201	-25.5687
117600000	-9.29238	-9.42066	-9.56486		20.6139	21.7054	21.1958		0.272481	0.144193		0.581956	-0.509614		-22.7264	-23.8537	-25.3142
117800000	-9.31644	-9.43125	-9.57124		20.6517	21.7428	21.2338		0.254803	0.139996		0.582076	-0.508996		-22.7339	-23.8883	-25.1629
118000000	-9.33682	-9.44182	-9.57519		20.6892	21.7802	21.2718		0.238365	0.133362		0.582545	-0.508387		-22.7384	-23.9238	-24.9867
118200000	-9.36896	-9.45239	-9.59257		20.7285	21.8175	21.3121		0.223616	0.14018		0.583562	-0.505448		-22.7546	-23.9602	-24.8664
118400000	-9.40475	-9.46295	-9.6053		20.7651	21.8549	21.3494		0.200555	0.142351		0.584318	-0.505465		-22.7695	-23.9975	-24.6542
118600000	-9.42111	-9.47351	-9.60792		20.8051	21.8922	21.3903		0.186808	0.134407		0.585192	-0.501932		-22.7891	-24.0355	-24.5549
118800000	-9.45334	-9.48406	-9.61712		20.8422	21.9295	21.4289		0.163774	0.133057		0.586646	-0.500684		-22.8145	-24.0743	-24.3741
119000000	-9.47012	-9.4946	-9.62485		20.8771	21.9669	21.4652		0.154727	0.13025		0.58814	-0.50164		-22.8268	-24.1138	-24.241
119200000	-9.50865	-9.50513	-9.64659		20.9158	22.0042	21.5045		0.137942	0.141455		0.588675	-0.499736		-22.8635	-24.1539	-24.1762
119400000	-9.52465	-9.51566	-9.65125		20.9542	22.0415	21.5444		0.126595	0.135585		0.590192	-0.497137		-22.8815	-24.1946	-24.0258
119600000	-9.55632	-9.52619	-9.66411		20.9908	22.0788	21.5822		0.107792	0.137923		0.591323	-0.496639		-22.9185	-24.2357	-23.9184
119800000	-9.59864	-9.5367	-9.68452		21.028	22.1161	21.6194		0.0858811	0.147818		0.591387	-0.496673		-22.9608	-24.2772	-23.826
120000000	-9.63278	-9.54721	-9.68822		21.0658	22.1534	21.6588		0.0554423	0.141015		0.593017	-0.494544		-23.0084	-24.319	-23.6487
120200000	-9.64986	-9.55771	-9.70473		21.1041	22.1906	21.6979		0.0548742	0.147024		0.593773	-0.49277		-23.0403	-24.3609	-23.6444
120400000	-9.68077	-9.56821	-9.71531		21.1411	22.2279	21.736		0.0345388	0.147104		0.594891	-0.491879		-23.0826	-24.4028	-23.5183
120600000	-9.71667	-9.57869	-9.72385		21.1787	22.2652	21.7747		0.00718321	0.145158		0.596022	-0.490441		-23.1369	-24.4447	-23.3913
120800000	-9.74154	-9.58918	-9.73492		21.2165	22.3024	21.8141		0.00662485	0.145744		0.597571	-0.488315		-23.1887	-24.4862	-23.3388
121000000	-9.76016	-9.59965	-9.74734		21.2538	22.3397	21.8532		0.0128185	0.14769		0.59944	-0.486442		-23.2364	-24.5273	-23.3087
121200000	-9.78975	-9.61012	-9.74134		21.291	22.3769	21.8907		0.0484161	0.131218		0.599706	-0.486214		-23.3	-24.5678	-23.1726
121400000	-9.81757	-9.62058	-9.76274		21.3285	22.4141	21.9295		0.0548324	0.142156		0.600944	-0.484685		-23.356	-24.6076	-23.181
121600000	-9.85225	-9.63104	-9.77286		21.3656	22.4514	21.9678		0.0793928	0.141823		0.602157	-0.483593		-23.4233	-24.6464	-23.1058
121800000	-9.88409	-9.64149	-9.78289		21.4022	22.4886	22.0057		0.101204	0.141403		0.603492	-0.482833		-23.4821	-24.684	-23.003
122000000	-9.92648	-9.65193	-9.80547		21.4399	22.5258	22.0446		0.121009	0.153542		0.604691	-0.481144		-23.5584	-24.7203	-22.9896
122200000	-9.95028	-9.66237	-9.81196		21.4783	22.563	22.0853		0.138324	0.149593		0.607015	-0.477686		-23.6325	-24.7551	-22.9437
122400000	-9.96761	-9.6728	-9.82114		21.5151	22.6002	22.1232		0.146473	0.148343		0.608112	-0.476942		-23.6961	-24.7882	-22.9551
122600000	-10.0288	-9.68322	-9.85057		21.5506	22.6374	22.1602		0.178187	0.167354		0.609572	-0.477203		-23.7787	-24.8193	-22.8746
122800000	-10.0308	-9.69364	-9.83599		21.589	22.6745	22.1999		0.194759	0.142356		0.610852	-0.474661		-23.8545	-24.8483	-22.8612
123000000	-10.0767	-9.70405	-9.86214		21.6251	22.7117	22.2377		0.214528	0.158095		0.612643	-0.473979		-23.9399	-24.8751	-22.8579
123200000	-10.1221	-9.71445	-9.88494		21.6628	22.7489	22.2779		0.2372	0.17049		0.615142	-0.470938		-24.0324	-24.8994	-22.8324
123400000	-10.1416	-9.72485	-9.89063		21.6986	22.786	22.3156		0.250993	0.165785		0.616968	-0.470448		-24.1137	-24.9211	-22.8465
123600000	-10.1715	-9.73524	-9.89234		21.7353	22.8232	22.3539		0.279151	0.157099		0.618606	-0.469285		-24.2024	-24.9401	-22.796
123800000	-10.2025	-9.74563	-9.90738		21.7733	22.8603	22.3946		0.295103	0.161755		0.621247	-0.465733		-24.2974	-24.9562	-22.8126
124000000	-10.226	-9.756	-9.90751		21.8066	22.8974	22.4301		0.318542	0.151504		0.623498	-0.467277		-24.3882	-24.9694	-22.7949
124200000	-10.2697	-9.76638	-9.93267		21.8445	22.9345	22.4703		0.337009	0.166296		0.625738	-0.464277		-24.4795	-24.9795	-22.796
124400000	-10.2991	-9.77674	-9.95256		21.881	22.9717	22.5093		0.346549	0.175817		0.628311	-0.462351		-24.5743	-24.9866	-22.8653
124600000	-10.3212	-9.7871	-9.9539		21.9172	23.0088	22.5474		0.367258	0.166797		0.630263	-0.461337		-24.6652	-24.9905	-22.8654
124800000	-10.3599	-9.79745	-9.97142		21.9525	23.0459	22.5855		0.388471	0.173963		0.633014	-0.460379		-24.7614	-24.9913	-22.8648
125000000	-10.3853	-9.8078	-9.97572		21.9885	23.083	22.6238		0.409574	0.167918		0.635302	-0.45912		-24.8603	-24.989	-22.8924
125200000	-10.4058	-9.81814	-9.97859		22.022	23.12	22.6606		0.42719	0.160449		0.638603	-0.459439		-24.9411	-24.9837	-22.8471
125400000	-10.4473	-9.82848	-10.0067		22.0594	23.1571	22.7011		0.440627	0.178213		0.641656	-0.456022		-25.031	-24.9753	-22.8729
125600000	-10.4674	-9.8388	-10.0175		22.0953	23.1942	22.7392		0.449871	0.178684		0.643903	-0.45495		-25.1211	-24.9641	-22.9593
125800000	-10.4964	-9.84912	-10.0281		22.1313	23.2313	22.7785		0.468307	0.179005		0.647182	-0.452755		-25.2097	-24.9501	-22.9554
126000000	-10.5105	-9.85944	-10.0292		22.1671	23.2683	22.8171		0.481316	0.169765		0.650024	-0.451219		-25.2899	-24.9334	-22.9747
126200000	-10.5528	-9.86975	-10.0575		22.2005	23.3054	22.8539		0.495266	0.1878		0.653322	-0.451494		-25.3816	-24.9142	-23.0393
126400000	-10.5736	-9.88005	-10.062		22.2355	23.3424	22.8923		0.511659	0.181931		0.656838	-0.450084		-25.4453	-24.8926	-22.9754
126600000	-10.6028	-9.89035	-10.0842		22.2725	23.3794	22.9334		0.518647	0.193831		0.660903	-0.445987		-25.5224	-24.8688	-23.0145
126800000	-10.6199	-9.90064	-10.0899		22.3071	23.4165	22.9702		0.53004	0.189224		0.663103	-0.446246		-25.5959	-24.8429	-23.092
127000000	-10.6417	-9.91092	-10.0988		22.3409	23.4535	23.0082		0.542873	0.187896		0.667223	-0.445311		-25.6522	-24.8152	-23.0476
127200000	-10.6573	-9.9212	-10.1032		22.378	23.4905	23.0479		0.554007	0.182044		0.669938	-0.442594		-25.7138	-24.7859	-23.0882
127400000	-10.6925	-9.93147	-10.1319		22.4125	23.5275	23.0861		0.560666	0.200406		0.67353	-0.44144		-25.7659	-24.755	-23.1209
127600000	-10.693	-9.94174	-10.1352		22.4488	23.5645	23.1258		0.557797	0.193417		0.676937	-0.438719		-25.8016	-24.7229	-23.1738
127800000	-10.7149	-9.952	-10.1472		22.4824	23.6015	23.1618		0.567686	0.195213		0.679464	-0.439663		-25.8375	-24.6896	-23.1986
128000000	-10.7183	-9.96225	-10.1578		22.518	23.6385	23.2016		0.560526	0.195526		0.683625	-0.436884		-25.8697	-24.6553	-23.2709
128200000	-10.7428	-9.9725	-10.1684		22.5538	23.6754	23.2399		0.574449	0.195871		0.686025	-0.435586		-25.888	-24.6203	-23.2404
128400000	-10.7766	-9.98274	-10.1996		22.5886	23.7124	23.2787		0.576982	0.216842		0.690087	-0.433691		-25.8954	-24.5846	-23.2195
128600000	-10.7666	-9.99298	-10.1942		22.6229	23.7494	23.3159		0.572381	0.201208		0.693036	-0.433444		-25.907	-24.5485	-23.2846
128800000	-10.7754	-10.0032	-10.2072		22.6591	23.7863	23.3551		0.568203	0.204022		0.695974	-0.431249		-25.8948	-24.512	-23.311
129000000	-10.8112	-10.0134	-10.2367		22.6944	23.8233	23.3934		0.574483	0.223267		0.699066	-0.429855		-25.8923	-24.4753	-23.3177
129200000	-10.8104	-10.0236	-10.2356		22.7294	23.8602	23.4325		0.574836	0.211949		0.703089	-0.427714		-25.8793	-24.4385	-23.2876
129400000	-10.8374	-10.0339	-10.2663		22.7655	23.8971	23.4706		0.57112	0.232397		0.705074	-0.426566		-25.8544	-24.4017	-23.3516
129600000	-10.8331	-10.0441	-10.2627		22.8011	23.9341	23.5091		0.570411	0.21866		0.707988	-0.424939		-25.8364	-24.3651	-23.3699
129800000	-10.8471	-10.0543	-10.2833		22.8357	23.971	23.5463		0.563793	0.229062		0.710544	-0.424719		-25.7959	-24.3288	-23.3876
130000000	-10.8512	-10.0645	-10.2916		22.8697	24.0079	23.5836		0.559619	0.227153		0.713905	-0.424346		-25.7581	-24.2927	-23.3743
130200000	-10.8564	-10.0746	-10.2954		22.9061	24.0448	23.6232		0.561022	0.220714		0.717136	-0.421563		-25.713	-24.2571	-23.3162
130400000	-10.8673	-10.0848	-10.3097		22.9439	24.0817	23.6633		0.557517	0.224916		0.719394	-0.41842		-25.6679	-24.2219	-23.3502
130600000	-10.875	-10.095	-10.3261		22.9786	24.1186	23.7008		0.548822	0.231133		0.722166	-0.417791		-25.6081	-24.1872	-23.3388
130800000	-10.8827	-10.1052	-10.334		23.0139	24.1555	23.7384		0.548686	0.228819		0.724479	-0.417114		-25.5672	-24.1532	-23.3655
131000000	-10.891	-10.1153	-10.3444		23.0493	24.1924	23.7761		0.546571	0.229117		0.726801	-0.416296		-25.5145	-24.1197	-23.3439
131200000	-10.8928	-10.1255	-10.3522		23.0841	24.2292	23.8137		0.540646	0.226697		0.729606	-0.415535		-25.443	-24.087	-23.2953
131400000	-10.9168	-10.1356	-10.3758		23.1184	24.2661	23.8503		0.541031	0.240157		0.731834	-0.415824		-25.3818	-24.0549	-23.2467
131600000	-10.8989	-10.1458	-10.3805		23.1575	24.3029	23.8919		0.518437	0.234687		0.734435	-0.411043		-25.3137	-24.0236	-23.308
131800000	-10.9044	-10.1559	-10.3782		23.1905	24.3398	23.9281		0.526206	0.222263		0.737632	-0.411702		-25.2573	-23.993	-23.1942
132000000	-10.9002	-10.1661	-10.3889		23.226	24.3766	23.9654		0.511354	0.222814		0.739421	-0.411203		-25.1873	-23.9632	-23.2372
132200000	-10.9174	-10.1762	-10.4108		23.2636	24.4135	24.0054		0.506554	0.234623		0.741803	-0.408049		-25.1238	-23.9342	-23.215
132400000	-10.9026	-10.1863	-10.4021		23.2988	24.4503	24.0424		0.500462	0.215793		0.743531	-0.407925		-25.0576	-23.906	-23.1858
132600000	-10.9251	-10.1964	-10.4184		23.3362	24.4871	24.0812		0.506715	0.221935		0.745062	-0.405875		-24.997	-23.8787	-23.1313
132800000	-10.923	-10.2065	-10.4313		23.3717	24.5239	24.1196		0.491765	0.224744		0.747867	-0.404345		-24.9347	-23.8521	-23.1371
133000000	-10.9189	-10.2166	-10.4385		23.4085	24.5607	24.1581		0.480399	0.221878		0.749553	-0.402694		-24.8611	-23.8264	-23.1201
133200000	-10.9142	-10.2267	-10.4345		23.4433	24.5975	24.1951		0.47975	0.207759		0.751762	-0.402485		-24.8061	-23.8015	-23.0579
133400000	-10.9173	-10.2368	-10.4503		23.4809	24.6343	24.2342		0.467008	0.213425		0.753293	-0.400182		-24.7367	-23.7774	-23.0612
133600000	-10.9231	-10.2469	-10.4607		23.5163	24.6711	24.2717		0.462433	0.213796		0.755445	-0.399403		-24.6708	-23.7541	-22.9999
133800000	-10.9275	-10.257	-10.4689		23.5544	24.7079	24.3112		0.458596	0.211923		0.756839	-0.396708		-24.616	-23.7317	-22.9678
134000000	-10.9402	-10.2671	-10.4911		23.5907	24.7447	24.3487		0.449065	0.224065		0.757964	-0.396025		-24.5666	-23.71	-22.9961
134200000	-10.9182	-10.2771	-10.4815		23.6254	24.7814	24.3856		0.43672	0.204322		0.760208	-0.395891		-24.5094	-23.6892	-22.9613
134400000	-10.9245	-10.2872	-10.4883		23.6647	24.8182	24.4261		0.436239	0.201099		0.761394	-0.392137		-24.4436	-23.6692	-22.8713
134600000	-10.9292	-10.2973	-10.5013		23.7008	24.855	24.4642		0.42789	0.204046		0.763423	-0.390777		-24.4094	-23.6499	-22.9064
134800000	-10.9129	-10.3073	-10.4896		23.7385	24.8917	24.5031		0.423281	0.182267		0.764653	-0.388592		-24.3598	-23.6314	-22.8786
135000000	-10.9403	-10.3174	-10.514		23.7762	24.9285	24.5413		0.426298	0.196663		0.765122	-0.387158		-24.3248	-23.6137	-22.8587
135200000	-10.9178	-10.3274	-10.5108		23.8125	24.9652	24.5786		0.406979	0.183436		0.766184	-0.386546		-24.2765	-23.5968	-22.8875
135400000	-10.9492	-10.3374	-10.5269		23.8505	25.0019	24.6195		0.422287	0.189427		0.768961	-0.382419		-24.2496	-23.5806	-22.742
135600000	-10.9623	-10.3475	-10.5564		23.8873	25.0386	24.6561		0.405923	0.208885		0.76875	-0.382538		-24.2018	-23.5651	-22.7854
135800000	-10.9361	-10.3575	-10.5272		23.9241	25.0753	24.6953		0.408874	0.169692		0.771196	-0.380034		-24.1816	-23.5504	-22.7178
136000000	-10.9523	-10.3675	-10.5573		23.9629	25.1121	24.7337		0.395054	0.189758		0.770788	-0.378337		-24.1533	-23.5363	-22.8141
136200000	-10.9535	-10.3775	-10.5552		23.9993	25.1488	24.7722		0.398254	0.177697		0.772973	-0.376508		-24.1278	-23.523	-22.7294
136400000	-10.9791	-10.3875	-10.5722		24.0379	25.1854	24.8113		0.406938	0.184654		0.773414	-0.37413		-24.1132	-23.5104	-22.6938
136600000	-10.9726	-10.3975	-10.5704		24.0752	25.2221	24.8503		0.402254	0.172858		0.775117	-0.371833		-24.1047	-23.4985	-22.6897
136800000	-10.9875	-10.4075	-10.5845		24.1123	25.2588	24.8883		0.403066	0.176942		0.775966	-0.370511		-24.0835	-23.4873	-22.6361
137000000	-10.9999	-10.4175	-10.6027		24.1492	25.2955	24.9264		0.39716	0.185195		0.777154	-0.36912		-24.0707	-23.4767	-22.6222
137200000	-11.0188	-10.4275	-10.6175		24.1872	25.3322	24.965		0.401357	0.189975		0.777774	-0.367193		-24.0752	-23.4668	-22.6348
137400000	-11.0124	-10.4375	-10.6164		24.2247	25.3688	25.0046		0.396	0.178888		0.779856	-0.364243		-24.0728	-23.4575	-22.628
137600000	-11.0382	-10.4475	-10.634		24.2635	25.4055	25.0438		0.404162	0.186539		0.780358	-0.361632		-24.0786	-23.4489	-22.5805
137800000	-11.0393	-10.4574	-10.6361		24.301	25.4421	25.0832		0.403235	0.178626		0.782272	-0.3589		-24.0846	-23.4409	-22.5606
138000000	-11.0483	-10.4674	-10.6365		24.3369	25.4788	25.1212		0.411753	0.169144		0.78425	-0.357581		-24.1095	-23.4336	-22.5206
138200000	-11.0515	-10.4773	-10.6441		24.3757	25.5154	25.1599		0.40745	0.166743		0.784222	-0.355468		-24.1108	-23.4269	-22.5506
138400000	-11.0678	-10.4873	-10.6637		24.4124	25.552	25.1982		0.404106	0.176431		0.785863	-0.353786		-24.1366	-23.4208	-22.5808
138600000	-11.0972	-10.4972	-10.6845		24.4488	25.5887	25.2349		0.412701	0.187282		0.786127	-0.353716		-24.1547	-23.4153	-22.5514
138800000	-11.1112	-10.5072	-10.6958		24.4874	25.6253	25.2752		0.415393	0.188601		0.787843	-0.350036		-24.1918	-23.4104	-22.5642
139000000	-11.1001	-10.5171	-10.6736		24.5229	25.6619	25.3126		0.426457	0.156486		0.789776	-0.349247		-24.2233	-23.4062	-22.5097
139200000	-11.1136	-10.527	-10.685		24.561	25.6985	25.3524		0.428567	0.157944		0.791475	-0.346046		-24.2623	-23.4025	-22.5113
139400000	-11.1364	-10.537	-10.7093		24.5988	25.7351	25.3914		0.427059	0.172348		0.792539	-0.343703		-24.2923	-23.3994	-22.5115
139600000	-11.1601	-10.5469	-10.7223		24.6355	25.7717	25.4292		0.437727	0.175454		0.793739	-0.342463		-24.3472	-23.397	-22.5233
139800000	-11.1935	-10.5568	-10.751		24.6719	25.8083	25.4679		0.442504	0.194233		0.79595	-0.340381		-24.3981	-23.3951	-22.4888
140000000	-11.197	-10.5667	-10.7527		24.7096	25.8448	25.5072		0.444301	0.185968		0.797592	-0.337651		-24.4459	-23.3938	-22.4936
140200000	-11.2096	-10.5766	-10.7639		24.7479	25.8814	25.5473		0.445659	0.187312		0.799472	-0.334073		-24.5094	-23.3931	-22.5325
140400000	-11.2279	-10.5865	-10.7728		24.7828	25.918	25.5828		0.455077	0.186309		0.799967	-0.335168		-24.5648	-23.3929	-22.5549
140600000	-11.2457	-10.5964	-10.7782		24.8191	25.9545	25.6208		0.467451	0.181832		0.801701	-0.33371		-24.6313	-23.3934	-22.5294
140800000	-11.2554	-10.6063	-10.79		24.8558	25.9911	25.6609		0.465427	0.183716		0.805126	-0.330129		-24.6972	-23.3944	-22.51
141000000	-11.2661	-10.6162	-10.7954		24.893	26.0276	25.6994		0.470742	0.179227		0.806421	-0.328247		-24.7727	-23.396	-22.5554
141200000	-11.2955	-10.626	-10.8184		24.9307	26.0642	25.739		0.477147	0.192331		0.808315	-0.325172		-24.8428	-23.3982	-22.5304
141400000	-11.3186	-10.6359	-10.8365		24.9649	26.1007	25.7752		0.482081	0.200601		0.810313	-0.32549		-24.9279	-23.401	-22.5624
141600000	-11.3282	-10.6458	-10.8441		25.0033	26.1372	25.8161		0.484118	0.198345		0.812839	-0.321123		-25.0031	-23.4044	-22.5482
141800000	-11.3496	-10.6556	-10.8585		25.0403	26.1737	25.855		0.491055	0.202874		0.814728	-0.318748		-25.0901	-23.4083	-22.59
142000000	-11.3622	-10.6655	-10.8666		25.0757	26.2103	25.8932		0.495548	0.201144		0.817507	-0.317038		-25.1717	-23.4128	-22.5546
142200000	-11.368	-10.6753	-10.8769		25.1131	26.2468	25.9329		0.491124	0.201568		0.819885	-0.313822		-25.2536	-23.4179	-22.5986
142400000	-11.4021	-10.6852	-10.9051		25.1475	26.2833	25.9692		0.497007	0.219914		0.821677	-0.314096		-25.3465	-23.4237	-22.6534
142600000	-11.4017	-10.695	-10.9064		25.185	26.3198	26.0095		0.495311	0.211386		0.824478	-0.310262		-25.4217	-23.43	-22.6393
142800000	-11.4107	-10.7048	-10.9177		25.2206	26.3563	26.0473		0.493055	0.212825		0.82664	-0.308988		-25.5036	-23.4369	-22.6755
143000000	-11.4353	-10.7147	-10.9378		25.2569	26.3927	26.0864		0.497462	0.223159		0.829521	-0.306363		-25.599	-23.4443	-22.6728
143200000	-11.4354	-10.7245	-10.9336		25.2931	26.4292	26.1247		0.501766	0.20915		0.831518	-0.304564		-25.6745	-23.4524	-22.6663
143400000	-11.464	-10.7343	-10.9587		25.33	26.4657	26.1641		0.505291	0.224362		0.834054	-0.30163		-25.7682	-23.4611	-22.6916
143600000	-11.4589	-10.7441	-10.9578		25.3626	26.5022	26.1999		0.501109	0.213715		0.837303	-0.302272		-25.8401	-23.4704	-22.6874
143800000	-11.4825	-10.7539	-10.9744		25.3978	26.5386	26.2375		0.508071	0.220471		0.839675	-0.301126		-25.9669	-23.4804	-22.6875
144000000	-11.4839	-10.7637	-10.9814		25.4346	26.5751	26.2764		0.502444	0.217691		0.841861	-0.298635		-25.9367	-23.4909	-22.7165
144200000	-11.4887	-10.7735	-10.9963		25.4712	26.6115	26.3155		0.492364	0.222794		0.844271	-0.296056		-25.9063	-23.502	-22.7481
144400000	-11.5023	-10.7833	-11.0066		25.5067	26.648	26.3531		0.495704	0.223307		0.846415	-0.294829		-25.8864	-23.5138	-22.7776
144600000	-11.5018	-10.7931	-11.0179		25.5429	26.6844	26.3921		0.483847	0.224841		0.849188	-0.292329		-25.8478	-23.5262	-22.7874
144800000	-11.524	-10.8029	-11.0419		25.5786	26.7208	26.4301		0.482127	0.239045		0.851467	-0.290709		-25.8268	-23.5392	-22.8161
145000000	-11.5332	-10.8127	-11.0528		25.6134	26.7572	26.4678		0.480441	0.2401		0.854386	-0.289489		-25.7989	-23.5529	-22.7985
145200000	-11.5279	-10.8224	-11.0571		25.6498	26.7937	26.5062		0.470796	0.234727		0.8564	-0.287423		-25.7558	-23.5672	-22.8328
145400000	-11.5334	-10.8322	-11.0582		25.6842	26.8301	26.543		0.475221	0.226028		0.858876	-0.287047		-25.7241	-23.5821	-22.817
145600000	-11.5432	-10.8419	-11.0871		25.7205	26.8665	26.581		0.456082	0.245127		0.860527	-0.285499		-25.6816	-23.5976	-22.93
145800000	-11.5299	-10.8517	-11.0776		25.7591	26.9029	26.6223		0.45228	0.225914		0.863175	-0.28057		-25.6421	-23.6138	-22.9124
146000000	-11.5416	-10.8614	-11.0916		25.7946	26.9393	26.6604		0.449926	0.230205		0.865743	-0.278895		-25.61	-23.6306	-22.8991
146200000	-11.5462	-10.8712	-11.1131		25.8316	26.9757	26.698		0.433111	0.241886		0.866421	-0.277661		-25.563	-23.648	-23.017
146400000	-11.5485	-10.8809	-11.1166		25.8655	27.012	26.7349		0.431823	0.235705		0.869352	-0.277175		-25.5273	-23.6661	-22.995
146600000	-11.5405	-10.8907	-11.1191		25.9029	27.0484	26.7735		0.421431	0.228452		0.870545	-0.274939		-25.477	-23.6848	-23.054
146800000	-11.5376	-10.9004	-11.1273		25.9367	27.0848	26.8106		0.410313	0.226942		0.873884	-0.274225		-25.4406	-23.7041	-23.0445
147000000	-11.5401	-10.9101	-11.1398		25.9737	27.1212	26.8485		0.400311	0.229691		0.874777	-0.272677		-25.3961	-23.724	-23.0855
147200000	-11.5591	-10.9198	-11.16		26.0101	27.1575	26.886		0.399068	0.240157		0.875926	-0.271503		-25.3601	-23.7446	-23.1386
147400000	-11.5556	-10.9295	-11.168		26.0508	27.1939	26.9292		0.387623	0.238487		0.878419	-0.26463		-25.3129	-23.7657	-23.1556
147600000	-11.5656	-10.9392	-11.1877		26.0851	27.2302	26.9652		0.377909	0.248414		0.8801	-0.265047		-25.2815	-23.7874	-23.1983
147800000	-11.5609	-10.9489	-11.1948		26.1208	27.2665	27.0024		0.366144	0.245825		0.881627	-0.26417		-25.2452	-23.8097	-23.2378
148000000	-11.5376	-10.9586	-11.1809		26.1582	27.3029	27.0406		0.35667	0.222275		0.882352	-0.262314		-25.2028	-23.8325	-23.3171
148200000	-11.5596	-10.9683	-11.2		26.1957	27.3392	27.0802		0.359647	0.23163		0.88455	-0.258968		-25.1763	-23.8559	-23.2905
148400000	-11.5426	-10.978	-11.2004		26.232	27.3755	27.1184		0.342202	0.222396		0.886339	-0.257178		-25.1411	-23.8797	-23.3423
148600000	-11.5441	-10.9877	-11.2053		26.2676	27.4118	27.1544		0.338771	0.217617		0.886805	-0.257445		-25.1133	-23.9041	-23.4075
148800000	-11.5642	-10.9974	-11.2348		26.3058	27.4482	27.1939		0.329378	0.237464		0.888109	-0.254233		-25.0841	-23.9289	-23.4803
149000000	-11.5378	-11.0071	-11.2082		26.3414	27.4845	27.2313		0.329558	0.201174		0.88992	-0.253159		-25.0574	-23.9542	-23.4579
149200000	-11.559	-11.0167	-11.2436		26.3817	27.5208	27.2725		0.315398	0.226927		0.890845	-0.248264		-25.0361	-23.9799	-23.5596
149400000	-11.5619	-11.0264	-11.2475		26.4165	27.5571	27.3096		0.314409	0.221104		0.89312	-0.247427		-25.0136	-24.0059	-23.5082
149600000	-11.5441	-11.036	-11.238		26.4529	27.5933	27.3476		0.306062	0.201986		0.894638	-0.245784		-24.9898	-24.0322	-23.5524
149800000	-11.5565	-11.0457	-11.2579		26.4913	27.6296	27.3861		0.298592	0.212188		0.89472	-0.243556		-24.9787	-24.0589	-23.638
150000000	-11.5536	-11.0553	-11.2652		26.5299	27.6659	27.4263		0.288351	0.2099		0.896381	-0.239632		-24.9555	-24.0857	-23.6869
150200000	-11.5716	-11.065	-11.2816		26.5648	27.7022	27.4623		0.289985	0.216662		0.897475	-0.239896		-24.9504	-24.1127	-23.6961
150400000	-11.5557	-11.0746	-11.2726		26.6032	27.7384	27.5025		0.28307	0.198017		0.899272	-0.235915		-24.9469	-24.1399	-23.7221
150600000	-11.5832	-11.0842	-11.304		26.6416	27.7747	27.5412		0.279155	0.219772		0.899623	-0.233493		-24.9374	-24.1671	-23.7958
150800000	-11.5667	-11.0939	-11.2965		26.6784	27.8109	27.5792		0.270186	0.202603		0.900771	-0.23179		-24.9302	-24.1943	-23.828
151000000	-11.5678	-11.1035	-11.3026		26.7146	27.8472	27.6177		0.265225	0.199094		0.903062	-0.229512		-24.9258	-24.2215	-23.822
151200000	-11.5765	-11.1131	-11.3005		26.7523	27.8834	27.6559		0.275928	0.187425		0.903575	-0.227518		-24.9377	-24.2485	-23.853
151400000	-11.587	-11.1227	-11.3188		26.7908	27.9197	27.6959		0.268196	0.196083		0.905151	-0.223732		-24.9436	-24.2752	-23.8657
151600000	-11.5819	-11.1323	-11.3197		26.8272	27.9559	27.7336		0.262216	0.187331		0.906405	-0.222341		-24.9549	-24.3017	-23.9204
151800000	-11.6004	-11.1419	-11.3412		26.8653	27.9921	27.772		0.259165	0.199268		0.906628	-0.220168		-24.958	-24.3278	-24.0019
152000000	-11.6031	-11.1515	-11.348		26.9032	28.0283	27.812		0.255029	0.196515		0.908845	-0.216347		-24.9806	-24.3535	-23.9972
152200000	-11.6009	-11.1611	-11.3452		26.9409	28.0646	27.8506		0.255761	0.184032		0.909689	-0.213976		-24.9944	-24.3786	-24.0133
152400000	-11.614	-11.1707	-11.3582		26.9787	28.1008	27.8901		0.255755	0.187488		0.911312	-0.210715		-25.0088	-24.403	-24.0095
152600000	-11.6196	-11.1803	-11.3749		27.0148	28.137	27.9265		0.24466	0.194615		0.911741	-0.210437		-25.0279	-24.4268	-24.0962
152800000	-11.6144	-11.1899	-11.3729		27.0519	28.1732	27.9654		0.241492	0.183072		0.913453	-0.20778		-25.0447	-24.4497	-24.094
153000000	-11.6359	-11.1994	-11.3955		27.0894	28.2094	28.0033		0.240422	0.196061		0.913935	-0.206022		-25.0711	-24.4718	-24.1654
153200000	-11.6662	-11.209	-11.4189		27.1264	28.2455	28.0411		0.24723	0.209914		0.914711	-0.204477		-25.1056	-24.4928	-24.1764
153400000	-11.6611	-11.2186	-11.422		27.1649	28.2817	28.0825		0.239111	0.20339		0.917573	-0.199234		-25.1353	-24.5128	-24.151
153600000	-11.6728	-11.2281	-11.4277		27.2019	28.3179	28.1209		0.245127	0.199536		0.919015	-0.197034		-25.173	-24.5316	-24.1265
153800000	-11.6837	-11.2377	-11.436		27.2396	28.3541	28.1598		0.247722	0.198308		0.920117	-0.194307		-25.2252	-24.5492	-24.1938
154000000	-11.7005	-11.2472	-11.4531		27.2769	28.3902	28.198		0.247469	0.205839		0.921083	-0.192266		-25.2496	-24.5655	-24.201
154200000	-11.692	-11.2568	-11.4444		27.3121	28.4264	28.2351		0.24763	0.187621		0.923001	-0.191269		-25.2878	-24.5804	-24.1721
154400000	-11.6935	-11.2663	-11.4586		27.35	28.4625	28.2746		0.234877	0.192311		0.924535	-0.187985		-25.3234	-24.5938	-24.2301
154600000	-11.7158	-11.2759	-11.4763		27.3875	28.4987	28.3132		0.239474	0.200496		0.925641	-0.185534		-25.3674	-24.6058	-24.2504
154800000	-11.73	-11.2854	-11.4836		27.4242	28.5348	28.3507		0.246408	0.198231		0.926443	-0.184179		-25.4175	-24.6162	-24.2475
155000000	-11.7379	-11.2949	-11.4914		27.4592	28.571	28.3882		0.246471	0.196537		0.92899	-0.182788		-25.4653	-24.625	-24.1797
155200000	-11.7377	-11.3044	-11.5011		27.5001	28.6071	28.4305		0.236617	0.196659		0.930451	-0.176559		-25.4988	-24.6321	-24.2687
155400000	-11.7544	-11.3139	-11.5141		27.5372	28.6432	28.4685		0.240357	0.20011		0.931277	-0.174765		-25.5504	-24.6376	-24.3038
155600000	-11.7627	-11.3235	-11.5292		27.574	28.6793	28.507		0.233507	0.205744		0.932941	-0.172381		-25.591	-24.6415	-24.2943
155800000	-11.7819	-11.333	-11.5403		27.6103	28.7155	28.5447		0.241569	0.207381		0.934374	-0.170795		-25.6487	-24.6436	-24.3113
156000000	-11.7782	-11.3425	-11.5413		27.6449	28.7516	28.5817		0.236899	0.198857		0.936838	-0.169823		-25.6974	-24.644	-24.2904
156200000	-11.7887	-11.352	-11.56		27.6856	28.7877	28.6247		0.228735	0.208056		0.939172	-0.162929		-25.737	-24.6428	-24.2696
156400000	-11.7988	-11.3614	-11.557		27.7202	28.8238	28.661		0.241816	0.195532		0.940733	-0.162785		-25.7968	-24.6399	-24.244
156600000	-11.7966	-11.3709	-11.562		27.7579	28.8599	28.7004		0.234569	0.191102		0.942453	-0.159497		-25.8386	-24.6354	-24.2851
156800000	-11.8204	-11.3804	-11.5874		27.7953	28.8959	28.7387		0.23298	0.206996		0.943408	-0.157206		-25.8767	-24.6292	-24.3086
157000000	-11.8392	-11.3899	-11.6082		27.8289	28.932	28.7761		0.231015	0.218332		0.947198	-0.1559		-25.9219	-24.6216	-24.1836
157200000	-11.849	-11.3994	-11.6219		27.8661	28.9681	28.8145		0.227113	0.222492		0.948346	-0.153616		-25.9606	-24.6124	-24.2662
157400000	-11.8691	-11.4088	-11.6389		27.9042	29.0042	28.8534		0.230174	0.230094		0.949163	-0.150767		-26.0081	-24.6018	-24.2742
157600000	-11.8455	-11.4183	-11.627		27.9392	29.0402	28.8919		0.218558	0.208688		0.952704	-0.148303		-26.044	-24.5898	-24.2406
157800000	-11.8716	-11.4278	-11.6464		27.9752	29.0763	28.9293		0.225252	0.218639		0.954031	-0.147035		-26.0819	-24.5764	-24.2199
158000000	-11.8769	-11.4372	-11.6558		28.0122	29.1123	28.968		0.221133	0.218558		0.955769	-0.144338		-26.1068	-24.5619	-24.2085
158200000	-11.8824	-11.4467	-11.6739		28.0525	29.1484	29.0087		0.20854	0.22721		0.956153	-0.139696		-26.131	-24.5461	-24.3042
158400000	-11.8907	-11.4561	-11.6752		28.0839	29.1844	29.0437		0.21553	0.219078		0.959864	-0.140719		-26.1706	-24.5293	-24.196
158600000	-11.9087	-11.4655	-11.7028		28.1231	29.2205	29.0839		0.20586	0.237254		0.960812	-0.136599		-26.1721	-24.5115	-24.2185
158800000	-11.9158	-11.475	-11.7141		28.1576	29.2565	29.1213		0.201696	0.239122		0.96375	-0.135209		-26.2032	-24.4927	-24.1919
159000000	-11.9024	-11.4844	-11.7135		28.195	29.2925	29.1605		0.188931	0.229077		0.965494	-0.132005		-26.2051	-24.4731	-24.1785
159200000	-11.8982	-11.4938	-11.7177		28.2314	29.3286	29.1986		0.180457	0.223874		0.96716	-0.129962		-26.2129	-24.4528	-24.2078
159400000	-11.9181	-11.5033	-11.7383		28.2695	29.3646	29.2381		0.179825	0.23504		0.968652	-0.126435		-26.2173	-24.4317	-24.1753
159600000	-11.9207	-11.5127	-11.7474		28.3057	29.4006	29.2766		0.173283	0.234701		0.970937	-0.123977		-26.2219	-24.4101	-24.1498
159800000	-11.9049	-11.5221	-11.7472		28.3409	29.4366	29.3139		0.157691	0.22516		0.972948	-0.122708		-26.2103	-24.388	-24.1713
160000000	-11.9185	-11.5315	-11.7638		28.3782	29.4726	29.3532		0.15477	0.23228		0.974948	-0.119429		-26.2001	-24.3654	-24.1298
160200000	-11.9208	-11.5409	-11.7754		28.415	29.5086	29.3905		0.145386	0.234505		0.975528	-0.11806		-26.1875	-24.3425	-24.1641
160400000	-11.9211	-11.5503	-11.7828		28.452	29.5446	29.43		0.138297	0.232539		0.978017	-0.114579		-26.1737	-24.3193	-24.123
160600000	-11.9285	-11.5597	-11.8041		28.4879	29.5806	29.4674		0.124307	0.244458		0.979525	-0.113162		-26.1485	-24.2958	-24.1046
160800000	-11.9299	-11.5691	-11.8107		28.5262	29.6166	29.5071		0.119228	0.241634		0.980895	-0.109451		-26.1278	-24.2722	-24.1131
161000000	-11.9225	-11.5785	-11.8079		28.5612	29.6525	29.5441		0.114656	0.229429		0.982883	-0.108455		-26.0982	-24.2485	-24.0549
161200000	-11.926	-11.5878	-11.8221		28.5993	29.6885	29.5827		0.103936	0.234214		0.983428	-0.105793		-26.0606	-24.2248	-24.13
161400000	-11.9361	-11.5972	-11.8384		28.6339	29.7245	29.6192		0.0977344	0.241182		0.985359	-0.105223		-26.0301	-24.2011	-24.0681
161600000	-11.9191	-11.6066	-11.8301		28.6694	29.7604	29.6568		0.0890086	0.223549		0.987444	-0.10359		-25.9912	-24.1775	-24.022
161800000	-11.9232	-11.616	-11.8502		28.7094	29.7964	29.6979		0.0729962	0.234266		0.988533	-0.0984931		-25.9429	-24.154	-24.0385
162000000	-11.9303	-11.6253	-11.8578		28.7467	29.8323	29.7361		0.0724497	0.232526		0.989427	-0.0962436		-25.9101	-24.1306	-24.0384
162200000	-11.913	-11.6347	-11.8533		28.7856	29.8683	29.776		0.0596949	0.218653		0.99038	-0.0922852		-25.8538	-24.1075	-24.0211
162400000	-11.9143	-11.644	-11.8675		28.8199	29.9042	29.8123		0.0467328	0.223494		0.992366	-0.0919138		-25.799	-24.0846	-23.9863
162600000	-11.9365	-11.6534	-11.8914		28.8577	29.9402	29.8514		0.0451068	0.237995		0.993737	-0.0887605		-25.7527	-24.062	-23.9541
162800000	-11.9342	-11.6627	-11.8967		28.8947	29.9761	29.8894		0.0374434	0.234025		0.99473	-0.0866598		-25.6999	-24.0398	-23.9709
163000000	-11.944	-11.6721	-11.9182		28.9321	30.012	29.9278		0.0257868	0.246131		0.995643	-0.0842315		-25.6398	-24.0178	-23.9503
163200000	-11.9405	-11.6814	-11.9225		28.9702	30.0479	29.9667		0.0179273	0.241132		0.996464	-0.0812697		-25.5872	-23.9963	-23.9481
163400000	-11.9292	-11.6907	-11.9224		29.0084	30.0838	30.0065		0.00684968	0.23167		0.998065	-0.0773369		-25.5197	-23.9752	-23.8822
163600000	-11.9384	-11.7001	-11.9411		29.047	30.1197	30.0456		0.00270591	0.241097		0.998582	-0.0741549		-25.4679	-23.9544	-23.902
163800000	-11.9389	-11.7094	-11.9413		29.0822	30.1557	30.082		0.00242692	0.23193		0.999824	-0.0736197		-25.4198	-23.9341	-23.8627
164000000	-11.949	-11.7187	-11.9638		29.1197	30.1915	30.1204		0.0147643	0.24511		1.00077	-0.0711146		-25.3488	-23.9143	-23.8438
164200000	-11.9266	-11.728	-11.944		29.1582	30.2274	30.1596		0.0173721	0.216017		1.00137	-0.0678461		-25.2897	-23.8949	-23.8181
164400000	-11.949	-11.7373	-11.9741		29.1961	30.2633	30.199		0.0251756	0.236825		1.00289	-0.0643635		-25.235	-23.8761	-23.7863
164600000	-11.9453	-11.7466	-11.9788		29.2341	30.2992	30.2382		0.0335194	0.232175		1.00415	-0.0609867		-25.1826	-23.8577	-23.766
164800000	-11.9578	-11.7559	-11.9973		29.2706	30.3351	30.2751		0.0394925	0.241377		1.00447	-0.0599815		-25.1206	-23.8398	-23.7447
165000000	-11.9524	-11.7652	-11.9974		29.3098	30.371	30.3151		0.0450646	0.232231		1.00526	-0.0558767		-25.0681	-23.8224	-23.7159
165200000	-11.9706	-11.7745	-12.0211		29.3457	30.4068	30.3529		0.0505023	0.246606		1.00724	-0.0538918		-25.0119	-23.8056	-23.6395
165400000	-11.9628	-11.7838	-12.0116		29.3842	30.4427	30.3917		0.0487882	0.227835		1.00751	-0.0510231		-24.9597	-23.7893	-23.635
165600000	-11.9721	-11.7931	-12.0255		29.4214	30.4786	30.4291		0.0534288	0.232437		1.0077	-0.0494574		-24.9158	-23.7735	-23.6399
165800000	-11.9725	-11.8023	-12.0344		29.4587	30.5144	30.4685		0.0619128	0.232048		1.00978	-0.045957		-24.8547	-23.7582	-23.5541
166000000	-11.978	-11.8116	-12.042		29.4963	30.5503	30.5072		0.0639949	0.230397		1.01092	-0.043068		-24.8118	-23.7435	-23.5038
166200000	-11.9857	-11.8209	-12.0501		29.5331	30.5861	30.5445		0.0643772	0.229174		1.0114	-0.0415657		-24.7766	-23.7293	-23.482
166400000	-11.9793	-11.8302	-12.056		29.5714	30.6219	30.5844		0.0767779	0.225877		1.01295	-0.0375669		-24.7209	-23.7157	-23.4693
166600000	-11.997	-11.8394	-12.0797		29.6084	30.6578	30.6221		0.0826178	0.240244		1.01377	-0.035648		-24.6775	-23.7026	-23.4476
166800000	-11.9912	-11.8487	-12.0782		29.6453	30.6936	30.66		0.0870454	0.229579		1.0147	-0.0335656		-24.6375	-23.6901	-23.431
167000000	-12.0134	-11.8579	-12.0968		29.6829	30.7294	30.6982		0.0834044	0.23888		1.01524	-0.0312504		-24.6024	-23.678	-23.3731
167200000	-12.0205	-11.8672	-12.1059		29.7226	30.7652	30.7396		0.0853581	0.238682		1.01697	-0.0256409		-24.5629	-23.6666	-23.301
167400000	-12.0224	-11.8764	-12.1077		29.7579	30.8011	30.7759		0.0852739	0.231297		1.01799	-0.0251665		-24.5379	-23.6556	-23.2692
167600000	-12.0202	-11.8856	-12.115		29.7982	30.8369	30.8173		0.0947861	0.22934		1.01915	-0.0195586		-24.497	-23.6452	-23.2311
167800000	-12.0516	-11.8949	-12.1447		29.8329	30.8727	30.8528		0.0931186	0.249826		1.01985	-0.0198865		-24.4757	-23.6354	-23.2138
168000000	-12.0615	-11.9041	-12.1596		29.872	30.9085	30.8935		0.0981602	0.255514		1.02155	-0.0149615		-24.4501	-23.626	-23.1409
168200000	-12.0723	-11.9133	-12.1737		29.9083	30.9443	30.9296		0.101374	0.260359		1.02121	-0.014706		-24.4195	-23.6172	-23.1759
168400000	-12.0743	-11.9226	-12.175		29.9458	30.9801	30.9689		0.100729	0.252456		1.02305	-0.0111677		-24.4034	-23.6089	-23.0833
168600000	-12.084	-11.9318	-12.1964		29.9834	31.0158	31.0072		0.112415	0.264642		1.02378	-0.00868289		-24.3757	-23.6012	-23.0989
168800000	-12.085	-11.941	-12.1974		30.0221	31.0516	31.0483		0.112453	0.256416		1.02615	-0.00336633		-24.356	-23.594	-23.0043
169000000	-12.0894	-11.9502	-12.1991		30.0589	31.0874	31.0856		0.109767	0.248924		1.02673	-0.00177106		-24.351	-23.5873	-22.9894
169200000	-12.1083	-11.9594	-12.2148		30.0972	31.1232	31.1245		0.106501	0.255385		1.02734	0.0013368		-24.3349	-23.5811	-22.9509
169400000	-12.1122	-11.9686	-12.2263		30.1353	31.1589	31.1637		0.114088	0.25771		1.02841	0.00475292		-24.3243	-23.5754	-22.9275
169600000	-12.1283	-11.9778	-12.2469		30.1704	31.1947	31.2007		0.118628	0.269138		1.03033	0.00599495		-24.3193	-23.5703	-22.8716
169800000	-12.1312	-11.987	-12.2525		30.2093	31.2304	31.2406		0.121368	0.265529		1.03131	0.0101831		-24.3111	-23.5656	-22.8565
170000000	-12.1467	-11.9962	-12.2646		30.2467	31.2662	31.2789		0.117927	0.268413		1.03222	0.0127482		-24.3192	-23.5615	-22.827
170200000	-12.1686	-12.0054	-12.2906		30.2834	31.3019	31.3173		0.12197	0.285214		1.03381	0.0153079		-24.3247	-23.5579	-22.7785
170400000	-12.1579	-12.0145	-12.2791		30.322	31.3377	31.3568		0.121155	0.26455		1.03488	0.0191651		-24.3166	-23.5547	-22.7411
170600000	-12.1553	-12.0237	-12.2895		30.3576	31.3734	31.3932		0.134196	0.265816		1.03557	0.0197655		-24.3221	-23.5521	-22.7798
170800000	-12.1727	-12.0329	-12.301		30.3958	31.4092	31.4337		0.128288	0.268127		1.0379	0.0245744		-24.3351	-23.55	-22.6739
171000000	-12.1931	-12.042	-12.3235		30.432	31.4449	31.4707		0.130356	0.28144		1.03868	0.0258334		-24.3557	-23.5484	-22.6742
171200000	-12.1932	-12.0512	-12.3274		30.4699	31.4806	31.5097		0.134212	0.27622		1.03985	0.029113		-24.359	-23.5473	-22.6385
171400000	-12.2198	-12.0604	-12.361		30.5063	31.5163	31.547		0.14116	0.30063		1.04074	0.0306849		-24.3739	-23.5467	-22.6266
171600000	-12.2161	-12.0695	-12.356		30.5453	31.552	31.5876		0.139898	0.28651		1.04231	0.0356075		-24.3953	-23.5466	-22.5776
171800000	-12.2383	-12.0787	-12.3773		30.5809	31.5877	31.624		0.138971	0.29859		1.04317	0.0362884		-24.4219	-23.5469	-22.5827
172000000	-12.2458	-12.0878	-12.3883		30.6192	31.6234	31.6636		0.142443	0.300456		1.04433	0.0401353		-24.4442	-23.5478	-22.5375
172200000	-12.2452	-12.097	-12.3957		30.6549	31.6591	31.7011		0.150526	0.298793		1.04624	0.0419854		-24.4722	-23.5492	-22.5474
172400000	-12.2604	-12.1061	-12.406		30.6925	31.6948	31.74		0.145587	0.299917		1.04755	0.0451945		-24.5031	-23.551	-22.4896
172600000	-12.2635	-12.1152	-12.4126		30.7285	31.7305	31.7776		0.149066	0.297344		1.04913	0.0471165		-24.5408	-23.5534	-22.4937
172800000	-12.2897	-12.1244	-12.4408		30.7658	31.7662	31.8161		0.151157	0.316497		1.0503	0.0499135		-24.5711	-23.5562	-22.4426
173000000	-12.2893	-12.1335	-12.4461		30.8036	31.8019	31.8548		0.156763	0.312623		1.05114	0.0528844		-24.6078	-23.5595	-22.4658
173200000	-12.276	-12.1426	-12.4366		30.8407	31.8376	31.8931		0.160616	0.294036		1.05244	0.0555606		-24.6357	-23.5633	-22.4426
173400000	-12.3015	-12.1517	-12.4645		30.8781	31.8732	31.9318		0.16304	0.312815		1.05375	0.0585744		-24.6834	-23.5676	-22.4316
173600000	-12.3175	-12.1608	-12.4778		30.9137	31.9089	31.9693		0.160234	0.316928		1.05557	0.060402		-24.7296	-23.5724	-22.4046
173800000	-12.3244	-12.1699	-12.4937		30.951	31.9446	32.0069		0.169296	0.323785		1.05582	0.0623059		-24.7661	-23.5777	-22.4261
174000000	-12.3423	-12.179	-12.509		30.9892	31.9802	32.0467		0.166676	0.32994		1.05759	0.066528		-24.8196	-23.5834	-22.3884
174200000	-12.3419	-12.1881	-12.5163		31.0258	32.0159	32.0858		0.174342	0.328147		1.05998	0.0698952		-24.8696	-23.5896	-22.3537
174400000	-12.354	-12.1972	-12.5224		31.0617	32.0515	32.1225		0.168402	0.325172		1.06085	0.071008		-24.9208	-23.5964	-22.3437
174600000	-12.3674	-12.2063	-12.5373		31.0998	32.0872	32.1622		0.169888	0.330951		1.06234	0.0750236		-24.9673	-23.6036	-22.3188
174800000	-12.3611	-12.2154	-12.5426		31.1368	32.1228	32.2003		0.18149	0.327212		1.06344	0.0774917		-25.0155	-23.6112	-22.3455
175000000	-12.3702	-12.2245	-12.554		31.172	32.1584	32.2373		0.183734	0.32948		1.06528	0.078865		-25.0761	-23.6194	-22.3298
175200000	-12.3655	-12.2336	-12.5453		31.2069	32.1941	32.2733		0.179788	0.311725		1.06635	0.0792441		-25.1265	-23.628	-22.3336
175400000	-12.3942	-12.2426	-12.5802		31.2449	32.2297	32.3129		0.186041	0.337564		1.06807	0.0832634		-25.1898	-23.6371	-22.3213
175600000	-12.3953	-12.2517	-12.5865		31.2833	32.2653	32.3525		0.191216	0.334778		1.0692	0.0871827		-25.2473	-23.6467	-22.3276
175800000	-12.4193	-12.2608	-12.6133		31.317	32.3009	32.3883		0.19395	0.352496		1.07136	0.0874253		-25.2894	-23.6567	-22.2632
176000000	-12.4255	-12.2698	-12.6244		31.3533	32.3365	32.4271		0.198912	0.354555		1.07378	0.0905334		-25.3466	-23.6673	-22.2597
176200000	-12.4213	-12.2789	-12.6272		31.3915	32.3721	32.4665		0.205899	0.348257		1.07509	0.0944207		-25.3997	-23.6782	-22.2679
176400000	-12.4262	-12.288	-12.6398		31.4289	32.4077	32.5043		0.213574	0.351859		1.07535	0.0965429		-25.446	-23.6896	-22.3108
176600000	-12.4499	-12.297	-12.6463		31.4683	32.4433	32.5452		0.196383	0.349303		1.07683	0.101845		-25.5234	-23.7015	-22.2735
176800000	-12.4279	-12.3061	-12.6473		31.5051	32.4789	32.583		0.219431	0.34126		1.07784	0.104065		-25.5448	-23.7138	-22.2958
177000000	-12.4454	-12.3151	-12.6684		31.5377	32.5145	32.6192		0.222982	0.353311		1.08149	0.104701		-25.5205	-23.7266	-22.1984
177200000	-12.4275	-12.3241	-12.6642		31.5782	32.5501	32.6598		0.236735	0.340074		1.08155	0.10971		-25.4822	-23.7398	-22.2627
177400000	-12.4139	-12.3332	-12.6509		31.6118	32.5857	32.6943		0.237076	0.317775		1.08242	0.108591		-25.4648	-23.7534	-22.3052
177600000	-12.4766	-12.3422	-12.7088		31.6524	32.6212	32.7375		0.232224	0.366574		1.0851	0.116236		-25.433	-23.7674	-22.2334
177800000	-12.448	-12.3512	-12.713		31.6875	32.6568	32.7741		0.264973	0.361746		1.08666	0.117331		-25.3921	-23.7818	-22.26
178000000	-12.4725	-12.3602	-12.7319		31.725	32.6924	32.8123		0.259359	0.371641		1.08731	0.119895		-25.3649	-23.7966	-22.2296
178200000	-12.4626	-12.3693	-12.7174		31.7555	32.7279	32.8465		0.25479	0.348106		1.091	0.118563		-25.3429	-23.8118	-22.1645
178400000	-12.4526	-12.3783	-12.7332		31.7979	32.7635	32.8875		0.280605	0.354874		1.0896	0.124021		-25.2788	-23.8273	-22.2673
178600000	-12.492	-12.3873	-12.7565		31.8353	32.799	32.9279		0.264519	0.369236		1.09256	0.12886		-25.271	-23.8432	-22.2254
178800000	-12.4595	-12.3963	-12.7466		31.871	32.8346	32.9642		0.287143	0.350336		1.09323	0.129656		-25.2218	-23.8595	-22.2394
179000000	-12.4722	-12.4053	-12.7629		31.9123	32.8701	33.0054		0.290734	0.357622		1.09308	0.135262		-25.1868	-23.876	-22.3024
179200000	-12.4619	-12.4143	-12.7604		31.9454	32.9057	33.0411		0.298475	0.346091		1.09566	0.1354		-25.1644	-23.8929	-22.2484
179400000	-12.4983	-12.4233	-12.7977		31.9809	32.9412	33.0786		0.299435	0.374432		1.09767	0.137399		-25.1399	-23.91	-22.2307
179600000	-12.4929	-12.4323	-12.803		32.0192	32.9767	33.1177		0.310043	0.370698		1.09851	0.140994		-25.0969	-23.9274	-22.2762
179800000	-12.4966	-12.4413	-12.8166		32.0558	33.0122	33.1559		0.319982	0.375347		1.10017	0.143684		-25.0533	-23.945	-22.2289
180000000	-12.5032	-12.4503	-12.8227		32.0934	33.0478	33.1947		0.319505	0.372479		1.10132	0.146925		-25.0235	-23.9628	-22.24
180200000	-12.4839	-12.4592	-12.8162		32.1272	33.0833	33.23		0.332223	0.356928		1.10282	0.146731		-24.997	-23.9808	-22.2203
180400000	-12.4928	-12.4682	-12.832		32.1687	33.1188	33.2714		0.339156	0.363781		1.10269	0.152636		-24.9826	-23.999	-22.3042
180600000	-12.4883	-12.4772	-12.8306		32.2047	33.1543	33.3092		0.342368	0.353453		1.1045	0.154909		-24.9371	-24.0172	-22.2499
180800000	-12.4892	-12.4861	-12.8305		32.2392	33.1898	33.3453		0.341254	0.34434		1.10613	0.15549		-24.9189	-24.0356	-22.2002
181000000	-12.5068	-12.4951	-12.8646		32.2793	33.2253	33.3875		0.35784	0.369505		1.10818	0.162166		-24.8806	-24.054	-22.1978
181200000	-12.523	-12.5041	-12.8844		32.3141	33.2608	33.4223		0.361316	0.380296		1.10811	0.161461		-24.8738	-24.0724	-22.2418
181400000	-12.5236	-12.513	-12.8941		32.35	33.2963	33.4601		0.370506	0.381056		1.11016	0.16385		-24.837	-24.0908	-22.2139
181600000	-12.5191	-12.522	-12.9008		32.388	33.3318	33.4975		0.381651	0.37882		1.10942	0.165697		-24.8133	-24.1091	-22.2627
181800000	-12.5031	-12.5309	-12.8804		32.4241	33.3673	33.5362		0.377322	0.349489		1.11215	0.168959		-24.8023	-24.1274	-22.1964
182000000	-12.5	-12.5399	-12.8763		32.4601	33.4027	33.5723		0.376242	0.336414		1.11219	0.16953		-24.7921	-24.1455	-22.2382
182200000	-12.5195	-12.5488	-12.9069		32.5023	33.4382	33.6167		0.387411	0.358082		1.11445	0.178514		-24.7738	-24.1634	-22.1766
182400000	-12.514	-12.5577	-12.9116		32.536	33.4737	33.652		0.397551	0.353842		1.11596	0.178306		-24.7593	-24.1811	-22.1939
182600000	-12.5052	-12.5667	-12.9185		32.5752	33.5091	33.6907		0.413304	0.351855		1.11546	0.18157		-24.7289	-24.1985	-22.2181
182800000	-12.5271	-12.5756	-12.9368		32.614	33.5446	33.7313		0.409676	0.361163		1.11737	0.186735		-24.7197	-24.2156	-22.1787
183000000	-12.5196	-12.5845	-12.9344		32.6508	33.58	33.7691		0.414758	0.349871		1.11836	0.189075		-24.717	-24.2324	-22.1916
183200000	-12.545	-12.5934	-12.9691		32.6857	33.6155	33.805		0.424127	0.375692		1.11928	0.189474		-24.7178	-24.2487	-22.2018
183400000	-12.5269	-12.6024	-12.9575		32.7233	33.6509	33.843		0.430677	0.355176		1.11976	0.192098		-24.714	-24.2646	-22.1924
183600000	-12.5362	-12.6113	-12.9707		32.7603	33.6864	33.8825		0.434515	0.359452		1.12224	0.196147		-24.7025	-24.2799	-22.1896
183800000	-12.5348	-12.6202	-12.9772		32.7968	33.7218	33.9203		0.442466	0.357048		1.1235	0.198455		-24.7134	-24.2948	-22.1261
184000000	-12.5313	-12.6291	-12.9797		32.832	33.7572	33.9584		0.448426	0.350619		1.12643	0.201173		-24.7161	-24.309	-22.093
184200000	-12.5313	-12.638	-12.9863		32.8736	33.7927	34.0008		0.454983	0.348314		1.12718	0.208094		-24.7176	-24.3226	-22.0466
184400000	-12.555	-12.6469	-13.0156		32.9101	33.8281	34.0364		0.460584	0.368707		1.12625	0.208285		-24.7162	-24.3355	-22.1246
184600000	-12.5452	-12.6558	-13.0017		32.9481	33.8635	34.0747		0.456528	0.345917		1.1266	0.211145		-24.7335	-24.3477	-22.157
184800000	-12.5432	-12.6647	-13.0174		32.9875	33.8989	34.1173		0.474241	0.352725		1.12982	0.218347		-24.7401	-24.3591	-22.0561
185000000	-12.5495	-12.6736	-13.0274		33.0235	33.9343	34.1531		0.477966	0.353892		1.12958	0.218721		-24.7542	-24.3698	-22.0679
185200000	-12.5331	-12.6824	-13.0238		33.0579	33.9698	34.1895		0.49069	0.341313		1.13164	0.219757		-24.7622	-24.3795	-22.041
185400000	-12.5393	-12.6913	-13.0389		33.0976	34.0052	34.231		0.499594	0.34757		1.13342	0.225828		-24.7801	-24.3885	-21.9949
185600000	-12.5565	-12.7002	-13.0647		33.1354	34.0406	34.2688		0.508222	0.364548		1.13342	0.228291		-24.7869	-24.3965	-22.0191
185800000	-12.5377	-12.7091	-13.0436		33.1714	34.076	34.308		0.505905	0.334554		1.13659	0.232004		-24.8293	-24.4036	-21.9269
186000000	-12.5506	-12.7179	-13.0707		33.2098	34.1113	34.3466		0.520159	0.35279		1.13678	0.235252		-24.8367	-24.4098	-21.9667
186200000	-12.5503	-12.7268	-13.0813		33.2437	34.1467	34.3821		0.53105	0.354554		1.13839	0.23539		-24.8391	-24.415	-21.8907
186400000	-12.5526	-12.7357	-13.095		33.2853	34.1821	34.4253		0.542439	0.359389		1.13993	0.243165		-24.8773	-24.4193	-21.9249
186600000	-12.5473	-12.7445	-13.0981		33.321	34.2175	34.46		0.550791	0.35359		1.13907	0.242563		-24.8907	-24.4225	-21.9683
186800000	-12.5547	-12.7534	-13.1126		33.3571	34.2529	34.4994		0.557936	0.359267		1.14225	0.246507		-24.9315	-24.4248	-21.8403
187000000	-12.5798	-12.7622	-13.14		33.3926	34.2882	34.5364		0.560175	0.377813		1.14379	0.248131		-24.9662	-24.426	-21.8306
187200000	-12.5725	-12.7711	-13.153		33.4326	34.3236	34.5764		0.580467	0.381908		1.14378	0.252783		-24.9745	-24.4263	-21.8489
187400000	-12.5788	-12.7799	-13.1527		33.4678	34.359	34.6121		0.573945	0.372807		1.14431	0.253173		-25.013	-24.4256	-21.8353
187600000	-12.5659	-12.7887	-13.1575		33.5066	34.3943	34.6515		0.59161	0.368777		1.14485	0.257147		-25.0459	-24.4239	-21.8374
187800000	-12.5583	-12.7976	-13.1541		33.548	34.4297	34.6944		0.595794	0.356517		1.14644	0.264747		-25.0747	-24.4212	-21.7988
188000000	-12.5532	-12.8064	-13.1766		33.5819	34.465	34.7292		0.623364	0.370168		1.14729	0.264146		-25.1078	-24.4176	-21.7605
188200000	-12.5431	-12.8152	-13.1739		33.6226	34.5004	34.7709		0.630746	0.358637		1.14826	0.270534		-25.1384	-24.413	-21.7494
188400000	-12.5776	-12.824	-13.2128		33.6551	34.5357	34.8055		0.635212	0.388743		1.15047	0.269829		-25.1755	-24.4075	-21.7123
188600000	-12.5539	-12.8329	-13.2044		33.6918	34.571	34.8424		0.650464	0.371541		1.15054	0.271358		-25.2104	-24.4012	-21.685
188800000	-12.5655	-12.8417	-13.2237		33.7307	34.6064	34.8827		0.658234	0.382062		1.15195	0.276336		-25.2359	-24.394	-21.6723
189000000	-12.5874	-12.8505	-13.2464		33.7689	34.6417	34.9194		0.658982	0.395894		1.15054	0.277752		-25.2894	-24.386	-21.7308
189200000	-12.5652	-12.8593	-13.2364		33.8079	34.677	34.9599		0.671216	0.377124		1.15199	0.282886		-25.3272	-24.3772	-21.6867
189400000	-12.5523	-12.8681	-13.2386		33.843	34.7123	34.9966		0.686294	0.370496		1.15361	0.284279		-25.3533	-24.3676	-21.6288
189600000	-12.6027	-12.8769	-13.2907		33.8852	34.7476	35.0392		0.687969	0.413809		1.154	0.291519		-25.4092	-24.3574	-21.6385
189800000	-12.5893	-12.8857	-13.3092		33.9224	34.783	35.0773		0.719827	0.423478		1.15494	0.294342		-25.4334	-24.3465	-21.5838
190000000	-12.5725	-12.8945	-13.2917		33.9574	34.8183	35.1119		0.719259	0.397251		1.15457	0.293659		-25.4733	-24.3349	-21.6214
190200000	-12.5688	-12.9033	-13.2852		33.9977	34.8536	35.154		0.716448	0.381973		1.15635	0.300474		-25.5209	-24.3228	-21.5762
190400000	-12.5513	-12.9121	-13.2889		34.0358	34.8889	35.191		0.737532	0.376791		1.15518	0.30209		-25.5347	-24.3101	-21.6135
190600000	-12.5647	-12.9208	-13.3105		34.0727	34.9242	35.2281		0.745883	0.389707		1.15542	0.303928		-25.5842	-24.2969	-21.6048
190800000	-12.56	-12.9296	-13.3179		34.1097	34.9595	35.2685		0.757968	0.388329		1.15875	0.309003		-25.6175	-24.2833	-21.4774
191000000	-12.5959	-12.9384	-13.3467		34.1492	34.9947	35.307		0.750857	0.408338		1.15777	0.312272		-25.6617	-24.2692	-21.5076
191200000	-12.6063	-12.9472	-13.377		34.1898	35.03	35.3495		0.770721	0.42981		1.15967	0.319478		-25.6869	-24.2548	-21.4683
191400000	-12.5946	-12.9559	-13.3672		34.2282	35.0653	35.3867		0.77269	0.411315		1.15851	0.321392		-25.7277	-24.24	-21.5087
191600000	-12.5929	-12.9647	-13.3837		34.2654	35.1006	35.4247		0.790816	0.419019		1.15928	0.324144		-25.7506	-24.225	-21.4731
191800000	-12.5814	-12.9735	-13.3721		34.2972	35.1358	35.457		0.790671	0.39866		1.15978	0.321162		-25.7941	-24.2097	-21.4457
192000000	-12.5966	-12.9822	-13.3831		34.3389	35.1711	35.4991		0.78649	0.400844		1.16022	0.328031		-25.8239	-24.1942	-21.4617
192200000	-12.5742	-12.991	-13.3865		34.3791	35.2064	35.5379		0.812267	0.395524		1.15883	0.331573		-25.8263	-24.1786	-21.4644
192400000	-12.6073	-12.9997	-13.4266		34.4125	35.2416	35.5721		0.819258	0.426864		1.15953	0.330423		-25.8662	-24.1628	-21.4409
192600000	-12.6132	-13.0085	-13.4361		34.451	35.2769	35.6116		0.82287	0.427594		1.16062	0.334766		-25.8973	-24.1469	-21.4099
192800000	-12.617	-13.0172	-13.4437		34.4934	35.3121	35.6524		0.826673	0.426457		1.15903	0.340295		-25.9183	-24.131	-21.4826
193000000	-12.5955	-13.0259	-13.4258		34.5299	35.3474	35.6907		0.830305	0.399823		1.1608	0.343291		-25.947	-24.115	-21.4416
193200000	-12.6288	-13.0347	-13.454		34.5676	35.3826	35.7291		0.825214	0.419359		1.16155	0.346527		-25.9723	-24.0991	-21.424
193400000	-12.6061	-13.0434	-13.451		34.6052	35.4179	35.766		0.844861	0.407572		1.1608	0.348129		-25.9731	-24.0832	-21.4151
193600000	-12.6466	-13.0521	-13.5013		34.6445	35.4531	35.8045		0.854745	0.44922		1.16004	0.351456		-25.981	-24.0673	-21.4508
193800000	-12.6175	-13.0609	-13.4589		34.6811	35.4883	35.8421		0.841409	0.398012		1.16097	0.353781		-26.0201	-24.0516	-21.4149
194000000	-12.6505	-13.0696	-13.4965		34.7201	35.5235	35.8818		0.845964	0.4269		1.16161	0.358206		-26.0252	-24.036	-21.4016
194200000	-12.6579	-13.0783	-13.4971		34.7554	35.5588	35.9174		0.839229	0.418838		1.16204	0.358636		-26.0482	-24.0205	-21.4387
194400000	-12.6362	-13.087	-13.5001		34.7976	35.594	35.9599		0.863919	0.413104		1.16233	0.365935		-26.0185	-24.0052	-21.3965
194600000	-12.6979	-13.0957	-13.5456		34.8278	35.6292	35.9906		0.84772	0.449915		1.1628	0.361361		-26.0453	-23.9901	-21.4355
194800000	-12.6909	-13.1044	-13.5481		34.8747	35.6644	36.0366		0.85727	0.443707		1.16189	0.372216		-26.0334	-23.9752	-21.4344
195000000	-12.7173	-13.1131	-13.5847		34.9089	35.6996	36.0709		0.867341	0.471563		1.16199	0.371234		-26.0405	-23.9605	-21.4462
195200000	-12.7206	-13.1218	-13.5723		34.9495	35.7348	36.1123		0.851717	0.45051		1.16282	0.377476		-26.0493	-23.9461	-21.4784
195400000	-12.6781	-13.1305	-13.5389		34.9855	35.77	36.1482		0.860845	0.408414		1.16266	0.37817		-26.037	-23.9319	-21.4862
195600000	-12.6575	-13.1392	-13.5355		35.0237	35.8052	36.1883		0.878008	0.396281		1.16465	0.38311		-26.0361	-23.918	-21.4134
195800000	-12.7233	-13.1479	-13.5946		35.0583	35.8404	36.2231		0.871255	0.446686		1.16478	0.382702		-26.0456	-23.9045	-21.4278
196000000	-12.7301	-13.1566	-13.5957		35.0997	35.8756	36.2651		0.86558	0.439079		1.16543	0.389508		-26.036	-23.8912	-21.4654
196200000	-12.7624	-13.1653	-13.6236		35.1377	35.9108	36.3026		0.861176	0.458293		1.16489	0.391861		-26.0245	-23.8782	-21.4984
196400000	-12.7636	-13.1739	-13.6382		35.1755	35.946	36.3408		0.874652	0.464307		1.1653	0.394815		-26.005	-23.8656	-21.5081
196600000	-12.7859	-13.1826	-13.6343		35.2118	35.9811	36.3787		0.848402	0.451735		1.16684	0.397538		-26.0088	-23.8533	-21.5354
196800000	-12.7649	-13.1913	-13.6296		35.2508	36.0163	36.418		0.86461	0.438269		1.16721	0.4017		-25.9897	-23.8413	-21.5135
197000000	-12.7838	-13.2	-13.6354		35.2863	36.0515	36.4542		0.851572	0.435431		1.16793	0.402742		-25.9712	-23.8297	-21.5621
197200000	-12.8196	-13.2086	-13.6708		35.3241	36.0866	36.4926		0.851268	0.462226		1.16844	0.40594		-25.9763	-23.8184	-21.5806
197400000	-12.7959	-13.2173	-13.673		35.362	36.1218	36.5317		0.877072	0.455727		1.1697	0.409911		-25.9489	-23.8076	-21.5495
197600000	-12.8102	-13.2259	-13.6744		35.398	36.1569	36.5685		0.864135	0.448441		1.17046	0.41152		-25.9288	-23.7971	-21.5808
197800000	-12.7747	-13.2346	-13.6422		35.4353	36.1921	36.6071		0.867535	0.407607		1.1718	0.414991		-25.9206	-23.7869	-21.5687
198000000	-12.8313	-13.2432	-13.6986		35.476	36.2272	36.648		0.867293	0.455399		1.17199	0.420782		-25.8971	-23.7772	-21.6192
198200000	-12.8259	-13.2519	-13.7021		35.5135	36.2624	36.688		0.876177	0.450192		1.17448	0.425585		-25.8718	-23.7678	-21.58
198400000	-12.8331	-13.2605	-13.7168		35.5475	36.2975	36.7223		0.883686	0.456311		1.17477	0.424773		-25.8276	-23.7589	-21.5914
198600000	-12.8376	-13.2692	-13.7066		35.5886	36.3327	36.7653		0.868928	0.437396		1.17676	0.432656		-25.822	-23.7503	-21.6192
198800000	-12.8643	-13.2778	-13.7362		35.6257	36.3678	36.8023		0.871893	0.458383		1.17655	0.434487		-25.8067	-23.7421	-21.6783
199000000	-12.8901	-13.2864	-13.7753		35.6593	36.4029	36.8378		0.885258	0.488901		1.17853	0.434875		-25.7835	-23.7343	-21.5864
199200000	-12.8782	-13.2951	-13.7586		35.6978	36.438	36.8777		0.880361	0.463546		1.17993	0.439645		-25.7675	-23.727	-21.6851
199400000	-12.8577	-13.3037	-13.7558		35.7356	36.4732	36.9161		0.898028	0.45207		1.1805	0.442937		-25.7222	-23.72	-21.6776
199600000	-12.8807	-13.3123	-13.7689		35.7751	36.5083	36.9572		0.88824	0.456602		1.18213	0.448954		-25.7122	-23.7134	-21.7137
199800000	-12.8726	-13.3209	-13.7772		35.8123	36.5434	36.995		0.904541	0.456227		1.18269	0.451639		-25.6891	-23.7073	-21.7031
200000000	-12.8688	-13.3295	-13.7704		35.8495	36.5785	37.0345		0.901697	0.440908		1.185	0.455952		-25.6784	-23.7015	-21.6983
						The mean absolute error of CM			0.3666
						The mean absolute error of MM				0.1469
