# Supplementary material for: Parameter extraction method for the twisted pair cable with rectangular connectors
Source: PLoS One. 2018 Oct 5;13(10):e0205072. doi: 10.1371/journal.pone.0205072 (PMC6173433; doi:10.1371/journal.pone.0205072)
Supplement: S3 Table — (XLSX) [file pone.0205072.s003.xlsx]

## Sheet: Sheet1
		Fig 9			Fig 10			Fig 11			Fig 12
		CM	MM		CM	MM		CM	MM		CM	MM
freq		R			L			G			C
10000000		0.0920443	0.281159		6.47896e-07	5.21709e-09		0.0632853	0.0506512		-4.69991e-11	3.25207e-10
10200000		0.0773263	0.283886		6.51518e-07	5.17411e-09		0.0677688	0.0509615		-4.62911e-11
10400000		0.0807072	0.286587		6.39844e-07	5.13237e-09		0.0740412	0.0512719		-4.74317e-11
10600000		0.0989681	0.289262		6.45979e-07	5.09182e-09		0.0648715	0.0515823		-4.71475e-11
10800000		0.0739059	0.291912		6.41977e-07	5.05241e-09		0.0768226	0.0518926		-4.69829e-11
11000000		0.0891917	0.294538		6.38476e-07	5.01407e-09		0.0710544	0.052203		-4.72899e-11
11200000		0.0808655	0.297139		6.42111e-07	4.97676e-09		0.0778483	0.0525134		-4.68248e-11
11400000		0.0829166	0.299718		6.36179e-07	4.94044e-09		0.0774885	0.0528237		-4.74603e-11
11600000		0.0810507	0.302274		6.35534e-07	4.90507e-09		0.0795587	0.0531341		-4.73401e-11
11800000		0.0627483	0.304808		6.31762e-07	4.87059e-09		0.0901366	0.0534445		-4.75014e-11
12000000		0.0683078	0.307321		6.37647e-07	4.83699e-09		0.0858866	0.0537548		-4.67703e-11
12200000		0.0652837	0.309813		6.35038e-07	4.80421e-09		0.0876575	0.0540652		-4.69373e-11
12400000		0.0583861	0.312285		6.33587e-07	4.77223e-09		0.0922063	0.0543756		-4.7004e-11
12600000		-0.00478077	0.314736		6.34168e-07	4.74101e-09		0.120033	0.0546859		-4.65968e-11
12800000		-0.00127491	0.317169		6.29887e-07	4.71053e-09		0.118678	0.0549963		-4.70362e-11
13000000		-0.0199431	0.319582		6.29991e-07	4.68075e-09		0.127254	0.0553067		-4.68702e-11
13200000		-0.029566	0.321977		6.32461e-07	4.65165e-09		0.129598	0.055617		-4.65532e-11
13400000		-0.0285181	0.324354		6.42455e-07	4.62321e-09		0.127455	0.0559274		-4.55639e-11
13600000		-0.0371437	0.326713		6.27744e-07	4.5954e-09		0.132982	0.0562377		-4.67933e-11
13800000		-0.158194	0.329055		6.3924e-07	4.56819e-09		0.175612	0.0565481		-4.54509e-11
14000000		-0.0996764	0.33138		6.3493e-07	4.54157e-09		0.153666	0.0568585		-4.58898e-11
14200000		-0.154838	0.333688		6.85324e-07	4.51551e-09		0.164491	0.0571688		-4.19842e-11
14400000		-0.143269	0.33598		7.21265e-07	4.49e-09		0.156472	0.0574792		-3.98201e-11
14600000		-0.047846	0.338257		7.28132e-07	4.46501e-09		0.131113	0.0577896		-3.96762e-11
14800000		0.434905	0.340517		-7.06784e-07	4.44054e-09		0.012989	0.0580999		3.94184e-11
15000000		0.325003	0.342763		-6.92834e-07	4.41655e-09		0.041872	0.0584103		3.85356e-11
15200000		0.319687	0.344994		-6.47541e-07	4.39304e-09		0.0372786	0.0587207		3.89531e-11
15400000		0.239592	0.34721		-6.36869e-07	4.36999e-09		0.0626363	0.059031		3.77512e-11
15600000		0.239672	0.349411		-5.96351e-07	4.34738e-09		0.0570302	0.0593414		3.82928e-11
15800000		0.225462	0.351599		-5.61764e-07	4.3252e-09		0.057574	0.0596518		3.86945e-11
16000000		0.292907	0.353773		-5.69551e-07	4.30344e-09		0.0466648	0.0599621		3.55822e-11
16200000		0.235432	0.355933		-5.47503e-07	4.28209e-09		0.0650097	0.0602725		3.55171e-11
16400000		0.257586	0.35808		-5.23509e-07	4.26112e-09		0.0537738	0.0605829		3.52028e-11
16600000		0.252631	0.360214		-5.09016e-07	4.24054e-09		0.0570936	0.0608932		3.43269e-11
16800000		0.248612	0.362335		-4.9553e-07	4.22032e-09		0.0618505	0.0612036		3.34646e-11
17000000		0.269743	0.364444		-4.80375e-07	4.20047e-09		0.0532466	0.061514		3.25908e-11
17200000		0.273313	0.36654		-4.6836e-07	4.18096e-09		0.053575	0.0618243		3.15715e-11
17400000		0.28372	0.368624		-4.54903e-07	4.16178e-09		0.0507668	0.0621347		3.07745e-11
17600000		0.278771	0.370696		-4.40316e-07	4.14294e-09		0.0529149	0.062445		3.02067e-11
17800000		0.283239	0.372756		-4.2659e-07	4.12441e-09		0.0505765	0.0627554		2.95345e-11
18000000		0.293822	0.374805		-4.1456e-07	4.1062e-09		0.0453657	0.0630658		2.88066e-11
18200000		0.287365	0.376842		-4.02729e-07	4.08828e-09		0.05192	0.0633761		2.80716e-11
18400000		0.279564	0.378869		-3.92679e-07	4.07066e-09		0.0564701	0.0636865		2.719e-11
18600000		0.294546	0.380884		-3.82143e-07	4.05332e-09		0.0525357	0.0639969		2.63763e-11
18800000		0.299926	0.382888		-3.71899e-07	4.03626e-09		0.0493234	0.0643072		2.55688e-11
19000000		0.299281	0.384882		-3.59568e-07	4.01947e-09		0.049978	0.0646176		2.50572e-11
19200000		0.295601	0.386865		-3.49987e-07	4.00294e-09		0.0519024	0.064928		2.42425e-11
19400000		0.29442	0.388839		-3.39266e-07	3.98667e-09		0.0537173	0.0652383		2.36978e-11
19600000		0.2995	0.390801		-3.30007e-07	3.97065e-09		0.0540927	0.0655487		2.29277e-11
19800000		0.299032	0.392754		-3.20676e-07	3.95487e-09		0.0546983	0.0658591		2.22949e-11
20000000		0.301618	0.394697		-3.10917e-07	3.93933e-09		0.055	0.0661694		2.16948e-11
20200000		0.298394	0.396631		-3.01216e-07	3.92402e-09		0.0571687	0.0664798		2.10861e-11
20400000		0.302941	0.398555		-2.92247e-07	3.90894e-09		0.0570965	0.0667902		2.04127e-11
20600000		0.303924	0.400469		-2.82928e-07	3.89408e-09		0.0574049	0.0671005		1.98091e-11
20800000		0.303565	0.402374		-2.74533e-07	3.87943e-09		0.0576244	0.0674109		1.92455e-11
21000000		0.303244	0.40427		-2.65284e-07	3.86499e-09		0.0595089	0.0677212		1.86413e-11
21200000		0.304709	0.406157		-2.57586e-07	3.85076e-09		0.0612453	0.0680316		1.806e-11
21400000		0.302534	0.408036		-2.49544e-07	3.83672e-09		0.0623216	0.068342		1.74547e-11
21600000		0.308515	0.409905		-2.41155e-07	3.82288e-09		0.061167	0.0686523		1.69779e-11
21800000		0.30674	0.411766		-2.32882e-07	3.80924e-09		0.0619035	0.0689627		1.64401e-11
22000000		0.310644	0.413618		-2.24797e-07	3.79577e-09		0.0616159	0.0692731		1.59379e-11
22200000		0.312132	0.415462		-2.1701e-07	3.7825e-09		0.0638453	0.0695834		1.54576e-11
22400000		0.308672	0.417297		-2.09554e-07	3.7694e-09		0.0660236	0.0698938		1.48815e-11
22600000		0.310988	0.419125		-2.02067e-07	3.75647e-09		0.0657555	0.0702042		1.442e-11
22800000		0.309031	0.420944		-1.94747e-07	3.74371e-09		0.0678585	0.0705145		1.39314e-11
23000000		0.311974	0.422755		-1.87787e-07	3.73112e-09		0.0672562	0.0708249		1.34549e-11
23200000		0.312875	0.424559		-1.80425e-07	3.7187e-09		0.0686115	0.0711353		1.29939e-11
23400000		0.31361	0.426355		-1.73217e-07	3.70643e-09		0.0697388	0.0714456		1.25586e-11
23600000		0.311985	0.428143		-1.66778e-07	3.69432e-09		0.069925	0.071756		1.20505e-11
23800000		0.316156	0.429923		-1.60419e-07	3.68237e-09		0.0700718	0.0720664		1.16338e-11
24000000		0.315942	0.431696		-1.54038e-07	3.67056e-09		0.070528	0.0723767		1.11862e-11
24200000		0.312462	0.433462		-1.47122e-07	3.6589e-09		0.0733144	0.0726871		1.07416e-11
24400000		0.319035	0.43522		-1.40508e-07	3.64738e-09		0.0731325	0.0729975		1.03303e-11
24600000		0.317832	0.436972		-1.3503e-07	3.63601e-09		0.0730695	0.0733078		9.90388e-12
24800000		0.316667	0.438716		-1.28138e-07	3.62477e-09		0.0750566	0.0736182		9.50817e-12
25000000		0.320846	0.440453		-1.22023e-07	3.61366e-09		0.0752933	0.0739285		9.11337e-12
25200000		0.314522	0.442183		-1.16135e-07	3.60269e-09		0.0768238	0.0742389		8.69991e-12
25400000		0.319199	0.443906		-1.1107e-07	3.59185e-09		0.0766622	0.0745493		8.31439e-12
25600000		0.327797	0.445623		-1.04069e-07	3.58114e-09		0.0779549	0.0748596		7.94607e-12
25800000		0.32147	0.447333		-9.90189e-08	3.57055e-09		0.0786366	0.07517		7.54028e-12
26000000		0.32188	0.449036		-9.27252e-08	3.56008e-09		0.0796077	0.0754804		7.18181e-12
26200000		0.327717	0.450732		-8.72652e-08	3.54974e-09		0.0805519	0.0757907		6.81726e-12
26400000		0.327514	0.452423		-8.2388e-08	3.53951e-09		0.0815282	0.0761011		6.44207e-12
26600000		0.326818	0.454106		-7.74211e-08	3.5294e-09		0.0815967	0.0764115		6.08602e-12
26800000		0.331876	0.455784		-7.1226e-08	3.5194e-09		0.0825643	0.0767218		5.7461e-12
27000000		0.334696	0.457455		-6.71795e-08	3.50951e-09		0.0830195	0.0770322		5.39569e-12
27200000		0.336009	0.45912		-6.14425e-08	3.49973e-09		0.0840232	0.0773426		5.05406e-12
27400000		0.340437	0.460779		-5.60749e-08	3.49006e-09		0.084782	0.0776529		4.72759e-12
27600000		0.337643	0.462432		-5.09327e-08	3.48049e-09		0.0858864	0.0779633		4.38678e-12
27800000		0.341706	0.464079		-4.69029e-08	3.47103e-09		0.086334	0.0782737		4.0646e-12
28000000		0.345154	0.46572		-4.23995e-08	3.46167e-09		0.0872346	0.078584		3.73985e-12
28200000		0.344868	0.467355		-3.76546e-08	3.45241e-09		0.0879508	0.0788944		3.42132e-12
28400000		0.346361	0.468985		-3.27842e-08	3.44324e-09		0.089038	0.0792047		3.11224e-12
28600000		0.349229	0.470608		-2.8724e-08	3.43418e-09		0.0897915	0.0795151		2.80889e-12
28800000		0.344175	0.472226		-2.28831e-08	3.4252e-09		0.090804	0.0798255		2.48935e-12
29000000		0.358735	0.473839		-1.96032e-08	3.41632e-09		0.0913206	0.0801358		2.20983e-12
29200000		0.353546	0.475446		-1.54114e-08	3.40753e-09		0.0921169	0.0804462		1.90046e-12
29400000		0.365836	0.477047		-1.13393e-08	3.39884e-09		0.093148	0.0807566		1.61248e-12
29600000		0.360477	0.478643		-6.90668e-09	3.39023e-09		0.0940334	0.0810669		1.32625e-12
29800000		0.364322	0.480233		-3.56857e-09	3.3817e-09		0.0949203	0.0813773		1.03315e-12
30000000		0.361197	0.481819		1.62577e-09	3.37327e-09		0.0955442	0.0816877		7.55812e-13
30200000		0.368338	0.483399		2.96751e-09	3.36491e-09		0.0963402	0.081998		4.96129e-13
30400000		0.372861	0.484973		7.26694e-09	3.35664e-09		0.0974555	0.0823084		2.12826e-13
30600000		0.363861	0.486543		1.03647e-08	3.34845e-09		0.0982934	0.0826188		-4.96495e-14
30800000		0.35808	0.488107		1.48257e-08	3.34034e-09		0.0986631	0.0829291		-3.22006e-13
31000000		0.357622	0.489667		1.7024e-08	3.33231e-09		0.0995652	0.0832395		-5.86064e-13
31200000		0.360327	0.491221		2.12626e-08	3.32435e-09		0.10067	0.0835499		-8.43742e-13
31400000		0.351447	0.49277		2.36968e-08	3.31648e-09		0.101566	0.0838602		-1.09515e-12
31600000		0.352121	0.494315		2.85802e-08	3.30867e-09		0.10214	0.0841706		-1.36185e-12
31800000		0.347384	0.495854		3.13529e-08	3.30094e-09		0.103052	0.0844809		-1.60935e-12
32000000		0.346536	0.497389		3.53279e-08	3.29329e-09		0.103811	0.0847913		-1.85217e-12
32200000		0.346326	0.498919		3.92232e-08	3.2857e-09		0.104869	0.0851017		-2.10196e-12
32400000		0.339459	0.500444		4.25049e-08	3.27818e-09		0.105526	0.085412		-2.34427e-12
32600000		0.339688	0.501964		4.54415e-08	3.27074e-09		0.106583	0.0857224		-2.58046e-12
32800000		0.341919	0.50348		4.84413e-08	3.26336e-09		0.107827	0.0860328		-2.81448e-12
33000000		0.33777	0.504991		5.29805e-08	3.25605e-09		0.108246	0.0863431		-3.05748e-12
33200000		0.337576	0.506498		5.64214e-08	3.24881e-09		0.10907	0.0866535		-3.29168e-12
33400000		0.33638	0.508		5.9574e-08	3.24163e-09		0.109986	0.0869639		-3.50951e-12
33600000		0.337464	0.509498		6.22504e-08	3.23451e-09		0.111083	0.0872742		-3.74178e-12
33800000		0.33654	0.510991		6.58689e-08	3.22746e-09		0.112	0.0875846		-3.96528e-12
34000000		0.33372	0.51248		6.91881e-08	3.22047e-09		0.11285	0.087895		-4.18832e-12
34200000		0.333229	0.513964		7.16706e-08	3.21354e-09		0.114193	0.0882053		-4.40623e-12
34400000		0.328093	0.515444		7.57493e-08	3.20668e-09		0.114396	0.0885157		-4.62239e-12
34600000		0.332153	0.51692		7.81398e-08	3.19987e-09		0.115982	0.0888261		-4.84664e-12
34800000		0.326938	0.518391		8.14555e-08	3.19312e-09		0.116423	0.0891364		-5.05059e-12
35000000		0.327431	0.519859		8.41588e-08	3.18643e-09		0.11787	0.0894468		-5.26564e-12
35200000		0.326318	0.521322		8.76715e-08	3.17979e-09		0.118496	0.0897572		-5.47939e-12
35400000		0.32609	0.522781		9.01575e-08	3.17322e-09		0.119967	0.0900675		-5.67795e-12
35600000		0.326582	0.524235		9.30469e-08	3.16669e-09		0.12107	0.0903779		-5.89121e-12
35800000		0.323649	0.525686		9.59375e-08	3.16023e-09		0.122113	0.0906882		-6.09319e-12
36000000		0.323833	0.527133		9.88773e-08	3.15381e-09		0.122785	0.0909986		-6.30423e-12
36200000		0.324543	0.528575		1.01112e-07	3.14745e-09		0.124303	0.091309		-6.50167e-12
36400000		0.320921	0.530014		1.0416e-07	3.14114e-09		0.124972	0.0916193		-6.6824e-12
36600000		0.319295	0.531449		1.06711e-07	3.13489e-09		0.126545	0.0919297		-6.88718e-12
36800000		0.318873	0.53288		1.09129e-07	3.12868e-09		0.128072	0.0922401		-7.09558e-12
37000000		0.317198	0.534307		1.12147e-07	3.12253e-09		0.129301	0.0925504		-7.2676e-12
37200000		0.316392	0.53573		1.14301e-07	3.11642e-09		0.130039	0.0928608		-7.48091e-12
37400000		0.314281	0.537149		1.16748e-07	3.11037e-09		0.131766	0.0931712		-7.67115e-12
37600000		0.311891	0.538564		1.19144e-07	3.10436e-09		0.133314	0.0934815		-7.85716e-12
37800000		0.309798	0.539976		1.2185e-07	3.0984e-09		0.134614	0.0937919		-8.02601e-12
38000000		0.310235	0.541384		1.24175e-07	3.09249e-09		0.135003	0.0941023		-8.23018e-12
38200000		0.307223	0.542788		1.26744e-07	3.08662e-09		0.136908	0.0944126		-8.40848e-12
38400000		0.305402	0.544189		1.28838e-07	3.0808e-09		0.139659	0.094723		-8.60934e-12
38600000		0.303187	0.545586		1.3124e-07	3.07503e-09		0.140715	0.0950334		-8.7933e-12
38800000		0.301028	0.546979		1.33243e-07	3.0693e-09		0.141888	0.0953437		-8.98137e-12
39000000		0.298126	0.548369		1.35487e-07	3.06361e-09		0.14389	0.0956541		-9.13189e-12
39200000		0.293766	0.549755		1.37663e-07	3.05797e-09		0.145986	0.0959644		-9.33676e-12
39400000		0.292585	0.551138		1.39648e-07	3.05237e-09		0.147729	0.0962748		-9.50794e-12
39600000		0.289625	0.552517		1.4182e-07	3.04681e-09		0.148475	0.0965852		-9.68813e-12
39800000		0.285408	0.553893		1.43846e-07	3.0413e-09		0.15142	0.0968955		-9.86138e-12
40000000		0.282522	0.555265		1.45939e-07	3.03582e-09		0.153253	0.0972059		-1.00244e-11
40200000		0.276525	0.556634		1.47913e-07	3.03039e-09		0.155957	0.0975163		-1.02068e-11
40400000		0.273088	0.557999		1.49848e-07	3.025e-09		0.159277	0.0978266		-1.03786e-11
40600000		0.266012	0.559361		1.51816e-07	3.01964e-09		0.163056	0.098137		-1.05396e-11
40800000		0.263113	0.56072		1.53773e-07	3.01433e-09		0.16307	0.0984474		-1.07116e-11
41000000		0.257551	0.562076		1.55328e-07	3.00906e-09		0.166244	0.0987577		-1.08736e-11
41200000		0.252001	0.563428		1.57194e-07	3.00382e-09		0.168922	0.0990681		-1.10739e-11
41400000		0.244395	0.564776		1.59239e-07	2.99862e-09		0.171997	0.0993785		-1.12084e-11
41600000		0.236482	0.566122		1.60795e-07	2.99346e-09		0.177198	0.0996888		-1.13863e-11
41800000		0.229949	0.567464		1.62593e-07	2.98834e-09		0.179566	0.0999992		-1.15302e-11
42000000		0.222097	0.568803		1.64384e-07	2.98325e-09		0.182975	0.10031		-1.16915e-11
42200000		0.205969	0.570139		1.65985e-07	2.9782e-09		0.190529	0.10062		-1.18829e-11
42400000		0.19854	0.571472		1.67573e-07	2.97319e-09		0.192982	0.10093		-1.20269e-11
42600000		0.191328	0.572802		1.69492e-07	2.96821e-09		0.197149	0.101241		-1.21419e-11
42800000		0.179245	0.574128		1.70916e-07	2.96327e-09		0.201001	0.101551		-1.23037e-11
43000000		0.162308	0.575451		1.72884e-07	2.95836e-09		0.207972	0.101861		-1.24207e-11
43200000		0.146045	0.576772		1.74377e-07	2.95348e-09		0.214252	0.102172		-1.26109e-11
43400000		0.13468	0.578089		1.76234e-07	2.94864e-09		0.218957	0.102482		-1.26873e-11
43600000		0.121536	0.579403		1.77779e-07	2.94383e-09		0.223387	0.102792		-1.28356e-11
43800000		0.0940323	0.580715		1.80336e-07	2.93905e-09		0.234317	0.103103		-1.28732e-11
44000000		0.0784849	0.582023		1.82727e-07	2.93431e-09		0.240201	0.103413		-1.29158e-11
44200000		0.0623494	0.583328		1.84254e-07	2.9296e-09		0.244613	0.103724		-1.3031e-11
44400000		0.0378923	0.58463		1.86374e-07	2.92492e-09		0.253427	0.104034		-1.3099e-11
44600000		0.0215414	0.58593		1.88836e-07	2.92027e-09		0.257429	0.104344		-1.31279e-11
44800000		-0.0136637	0.587226		1.91666e-07	2.91566e-09		0.268659	0.104655		-1.31466e-11
45000000		-0.0368674	0.58852		1.94928e-07	2.91107e-09		0.274853	0.104965		-1.30936e-11
45200000		-0.0512249	0.589811		1.97427e-07	2.90652e-09		0.277427	0.105275		-1.31318e-11
45400000		-0.0827389	0.591098		2.01133e-07	2.90199e-09		0.284946	0.105586		-1.30713e-11
45600000		-0.101795	0.592383		2.04553e-07	2.8975e-09		0.287955	0.105896		-1.30369e-11
45800000		-0.127328	0.593666		2.08469e-07	2.89303e-09		0.292803	0.106206		-1.2971e-11
46000000		-0.13765	0.594945		2.12418e-07	2.8886e-09		0.292359	0.106517		-1.29288e-11
46200000		1.01833	0.596222		-1.96453e-07	2.88419e-09		-0.0422087	0.106827		1.38878e-11
46400000		1.03694	0.597496		-1.95067e-07	2.87981e-09		-0.0426076	0.107138		1.34524e-11
46600000		1.02283	0.598767		-1.94807e-07	2.87546e-09		-0.0333012	0.107448		1.31233e-11
46800000		1.0309	0.600035		-1.93504e-07	2.87114e-09		-0.0311307	0.107758		1.27295e-11
47000000		1.03092	0.601301		-1.92074e-07	2.86684e-09		-0.0276392	0.108069		1.23771e-11
47200000		1.03001	0.602564		-1.9092e-07	2.86257e-09		-0.0234591	0.108379		1.2019e-11
47400000		1.01343	0.603824		-1.89337e-07	2.85833e-09		-0.0167521	0.108689		1.17391e-11
47600000		0.992386	0.605082		-1.88382e-07	2.85412e-09		-0.00749792	0.109		1.14447e-11
47800000		0.981851	0.606337		-1.87307e-07	2.84993e-09		-0.000492502	0.10931		1.11191e-11
48000000		0.963024	0.607589		-1.85189e-07	2.84577e-09		0.00591891	0.109621		1.08752e-11
48200000		0.940471	0.608839		-1.8291e-07	2.84163e-09		0.0129951	0.109931		1.06582e-11
48400000		0.926106	0.610086		-1.80753e-07	2.83752e-09		0.0185852	0.110241		1.03903e-11
48600000		0.906829	0.611331		-1.78145e-07	2.83344e-09		0.0246052	0.110552		1.01776e-11
48800000		0.887635	0.612573		-1.75274e-07	2.82938e-09		0.0307542	0.110862		9.98307e-12
49000000		0.866027	0.613813		-1.72836e-07	2.82535e-09		0.0378751	0.111172		9.77099e-12
49200000		0.849227	0.61505		-1.69352e-07	2.82134e-09		0.0414416	0.111483		9.59032e-12
49400000		0.835358	0.616284		-1.66643e-07	2.81735e-09		0.0462986	0.111793		9.38048e-12
49600000		0.817604	0.617516		-1.6318e-07	2.81339e-09		0.0506591	0.112103		9.22292e-12
49800000		0.799763	0.618746		-1.59834e-07	2.80945e-09		0.0559628	0.112414		9.0665e-12
50000000		0.78783	0.619973		-1.56763e-07	2.80554e-09		0.060221	0.112724		8.85974e-12
50200000		0.775092	0.621197		-1.53128e-07	2.80165e-09		0.0631684	0.113035		8.70418e-12
50400000		0.760189	0.62242		-1.49563e-07	2.79778e-09		0.0676537	0.113345		8.55924e-12
50600000		0.750373	0.623639		-1.46235e-07	2.79394e-09		0.0705223	0.113655		8.38949e-12
50800000		0.740415	0.624857		-1.42689e-07	2.79012e-09		0.073757	0.113966		8.25629e-12
51000000		0.727663	0.626072		-1.39274e-07	2.78632e-09		0.0771382	0.114276		8.0884e-12
51200000		0.722016	0.627284		-1.35874e-07	2.78254e-09		0.0796416	0.114586		7.93362e-12
51400000		0.713669	0.628495		-1.3253e-07	2.77879e-09		0.0825398	0.114897		7.76429e-12
51600000		0.707162	0.629702		-1.29112e-07	2.77505e-09		0.084276	0.115207		7.60514e-12
51800000		0.700857	0.630908		-1.25838e-07	2.77134e-09		0.0861408	0.115517		7.46173e-12
52000000		0.693589	0.632111		-1.22493e-07	2.76765e-09		0.0894281	0.115828		7.31148e-12
52200000		0.68825	0.633312		-1.19304e-07	2.76398e-09		0.0914236	0.116138		7.14816e-12
52400000		0.683654	0.634511		-1.158e-07	2.76034e-09		0.0935978	0.116449		6.99005e-12
52600000		0.678873	0.635707		-1.12417e-07	2.75671e-09		0.0951115	0.116759		6.85656e-12
52800000		0.674779	0.636901		-1.09268e-07	2.7531e-09		0.0967262	0.117069		6.70307e-12
53000000		0.669882	0.638093		-1.06211e-07	2.74952e-09		0.0988017	0.11738		6.56154e-12
53200000		0.666188	0.639282		-1.02924e-07	2.74595e-09		0.100246	0.11769		6.43086e-12
53400000		0.66386	0.640469		-9.99791e-08	2.74241e-09		0.101783	0.118		6.25221e-12
53600000		0.66412	0.641655		-9.6903e-08	2.73888e-09		0.104069	0.118311		6.10615e-12
53800000		0.659167	0.642837		-9.34697e-08	2.73538e-09		0.104562	0.118621		5.95913e-12
54000000		0.661714	0.644018		-9.05179e-08	2.73189e-09		0.105091	0.118931		5.81293e-12
54200000		0.657937	0.645197		-8.78643e-08	2.72842e-09		0.106917	0.119242		5.65206e-12
54400000		0.654103	0.646373		-8.47289e-08	2.72498e-09		0.108437	0.119552		5.51807e-12
54600000		0.659499	0.647547		-8.16292e-08	2.72155e-09		0.109845	0.119863		5.38904e-12
54800000		0.649534	0.648719		-7.8578e-08	2.71814e-09		0.111096	0.120173		5.22302e-12
55000000		0.654946	0.649889		-7.57376e-08	2.71475e-09		0.111648	0.120483		5.09007e-12
55200000		0.647204	0.651057		-7.30749e-08	2.71137e-09		0.113378	0.120794		4.93711e-12
55400000		0.654493	0.652222		-6.97077e-08	2.70802e-09		0.114545	0.121104		4.81325e-12
55600000		0.646995	0.653386		-6.7132e-08	2.70468e-09		0.115022	0.121414		4.67473e-12
55800000		0.65127	0.654547		-6.40813e-08	2.70136e-09		0.11673	0.121725		4.52493e-12
56000000		0.653059	0.655706		-6.16302e-08	2.69806e-09		0.118057	0.122035		4.40123e-12
56200000		0.650448	0.656864		-5.81177e-08	2.69478e-09		0.11755	0.122345		4.23154e-12
56400000		0.65145	0.658019		-5.60706e-08	2.69151e-09		0.119796	0.122656		4.12127e-12
56600000		0.655294	0.659172		-5.29988e-08	2.68826e-09		0.119925	0.122966		3.95901e-12
56800000		0.654069	0.660323		-5.04369e-08	2.68503e-09		0.121459	0.123277		3.83591e-12
57000000		0.65016	0.661472		-4.75201e-08	2.68182e-09		0.121592	0.123587		3.69413e-12
57200000		0.653557	0.662619		-4.48391e-08	2.67862e-09		0.123265	0.123897		3.55988e-12
57400000		0.654378	0.663765		-4.2362e-08	2.67544e-09		0.122916	0.124208		3.41826e-12
57600000		0.661186	0.664908		-3.97493e-08	2.67228e-09		0.124305	0.124518		3.27281e-12
57800000		0.659713	0.666049		-3.7234e-08	2.66913e-09		0.12507	0.124828		3.16924e-12
58000000		0.667354	0.667188		-3.43562e-08	2.666e-09		0.12637	0.125139		3.02185e-12
58200000		0.663466	0.668325		-3.22577e-08	2.66288e-09		0.127468	0.125449		2.8893e-12
58400000		0.667956	0.66946		-2.95928e-08	2.65978e-09		0.128059	0.125759		2.75274e-12
58600000		0.675091	0.670594		-2.6846e-08	2.6567e-09		0.128531	0.12607		2.62596e-12
58800000		0.675738	0.671725		-2.46441e-08	2.65363e-09		0.129122	0.12638		2.49149e-12
59000000		0.683389	0.672854		-2.20635e-08	2.65058e-09		0.131116	0.126691		2.36915e-12
59200000		0.680862	0.673982		-1.96341e-08	2.64754e-09		0.130873	0.127001		2.23438e-12
59400000		0.684213	0.675108		-1.72048e-08	2.64452e-09		0.132327	0.127311		2.09721e-12
59600000		0.689299	0.676231		-1.5087e-08	2.64152e-09		0.132363	0.127622		1.9847e-12
59800000		0.692718	0.677353		-1.29036e-08	2.63853e-09		0.133286	0.127932		1.85453e-12
60000000		0.703521	0.678473		-1.05616e-08	2.63555e-09		0.133952	0.128242		1.7411e-12
60200000		0.707213	0.679591		-8.6884e-09	2.63259e-09		0.135321	0.128553		1.6118e-12
60400000		0.709126	0.680707		-5.78647e-09	2.62964e-09		0.135676	0.128863		1.46926e-12
60600000		0.714552	0.681822		-4.59313e-09	2.62671e-09		0.137181	0.129173		1.35369e-12
60800000		0.720435	0.682934		-2.23557e-09	2.6238e-09		0.137782	0.129484		1.23958e-12
61000000		0.723379	0.684045		2.47917e-11	2.62089e-09		0.137618	0.129794		1.10183e-12
61200000		0.729644	0.685154		1.95639e-09	2.618e-09		0.138647	0.130105		9.91083e-13
61400000		0.737509	0.686261		3.65451e-09	2.61513e-09		0.140266	0.130415		8.64221e-13
61600000		0.739908	0.687366		5.7086e-09	2.61227e-09		0.140477	0.130725		7.48917e-13
61800000		0.739828	0.68847		6.93336e-09	2.60942e-09		0.141264	0.131036		6.26021e-13
62000000		0.740674	0.689572		8.90275e-09	2.60659e-09		0.14181	0.131346		5.09556e-13
62200000		0.741195	0.690672		1.04847e-08	2.60377e-09		0.142873	0.131656		4.00483e-13
62400000		0.752569	0.69177		1.21944e-08	2.60097e-09		0.143209	0.131967		2.72521e-13
62600000		0.750689	0.692866		1.37308e-08	2.59817e-09		0.143736	0.132277		1.60612e-13
62800000		0.748512	0.693961		1.52476e-08	2.5954e-09		0.144719	0.132588		3.78541e-14
63000000		0.748266	0.695054		1.7172e-08	2.59263e-09		0.145136	0.132898		-7.63326e-14
63200000		0.74694	0.696145		1.8612e-08	2.58988e-09		0.146525	0.133208		-1.86876e-13
63400000		0.745927	0.697235		2.03546e-08	2.58714e-09		0.147331	0.133519		-3.06575e-13
63600000		0.741881	0.698322		2.19604e-08	2.58441e-09		0.14777	0.133829		-4.24216e-13
63800000		0.734152	0.699408		2.35696e-08	2.5817e-09		0.148658	0.134139		-5.36198e-13
64000000		0.732904	0.700493		2.53005e-08	2.579e-09		0.149065	0.13445		-6.45292e-13
64200000		0.727877	0.701575		2.69909e-08	2.57631e-09		0.150016	0.13476		-7.54777e-13
64400000		0.72171	0.702656		2.89288e-08	2.57363e-09		0.150763	0.13507		-8.81185e-13
64600000		0.718216	0.703736		3.03606e-08	2.57097e-09		0.151861	0.135381		-9.77629e-13
64800000		0.714147	0.704813		3.25387e-08	2.56832e-09		0.152316	0.135691		-1.09143e-12
65000000		0.704448	0.705889		3.41872e-08	2.56568e-09		0.153122	0.136002		-1.19571e-12
65200000		0.699849	0.706964		3.60337e-08	2.56305e-09		0.153894	0.136312		-1.309e-12
65400000		0.705557	0.708036		3.79646e-08	2.56044e-09		0.155262	0.136622		-1.4223e-12
65600000		0.692979	0.709107		3.96843e-08	2.55784e-09		0.155388	0.136933		-1.52008e-12
65800000		0.690563	0.710177		4.1473e-08	2.55525e-09		0.156379	0.137243		-1.63056e-12
66000000		0.684853	0.711244		4.38698e-08	2.55267e-09		0.156904	0.137553		-1.74192e-12
66200000		0.679335	0.712311		4.55403e-08	2.5501e-09		0.157777	0.137864		-1.84635e-12
66400000		0.681554	0.713375		4.71161e-08	2.54755e-09		0.159186	0.138174		-1.94643e-12
66600000		0.672477	0.714438		4.92645e-08	2.545e-09		0.159996	0.138484		-2.05728e-12
66800000		0.668385	0.715499		5.11438e-08	2.54247e-09		0.160721	0.138795		-2.15561e-12
67000000		0.666393	0.716559		5.29957e-08	2.53995e-09		0.162114	0.139105		-2.2605e-12
67200000		0.662036	0.717617		5.51249e-08	2.53744e-09		0.162337	0.139416		-2.36899e-12
67400000		0.657679	0.718674		5.69394e-08	2.53494e-09		0.163097	0.139726		-2.46924e-12
67600000		0.658408	0.719729		5.89055e-08	2.53245e-09		0.164602	0.140036		-2.56466e-12
67800000		0.655368	0.720782		6.0846e-08	2.52998e-09		0.165814	0.140347		-2.6765e-12
68000000		0.653961	0.721834		6.25585e-08	2.52751e-09		0.166853	0.140657		-2.77942e-12
68200000		0.648252	0.722885		6.42659e-08	2.52506e-09		0.167592	0.140967		-2.8705e-12
68400000		0.646206	0.723934		6.64379e-08	2.52261e-09		0.169111	0.141278		-2.97281e-12
68600000		0.645753	0.724981		6.83127e-08	2.52018e-09		0.169439	0.141588		-3.07518e-12
68800000		0.643615	0.726027		7.00862e-08	2.51775e-09		0.170839	0.141898		-3.16947e-12
69000000		0.637393	0.727071		7.18111e-08	2.51534e-09		0.172761	0.142209		-3.27137e-12
69200000		0.63936	0.728114		7.37836e-08	2.51294e-09		0.174027	0.142519		-3.36928e-12
69400000		0.63954	0.729155		7.55499e-08	2.51055e-09		0.174966	0.14283		-3.46083e-12
69600000		0.629606	0.730195		7.75684e-08	2.50817e-09		0.176229	0.14314		-3.55994e-12
69800000		0.633731	0.731233		7.91604e-08	2.5058e-09		0.177934	0.14345		-3.64741e-12
70000000		0.626302	0.73227		8.0767e-08	2.50344e-09		0.179569	0.143761		-3.75523e-12
70200000		0.631502	0.733305		8.28817e-08	2.50109e-09		0.181179	0.144071		-3.8584e-12
70400000		0.62664	0.734339		8.46179e-08	2.49875e-09		0.183275	0.144381		-3.93267e-12
70600000		0.624328	0.735371		8.6172e-08	2.49642e-09		0.185402	0.144692		-4.02334e-12
70800000		0.617703	0.736402		8.81077e-08	2.4941e-09		0.186318	0.145002		-4.10383e-12
71000000		0.613804	0.737431		9.00737e-08	2.49178e-09		0.188457	0.145312		-4.18063e-12
71200000		0.607108	0.738459		9.1916e-08	2.48948e-09		0.189829	0.145623		-4.2815e-12
71400000		0.606266	0.739486		9.38089e-08	2.48719e-09		0.192149	0.145933		-4.36313e-12
71600000		0.606629	0.740511		9.56351e-08	2.48491e-09		0.194676	0.146244		-4.45131e-12
71800000		0.602325	0.741535		9.73957e-08	2.48264e-09		0.19582	0.146554		-4.5416e-12
72000000		0.596197	0.742557		9.91565e-08	2.48037e-09		0.19903	0.146864		-4.59587e-12
72200000		0.594965	0.743578		1.00998e-07	2.47812e-09		0.201262	0.147175		-4.68523e-12
72400000		0.588714	0.744597		1.03007e-07	2.47588e-09		0.203199	0.147485		-4.74653e-12
72600000		0.585117	0.745615		1.05089e-07	2.47364e-09		0.205816	0.147795		-4.8165e-12
72800000		0.581464	0.746632		1.06853e-07	2.47142e-09		0.209498	0.148106		-4.88963e-12
73000000		0.581361	0.747647		1.08959e-07	2.4692e-09		0.210392	0.148416		-4.94256e-12
73200000		0.576442	0.748661		1.10944e-07	2.46699e-09		0.211699	0.148726		-5.02598e-12
73400000		0.570465	0.749673		1.13243e-07	2.4648e-09		0.214122	0.149037		-5.06402e-12
73600000		0.568749	0.750684		1.15248e-07	2.46261e-09		0.2167	0.149347		-5.12341e-12
73800000		0.567531	0.751694		1.1752e-07	2.46043e-09		0.2189	0.149658		-5.15692e-12
74000000		0.566013	0.752702		1.19446e-07	2.45825e-09		0.221763	0.149968		-5.22624e-12
74200000		0.559414	0.753709		1.21991e-07	2.45609e-09		0.224346	0.150278		-5.24739e-12
74400000		0.560794	0.754715		1.24274e-07	2.45394e-09		0.225697	0.150589		-5.2803e-12
74600000		0.559748	0.755719		1.26972e-07	2.45179e-09		0.227293	0.150899		-5.30577e-12
74800000		0.565472	0.756722		1.29422e-07	2.44965e-09		0.227698	0.151209		-5.34091e-12
75000000		0.564703	0.757724		1.31937e-07	2.44753e-09		0.228973	0.15152		-5.36456e-12
75200000		0.57348	0.758724		1.34597e-07	2.44541e-09		0.228218	0.15183		-5.37918e-12
75400000		0.591472	0.759723		1.3738e-07	2.4433e-09		0.226714	0.15214		-5.40052e-12
75600000		0.596174	0.76072		1.40227e-07	2.44119e-09		0.226817	0.152451		-5.4137e-12
75800000		0.616061	0.761717		1.4305e-07	2.4391e-09		0.224297	0.152761		-5.42383e-12
76000000		0.635942	0.762711		1.45369e-07	2.43701e-09		0.222098	0.153072		-5.47208e-12
76200000		0.659569	0.763705		1.48347e-07	2.43493e-09		0.219601	0.153382		-5.46214e-12
76400000		0.692124	0.764697		1.51119e-07	2.43286e-09		0.214808	0.153692		-5.48197e-12
76600000		0.719189	0.765688		1.53691e-07	2.4308e-09		0.211773	0.154003		-5.50501e-12
76800000		0.756944	0.766678		1.56376e-07	2.42875e-09		0.20614	0.154313		-5.52371e-12
77000000		0.794138	0.767667		1.58259e-07	2.4267e-09		0.202413	0.154623		-5.56604e-12
77200000		0.848018	0.768654		1.60208e-07	2.42466e-09		0.194191	0.154934		-5.59267e-12
77400000		0.897984	0.76964		1.61957e-07	2.42263e-09		0.187327	0.155244		-5.64686e-12
77600000		0.939257	0.770624		1.63011e-07	2.42061e-09		0.182687	0.155554		-5.70714e-12
77800000		0.987465	0.771608		1.6399e-07	2.4186e-09		0.175045	0.155865		-5.76962e-12
78000000		1.03589	0.77259		1.64779e-07	2.41659e-09		0.168307	0.156175		-5.85886e-12
78200000		1.09377	0.773571		1.65363e-07	2.41459e-09		0.160757	0.156486		-5.91565e-12
78400000		1.13038	0.77455		1.65623e-07	2.4126e-09		0.154965	0.156796		-6.00679e-12
78600000		1.18539	0.775528		1.659e-07	2.41062e-09		0.146992	0.157106		-6.08458e-12
78800000		0.865696	0.776506		-1.67343e-07	2.40864e-09		0.197198	0.157417		5.88962e-12
79000000		0.81906	0.777481		-1.64667e-07	2.40667e-09		0.204621	0.157727		5.81583e-12
79200000		0.783094	0.778456		-1.62133e-07	2.40471e-09		0.211798	0.158037		5.74361e-12
79400000		0.723877	0.779429		-1.58969e-07	2.40276e-09		0.220937	0.158348		5.69851e-12
79600000		0.688883	0.780402		-1.55767e-07	2.40081e-09		0.227513	0.158658		5.64543e-12
79800000		0.671638	0.781372		-1.52746e-07	2.39887e-09		0.232815	0.158969		5.58885e-12
80000000		0.63918	0.782342		-1.49023e-07	2.39694e-09		0.237611	0.159279		5.5541e-12
80200000		0.609062	0.783311		-1.44813e-07	2.39502e-09		0.242703	0.159589		5.54962e-12
80400000		0.589827	0.784278		-1.41789e-07	2.3931e-09		0.248419	0.1599		5.50544e-12
80600000		0.569729	0.785244		-1.37952e-07	2.39119e-09		0.252194	0.16021		5.48571e-12
80800000		0.563061	0.786209		-1.34085e-07	2.38929e-09		0.253818	0.16052		5.47014e-12
81000000		0.542975	0.787173		-1.30892e-07	2.38739e-09		0.257984	0.160831		5.45303e-12
81200000		0.544586	0.788135		-1.27197e-07	2.3855e-09		0.258843	0.161141		5.42257e-12
81400000		0.535513	0.789097		-1.23969e-07	2.38362e-09		0.260568	0.161451		5.39866e-12
81600000		0.539636	0.790057		-1.20459e-07	2.38175e-09		0.259938	0.161762		5.38057e-12
81800000		0.542635	0.791016		-1.17464e-07	2.37988e-09		0.260269	0.162072		5.34547e-12
82000000		0.55038	0.791974		-1.14266e-07	2.37802e-09		0.258113	0.162383		5.31794e-12
82200000		0.558088	0.79293		-1.11436e-07	2.37616e-09		0.257602	0.162693		5.28279e-12
82400000		0.563156	0.793886		-1.08457e-07	2.37432e-09		0.255073	0.163003		5.23919e-12
82600000		0.568659	0.79484		-1.05648e-07	2.37247e-09		0.253203	0.163314		5.21052e-12
82800000		0.576808	0.795793		-1.03402e-07	2.37064e-09		0.251924	0.163624		5.13766e-12
83000000		0.585856	0.796745		-1.00601e-07	2.36881e-09		0.247952	0.163934		5.09677e-12
83200000		0.595725	0.797696		-9.82261e-08	2.36699e-09		0.24481	0.164245		5.02845e-12
83400000		0.602939	0.798646		-9.55254e-08	2.36518e-09		0.242263	0.164555		4.9918e-12
83600000		0.615315	0.799594		-9.32769e-08	2.36337e-09		0.238934	0.164865		4.90726e-12
83800000		0.618604	0.800542		-9.11397e-08	2.36157e-09		0.237145	0.165176		4.84657e-12
84000000		0.629907	0.801488		-8.90531e-08	2.35977e-09		0.234273	0.165486		4.76239e-12
84200000		0.639306	0.802433		-8.6966e-08	2.35798e-09		0.232187	0.165797		4.68186e-12
84400000		0.647243	0.803377		-8.4824e-08	2.3562e-09		0.228602	0.166107		4.60898e-12
84600000		0.658912	0.80432		-8.29869e-08	2.35442e-09		0.225582	0.166417		4.52436e-12
84800000		0.662673	0.805262		-8.10345e-08	2.35265e-09		0.223815	0.166728		4.44824e-12
85000000		0.670956	0.806203		-7.90169e-08	2.35089e-09		0.219896	0.167038		4.35335e-12
85200000		0.676885	0.807142		-7.69836e-08	2.34913e-09		0.218894	0.167348		4.27459e-12
85400000		0.68021	0.808081		-7.51721e-08	2.34738e-09		0.21673	0.167659		4.19204e-12
85600000		0.689773	0.809018		-7.33835e-08	2.34564e-09		0.214867	0.167969		4.07455e-12
85800000		0.694355	0.809955		-7.16252e-08	2.3439e-09		0.213053	0.168279		3.99149e-12
86000000		0.69884	0.81089		-6.98168e-08	2.34217e-09		0.210986	0.16859		3.89565e-12
86200000		0.707598	0.811824		-6.81814e-08	2.34044e-09		0.209544	0.1689		3.79887e-12
86400000		0.71095	0.812757		-6.63366e-08	2.33872e-09		0.208467	0.169211		3.70778e-12
86600000		0.717006	0.813689		-6.45895e-08	2.337e-09		0.206081	0.169521		3.61543e-12
86800000		0.718354	0.81462		-6.30121e-08	2.33529e-09		0.20535	0.169831		3.52313e-12
87000000		0.721901	0.81555		-6.11943e-08	2.33359e-09		0.203983	0.170142		3.41965e-12
87200000		0.729551	0.816479		-5.96546e-08	2.33189e-09		0.201906	0.170452		3.32605e-12
87400000		0.728782	0.817406		-5.80339e-08	2.3302e-09		0.201584	0.170762		3.23362e-12
87600000		0.732917	0.818333		-5.61876e-08	2.32852e-09		0.201203	0.171073		3.13743e-12
87800000		0.737147	0.819259		-5.47178e-08	2.32684e-09		0.201506	0.171383		3.05195e-12
88000000		0.738769	0.820183		-5.31489e-08	2.32516e-09		0.199879	0.171693		2.95203e-12
88200000		0.742141	0.821107		-5.15044e-08	2.3235e-09		0.199333	0.172004		2.8626e-12
88400000		0.742879	0.822029		-4.99758e-08	2.32183e-09		0.198106	0.172314		2.75429e-12
88600000		0.747378	0.822951		-4.84911e-08	2.32018e-09		0.197974	0.172625		2.67102e-12
88800000		0.747968	0.823871		-4.68441e-08	2.31852e-09		0.197371	0.172935		2.57661e-12
89000000		0.747794	0.82479		-4.52456e-08	2.31688e-09		0.197218	0.173245		2.48361e-12
89200000		0.752097	0.825708		-4.36979e-08	2.31524e-09		0.197484	0.173556		2.3935e-12
89400000		0.754301	0.826626		-4.22004e-08	2.3136e-09		0.197316	0.173866		2.30017e-12
89600000		0.757164	0.827542		-4.06963e-08	2.31197e-09		0.196481	0.174176		2.20986e-12
89800000		0.761096	0.828457		-3.9154e-08	2.31035e-09		0.197032	0.174487		2.12055e-12
90000000		0.757994	0.829371		-3.76369e-08	2.30873e-09		0.197236	0.174797		2.02765e-12
90200000		0.763723	0.830285		-3.60799e-08	2.30712e-09		0.196687	0.175107		1.94108e-12
90400000		0.760143	0.831197		-3.45145e-08	2.30551e-09		0.196367	0.175418		1.84647e-12
90600000		0.7625	0.832108		-3.30222e-08	2.30391e-09		0.196731	0.175728		1.75649e-12
90800000		0.763939	0.833018		-3.1536e-08	2.30231e-09		0.196976	0.176039		1.67365e-12
91000000		0.76446	0.833927		-3.00149e-08	2.30072e-09		0.196609	0.176349		1.58165e-12
91200000		0.766718	0.834835		-2.84237e-08	2.29913e-09		0.197408	0.176659		1.4946e-12
91400000		0.76448	0.835743		-2.73368e-08	2.29755e-09		0.196959	0.17697		1.409e-12
91600000		0.767745	0.836649		-2.56991e-08	2.29598e-09		0.197137	0.17728		1.32573e-12
91800000		0.767497	0.837554		-2.45436e-08	2.29441e-09		0.197375	0.17759		1.23613e-12
92000000		0.766798	0.838458		-2.27175e-08	2.29284e-09		0.198081	0.177901		1.14909e-12
92200000		0.767386	0.839361		-2.15712e-08	2.29128e-09		0.197736	0.178211		1.06448e-12
92400000		0.770405	0.840264		-1.99971e-08	2.28972e-09		0.198388	0.178521		9.81144e-13
92600000		0.766008	0.841165		-1.8898e-08	2.28817e-09		0.198168	0.178832		8.936e-13
92800000		0.77066	0.842065		-1.72261e-08	2.28663e-09		0.199016	0.179142		8.14751e-13
93000000		0.771417	0.842964		-1.58401e-08	2.28509e-09		0.199119	0.179453		7.26523e-13
93200000		0.76582	0.843863		-1.41791e-08	2.28355e-09		0.199884	0.179763		6.40538e-13
93400000		0.76791	0.84476		-1.31825e-08	2.28202e-09		0.200108	0.180073		5.62873e-13
93600000		0.762588	0.845657		-1.16398e-08	2.28049e-09		0.199849	0.180384		4.78544e-13
93800000		0.767223	0.846552		-1.04534e-08	2.27897e-09		0.200554	0.180694		3.99034e-13
94000000		0.767546	0.847447		-9.02361e-09	2.27746e-09		0.201095	0.181004		3.17188e-13
94200000		0.764715	0.84834		-7.5982e-09	2.27594e-09		0.201302	0.181315		2.33917e-13
94400000		0.767936	0.849233		-5.98555e-09	2.27444e-09		0.202205	0.181625		1.52142e-13
94600000		0.766195	0.850124		-4.67271e-09	2.27294e-09		0.2023	0.181936		7.47065e-14
94800000		0.758993	0.851015		-3.34836e-09	2.27144e-09		0.202333	0.182246		-8.38041e-15
95000000		0.760326	0.851905		-2.11453e-09	2.26995e-09		0.202649	0.182556		-8.72134e-14
95200000		0.760779	0.852794		-7.13565e-10	2.26846e-09		0.203549	0.182867		-1.66976e-13
95400000		0.758197	0.853682		6.18001e-10	2.26698e-09		0.203956	0.183177		-2.45023e-13
95600000		0.764502	0.854569		1.95949e-09	2.2655e-09		0.205039	0.183487		-3.22718e-13
95800000		0.762203	0.855455		3.32138e-09	2.26403e-09		0.205358	0.183798		-4.01699e-13
96000000		0.755485	0.85634		4.57779e-09	2.26256e-09		0.205158	0.184108		-4.7746e-13
96200000		0.758915	0.857224		6.05116e-09	2.26109e-09		0.206136	0.184418		-5.57081e-13
96400000		0.757978	0.858107		7.26253e-09	2.25963e-09		0.206558	0.184729		-6.31873e-13
96600000		0.758015	0.85899		8.65961e-09	2.25818e-09		0.206962	0.185039		-7.07672e-13
96800000		0.757737	0.859871		1.00013e-08	2.25673e-09		0.207652	0.18535		-7.85553e-13
97000000		0.757051	0.860752		1.12474e-08	2.25528e-09		0.208034	0.18566		-8.58604e-13
97200000		0.757348	0.861631		1.24523e-08	2.25384e-09		0.208382	0.18597		-9.35293e-13
97400000		0.752422	0.86251		1.38053e-08	2.2524e-09		0.208732	0.186281		-1.01069e-12
97600000		0.748452	0.863388		1.50169e-08	2.25097e-09		0.208754	0.186591		-1.08165e-12
97800000		0.755398	0.864265		1.66164e-08	2.24954e-09		0.209694	0.186901		-1.16564e-12
98000000		0.753983	0.865141		1.76732e-08	2.24811e-09		0.210393	0.187212		-1.23771e-12
98200000		0.752186	0.866016		1.8836e-08	2.24669e-09		0.210836	0.187522		-1.3103e-12
98400000		0.755506	0.86689		2.03086e-08	2.24528e-09		0.211355	0.187832		-1.38584e-12
98600000		0.753167	0.867764		2.16005e-08	2.24387e-09		0.210977	0.188143		-1.4577e-12
98800000		0.750935	0.868636		2.26867e-08	2.24246e-09		0.211949	0.188453		-1.53062e-12
99000000		0.755331	0.869508		2.39614e-08	2.24106e-09		0.212703	0.188764		-1.60674e-12
99200000		0.751115	0.870379		2.51553e-08	2.23966e-09		0.212764	0.189074		-1.67543e-12
99400000		0.751958	0.871248		2.63041e-08	2.23827e-09		0.213434	0.189384		-1.74714e-12
99600000		0.753057	0.872117		2.76888e-08	2.23688e-09		0.21387	0.189695		-1.82332e-12
99800000		0.74937	0.872985		2.88543e-08	2.23549e-09		0.214142	0.190005		-1.89134e-12
100000000		0.749486	0.873853		2.99936e-08	2.23411e-09		0.214185	0.190315		-1.96513e-12
100200000		0.749353	0.874719		3.12645e-08	2.23273e-09		0.214949	0.190626		-2.03729e-12
100400000		0.749106	0.875585		3.24463e-08	2.23136e-09		0.215115	0.190936		-2.10987e-12
100600000		0.748501	0.876449		3.3757e-08	2.22999e-09		0.215728	0.191246		-2.18184e-12
100800000		0.748749	0.877313		3.4835e-08	2.22862e-09		0.216404	0.191557		-2.25226e-12
101000000		0.748753	0.878176		3.59986e-08	2.22726e-09		0.216461	0.191867		-2.32388e-12
101200000		0.746549	0.879038		3.70584e-08	2.22591e-09		0.216031	0.192178		-2.38883e-12
101400000		0.747248	0.879899		3.83241e-08	2.22455e-09		0.21694	0.192488		-2.46003e-12
101600000		0.747392	0.88076		3.94036e-08	2.2232e-09		0.217514	0.192798		-2.53634e-12
101800000		0.74728	0.881619		4.0687e-08	2.22186e-09		0.217881	0.193109		-2.60397e-12
102000000		0.748155	0.882478		4.16289e-08	2.22052e-09		0.218549	0.193419		-2.6788e-12
102200000		0.746002	0.883336		4.2799e-08	2.21918e-09		0.218334	0.193729		-2.74117e-12
102400000		0.74687	0.884193		4.39851e-08	2.21785e-09		0.218348	0.19404		-2.81218e-12
102600000		0.743918	0.885049		4.50851e-08	2.21652e-09		0.218715	0.19435		-2.88608e-12
102800000		0.745696	0.885904		4.60876e-08	2.21519e-09		0.219067	0.19466		-2.95706e-12
103000000		0.742993	0.886759		4.73128e-08	2.21387e-09		0.219707	0.194971		-3.02115e-12
103200000		0.74404	0.887612		4.83357e-08	2.21255e-09		0.220142	0.195281		-3.10126e-12
103400000		0.746241	0.888465		4.9426e-08	2.21124e-09		0.219737	0.195592		-3.16679e-12
103600000		0.742682	0.889317		5.04474e-08	2.20993e-09		0.219745	0.195902		-3.24361e-12
103800000		0.74182	0.890168		5.15436e-08	2.20862e-09		0.220254	0.196212		-3.31305e-12
104000000		0.743554	0.891019		5.25461e-08	2.20732e-09		0.220048	0.196523		-3.37976e-12
104200000		0.743738	0.891868		5.35069e-08	2.20602e-09		0.220202	0.196833		-3.45461e-12
104400000		0.744361	0.892717		5.45092e-08	2.20472e-09		0.220069	0.197143		-3.5235e-12
104600000		0.741197	0.893565		5.55938e-08	2.20343e-09		0.219872	0.197454		-3.59747e-12
104800000		0.739628	0.894412		5.64184e-08	2.20215e-09		0.220263	0.197764		-3.67797e-12
105000000		0.740887	0.895258		5.73865e-08	2.20086e-09		0.220587	0.198074		-3.7463e-12
105200000		0.741183	0.896104		5.83892e-08	2.19958e-09		0.219998	0.198385		-3.8174e-12
105400000		0.740611	0.896949		5.9443e-08	2.1983e-09		0.220791	0.198695		-3.89551e-12
105600000		0.739111	0.897793		6.02713e-08	2.19703e-09		0.220518	0.199006		-3.96568e-12
105800000		0.73813	0.898636		6.12017e-08	2.19576e-09		0.220278	0.199316		-4.03982e-12
106000000		0.73737	0.899478		6.21264e-08	2.1945e-09		0.220126	0.199626		-4.11651e-12
106200000		0.737727	0.900319		6.29736e-08	2.19323e-09		0.220051	0.199937		-4.19572e-12
106400000		0.733068	0.90116		6.38054e-08	2.19197e-09		0.220521	0.200247		-4.27929e-12
106600000		0.731122	0.902		6.45954e-08	2.19072e-09		0.220237	0.200557		-4.36615e-12
106800000		0.72795	0.902839		6.53646e-08	2.18947e-09		0.221239	0.200868		-4.43824e-12
107000000		0.7262	0.903678		6.61095e-08	2.18822e-09		0.22065	0.201178		-4.53514e-12
107200000		0.723493	0.904515		6.69985e-08	2.18698e-09		0.22224	0.201488		-4.60948e-12
107400000		0.719667	0.905352		6.76318e-08	2.18573e-09		0.221818	0.201799		-4.70148e-12
107600000		0.715107	0.906188		6.84098e-08	2.1845e-09		0.223782	0.202109		-4.78701e-12
107800000		0.704994	0.907023		6.89703e-08	2.18326e-09		0.225546	0.20242		-4.89092e-12
108000000		0.695262	0.907858		6.97471e-08	2.18203e-09		0.227986	0.20273		-4.98445e-12
108200000		0.690517	0.908691		7.02939e-08	2.1808e-09		0.228419	0.20304		-5.07703e-12
108400000		0.683568	0.909524		7.10441e-08	2.17958e-09		0.230825	0.203351		-5.16724e-12
108600000		0.668378	0.910356		7.17253e-08	2.17836e-09		0.235217	0.203661		-5.26676e-12
108800000		0.657324	0.911188		7.23728e-08	2.17714e-09		0.237986	0.203971		-5.36351e-12
109000000		0.639614	0.912018		7.29987e-08	2.17593e-09		0.242819	0.204282		-5.46268e-12
109200000		0.627215	0.912848		7.37522e-08	2.17472e-09		0.247679	0.204592		-5.55111e-12
109400000		0.605428	0.913677		7.45449e-08	2.17351e-09		0.254684	0.204903		-5.64602e-12
109600000		0.5914	0.914506		7.5126e-08	2.17231e-09		0.258581	0.205213		-5.73736e-12
109800000		0.568894	0.915333		7.61695e-08	2.17111e-09		0.268247	0.205523		-5.81275e-12
110000000		0.548053	0.91616		7.70571e-08	2.16991e-09		0.274974	0.205834		-5.89154e-12
110200000		0.522396	0.916986		7.78293e-08	2.16871e-09		0.282765	0.206144		-5.96947e-12
110400000		0.497891	0.917812		7.89179e-08	2.16752e-09		0.292634	0.206454		-6.03464e-12
110600000		0.477165	0.918636		8.004e-08	2.16634e-09		0.299916	0.206765		-6.08473e-12
110800000		0.452371	0.91946		8.12552e-08	2.16515e-09		0.30918	0.207075		-6.13621e-12
111000000		0.898986	0.920283		-7.62587e-08	2.16397e-09		0.152796	0.207385		6.46238e-12
111200000		0.920173	0.921106		-7.48213e-08	2.16279e-09		0.145726	0.207696		6.36493e-12
111400000		0.943644	0.921927		-7.35733e-08	2.16162e-09		0.138899	0.208006		6.24756e-12
111600000		0.956533	0.922748		-7.23513e-08	2.16044e-09		0.135101	0.208317		6.1474e-12
111800000		0.979086	0.923568		-7.12575e-08	2.15928e-09		0.129691	0.208627		6.01701e-12
112000000		0.99409	0.924388		-7.03543e-08	2.15811e-09		0.127777	0.208937		5.89593e-12
112200000		1.01388	0.925206		-6.94162e-08	2.15695e-09		0.124721	0.209248		5.75683e-12
112400000		1.02667	0.926024		-6.86294e-08	2.15579e-09		0.124725	0.209558		5.63629e-12
112600000		1.04146	0.926841		-6.7755e-08	2.15463e-09		0.122948	0.209868		5.5047e-12
112800000		1.04992	0.927658		-6.68984e-08	2.15348e-09		0.122998	0.210179		5.39406e-12
113000000		1.06351	0.928474		-6.61193e-08	2.15233e-09		0.123309	0.210489		5.25527e-12
113200000		1.06823	0.929289		-6.52352e-08	2.15118e-09		0.123408	0.210799		5.15018e-12
113400000		1.07437	0.930103		-6.4446e-08	2.15004e-09		0.125434	0.21111		5.03708e-12
113600000		1.08091	0.930917		-6.35551e-08	2.1489e-09		0.126515	0.21142		4.92648e-12
113800000		1.085	0.93173		-6.2702e-08	2.14776e-09		0.12809	0.211731		4.81673e-12
114000000		1.08737	0.932542		-6.18975e-08	2.14663e-09		0.130552	0.212041		4.7109e-12
114200000		1.08801	0.933353		-6.11176e-08	2.14549e-09		0.134451	0.212351		4.60907e-12
114400000		1.08824	0.934164		-6.01548e-08	2.14436e-09		0.136911	0.212662		4.51656e-12
114600000		1.08802	0.934974		-5.91832e-08	2.14324e-09		0.138409	0.212972		4.424e-12
114800000		1.08769	0.935784		-5.81998e-08	2.14212e-09		0.140721	0.213282		4.33086e-12
115000000		1.08627	0.936592		-5.72927e-08	2.141e-09		0.14388	0.213593		4.24211e-12
115200000		1.08289	0.9374		-5.63564e-08	2.13988e-09		0.147431	0.213903		4.15555e-12
115400000		1.08245	0.938207		-5.53233e-08	2.13876e-09		0.149887	0.214213		4.06687e-12
115600000		1.08159	0.939014		-5.42665e-08	2.13765e-09		0.151471	0.214524		3.98284e-12
115800000		1.07756	0.93982		-5.33548e-08	2.13654e-09		0.155244	0.214834		3.90392e-12
116000000		1.07578	0.940625		-5.2199e-08	2.13544e-09		0.157862	0.215145		3.82947e-12
116200000		1.07202	0.941429		-5.11308e-08	2.13434e-09		0.159584	0.215455		3.75049e-12
116400000		1.06923	0.942233		-5.00545e-08	2.13324e-09		0.162335	0.215765		3.67201e-12
116600000		1.06954	0.943036		-4.90268e-08	2.13214e-09		0.164735	0.216076		3.59461e-12
116800000		1.06508	0.943839		-4.78897e-08	2.13104e-09		0.167094	0.216386		3.52616e-12
117000000		1.06291	0.94464		-4.67414e-08	2.12995e-09		0.169328	0.216696		3.45226e-12
117200000		1.05987	0.945441		-4.57321e-08	2.12886e-09		0.171773	0.217007		3.38382e-12
117400000		1.05845	0.946242		-4.45426e-08	2.12778e-09		0.173925	0.217317		3.3098e-12
117600000		1.05568	0.947041		-4.34679e-08	2.12669e-09		0.176366	0.217627		3.24505e-12
117800000		1.05414	0.94784		-4.23222e-08	2.12561e-09		0.177974	0.217938		3.17553e-12
118000000		1.05193	0.948639		-4.11533e-08	2.12454e-09		0.179484	0.218248		3.10931e-12
118200000		1.05012	0.949436		-3.99856e-08	2.12346e-09		0.181591	0.218559		3.03782e-12
118400000		1.0506	0.950233		-3.88304e-08	2.12239e-09		0.183115	0.218869		2.97413e-12
118600000		1.0474	0.951029		-3.76467e-08	2.12132e-09		0.184787	0.219179		2.90202e-12
118800000		1.0464	0.951825		-3.65373e-08	2.12025e-09		0.186655	0.21949		2.83532e-12
119000000		1.04293	0.95262		-3.54373e-08	2.11919e-09		0.188253	0.2198		2.77683e-12
119200000		1.04378	0.953414		-3.42823e-08	2.11813e-09		0.189923	0.22011		2.70762e-12
119400000		1.03982	0.954208		-3.30756e-08	2.11707e-09		0.191565	0.220421		2.64467e-12
119600000		1.03934	0.955001		-3.19804e-08	2.11601e-09		0.193227	0.220731		2.58008e-12
119800000		1.04147	0.955793		-3.08341e-08	2.11496e-09		0.194632	0.221041		2.51613e-12
120000000		1.04206	0.956585		-2.97128e-08	2.11391e-09		0.196133	0.221352		2.44961e-12
120200000		1.03938	0.957375		-2.851e-08	2.11286e-09		0.197442	0.221662		2.38774e-12
120400000		1.03923	0.958166		-2.73606e-08	2.11182e-09		0.198819	0.221973		2.32653e-12
120600000		1.04117	0.958955		-2.62085e-08	2.11077e-09		0.199918	0.222283		2.26299e-12
120800000		1.0401	0.959744		-2.50757e-08	2.10973e-09		0.201313	0.222593		2.19917e-12
121000000		1.03756	0.960533		-2.39544e-08	2.10869e-09		0.202752	0.222904		2.13764e-12
121200000		1.03889	0.96132		-2.28354e-08	2.10766e-09		0.203726	0.223214		2.07455e-12
121400000		1.03849	0.962107		-2.16822e-08	2.10663e-09		0.204975	0.223524		2.01387e-12
121600000		1.0401	0.962894		-2.05586e-08	2.1056e-09		0.20609	0.223835		1.95223e-12
121800000		1.04063	0.96368		-1.94115e-08	2.10457e-09		0.207218	0.224145		1.89442e-12
122000000		1.04277	0.964465		-1.82893e-08	2.10354e-09		0.208617	0.224455		1.83156e-12
122200000		1.04205	0.965249		-1.7166e-08	2.10252e-09		0.209862	0.224766		1.76787e-12
122400000		1.04099	0.966033		-1.60242e-08	2.1015e-09		0.210671	0.225076		1.71026e-12
122600000		1.04614	0.966816		-1.49442e-08	2.10048e-09		0.212156	0.225387		1.65235e-12
122800000		1.04376	0.967599		-1.37932e-08	2.09947e-09		0.21263	0.225697		1.59058e-12
123000000		1.04662	0.96838		-1.27276e-08	2.09846e-09		0.214029	0.226007		1.53122e-12
123200000		1.04989	0.969162		-1.1609e-08	2.09745e-09		0.215282	0.226318		1.46948e-12
123400000		1.04937	0.969942		-1.05632e-08	2.09644e-09		0.21625	0.226628		1.41111e-12
123600000		1.05102	0.970722		-9.46469e-09	2.09543e-09		0.217104	0.226938		1.35228e-12
123800000		1.05212	0.971502		-8.36781e-09	2.09443e-09		0.218279	0.227249		1.28986e-12
124000000		1.05421	0.97228		-7.38473e-09	2.09343e-09		0.218808	0.227559		1.23511e-12
124200000		1.05646	0.973058		-6.26577e-09	2.09243e-09		0.220236	0.22787		1.1751e-12
124400000		1.0574	0.973836		-5.24973e-09	2.09144e-09		0.221508	0.22818		1.11442e-12
124600000		1.05843	0.974613		-4.17264e-09	2.09044e-09		0.222172	0.22849		1.05746e-12
124800000		1.06216	0.975389		-3.12287e-09	2.08945e-09		0.22304	0.228801		1.00123e-12
125000000		1.06374	0.976165		-2.1224e-09	2.08847e-09		0.224013	0.229111		9.41272e-13
125200000		1.06411	0.97694		-1.16281e-09	2.08748e-09		0.224907	0.229421		8.8801e-13
125400000		1.06677	0.977714		-8.80346e-11	2.0865e-09		0.226286	0.229732		8.28755e-13
125600000		1.06783	0.978488		9.2992e-10	2.08551e-09		0.227064	0.230042		7.71261e-13
125800000		1.06984	0.979261		1.92837e-09	2.08454e-09		0.228135	0.230352		7.12982e-13
126000000		1.06966	0.980033		2.9199e-09	2.08356e-09		0.228984	0.230663		6.55934e-13
126200000		1.07512	0.980805		3.83552e-09	2.08258e-09		0.229987	0.230973		6.00366e-13
126400000		1.07511	0.981576		4.81975e-09	2.08161e-09		0.231056	0.231284		5.46503e-13
126600000		1.07734	0.982347		5.81954e-09	2.08064e-09		0.232198	0.231594		4.86727e-13
126800000		1.07904	0.983117		6.76367e-09	2.07968e-09		0.232853	0.231904		4.3144e-13
127000000		1.08002	0.983887		7.65066e-09	2.07871e-09		0.233963	0.232215		3.76923e-13
127200000		1.08088	0.984656		8.67098e-09	2.07775e-09		0.234704	0.232525		3.19479e-13
127400000		1.08429	0.985424		9.60161e-09	2.07679e-09		0.235861	0.232835		2.65044e-13
127600000		1.08183	0.986191		1.05207e-08	2.07583e-09		0.236802	0.233146		2.07047e-13
127800000		1.08334	0.986959		1.14057e-08	2.07487e-09		0.237768	0.233456		1.54622e-13
128000000		1.08256	0.987725		1.22906e-08	2.07392e-09		0.238527	0.233766		9.70761e-14
128200000		1.08338	0.988491		1.32893e-08	2.07297e-09		0.239604	0.234077		4.44758e-14
128400000		1.08525	0.989256		1.41694e-08	2.07202e-09		0.241093	0.234387		-9.95434e-15
128600000		1.08273	0.990021		1.50379e-08	2.07107e-09		0.241507	0.234698		-6.32621e-14
128800000		1.08055	0.990785		1.59406e-08	2.07013e-09		0.242711	0.235008		-1.191e-13
129000000		1.08365	0.991548		1.68407e-08	2.06918e-09		0.243993	0.235318		-1.7332e-13
129200000		1.08178	0.992311		1.76935e-08	2.06824e-09		0.244732	0.235629		-2.28197e-13
129400000		1.08231	0.993073		1.86228e-08	2.06731e-09		0.246084	0.235939		-2.81936e-13
129600000		1.08033	0.993835		1.95334e-08	2.06637e-09		0.246574	0.236249		-3.35355e-13
129800000		1.0786	0.994596		2.03951e-08	2.06544e-09		0.247822	0.23656		-3.86933e-13
130000000		1.07676	0.995357		2.12091e-08	2.0645e-09		0.248712	0.23687		-4.38964e-13
130200000		1.07434	0.996117		2.21261e-08	2.06357e-09		0.249689	0.23718		-4.92686e-13
130400000		1.07314	0.996876		2.30822e-08	2.06265e-09		0.250666	0.237491		-5.48183e-13
130600000		1.07015	0.997635		2.392e-08	2.06172e-09		0.251891	0.237801		-5.99866e-13
130800000		1.06998	0.998393		2.47889e-08	2.0608e-09		0.252533	0.238112		-6.52393e-13
131000000		1.06775	0.999151		2.57051e-08	2.05988e-09		0.253502	0.238422		-7.02054e-13
131200000		1.06389	0.999908		2.64995e-08	2.05896e-09		0.254693	0.238732		-7.54963e-13
131400000		1.06313	1.00066		2.73468e-08	2.05804e-09		0.256105	0.239043		-8.04309e-13
131600000		1.0566	1.00142		2.83459e-08	2.05713e-09		0.256798	0.239353		-8.58659e-13
131800000		1.05526	1.00218		2.91095e-08	2.05621e-09		0.257583	0.239663		-9.08137e-13
132000000		1.05084	1.00293		2.99513e-08	2.0553e-09		0.258538	0.239974		-9.59931e-13
132200000		1.04929	1.00368		3.08908e-08	2.05439e-09		0.259778	0.240284		-1.01275e-12
132400000		1.04303	1.00444		3.17691e-08	2.05349e-09		0.260542	0.240594		-1.06131e-12
132600000		1.04215	1.00519		3.27007e-08	2.05258e-09		0.261869	0.240905		-1.11327e-12
132800000		1.03852	1.00594		3.35511e-08	2.05168e-09		0.262717	0.241215		-1.16382e-12
133000000		1.03252	1.0067		3.44308e-08	2.05078e-09		0.26395	0.241526		-1.21534e-12
133200000		1.02837	1.00745		3.52956e-08	2.04988e-09		0.264715	0.241836		-1.26271e-12
133400000		1.02324	1.0082		3.61955e-08	2.04898e-09		0.26608	0.242146		-1.31494e-12
133600000		1.01954	1.00895		3.6992e-08	2.04809e-09		0.267348	0.242457		-1.36633e-12
133800000		1.01448	1.0097		3.79791e-08	2.0472e-09		0.268633	0.242767		-1.41539e-12
134000000		1.01131	1.01045		3.88911e-08	2.04631e-09		0.269937	0.243077		-1.46333e-12
134200000		1.00373	1.01119		3.97096e-08	2.04542e-09		0.270684	0.243388		-1.51066e-12
134400000		0.996848	1.01194		4.06489e-08	2.04453e-09		0.272556	0.243698		-1.56376e-12
134600000		0.995405	1.01269		4.15287e-08	2.04365e-09		0.273178	0.244008		-1.61259e-12
134800000		0.987886	1.01344		4.24483e-08	2.04277e-09		0.274128	0.244319		-1.66234e-12
135000000		0.985109	1.01418		4.34214e-08	2.04189e-09		0.275948	0.244629		-1.70937e-12
135200000		0.97493	1.01493		4.43163e-08	2.04101e-09		0.277144	0.24494		-1.75532e-12
135400000		0.975146	1.01567		4.52359e-08	2.04013e-09		0.278614	0.24525		-1.80613e-12
135600000		0.967351	1.01642		4.61072e-08	2.03926e-09		0.280961	0.24556		-1.8536e-12
135800000		0.960331	1.01716		4.7061e-08	2.03838e-09		0.281247	0.245871		-1.89844e-12
136000000		0.95448	1.01791		4.80349e-08	2.03751e-09		0.28324	0.246181		-1.94635e-12
136200000		0.949844	1.01865		4.8877e-08	2.03664e-09		0.284413	0.246491		-1.99464e-12
136400000		0.946096	1.01939		4.98591e-08	2.03578e-09		0.286355	0.246802		-2.0415e-12
136600000		0.939213	1.02013		5.08458e-08	2.03491e-09		0.28744	0.247112		-2.08439e-12
136800000		0.932307	1.02088		5.17363e-08	2.03405e-09		0.289645	0.247422		-2.13046e-12
137000000		0.925532	1.02162		5.26494e-08	2.03319e-09		0.291652	0.247733		-2.17458e-12
137200000		0.92145	1.02236		5.36478e-08	2.03233e-09		0.293281	0.248043		-2.21797e-12
137400000		0.9156	1.0231		5.45544e-08	2.03147e-09		0.294287	0.248354		-2.26461e-12
137600000		0.90796	1.02384		5.56137e-08	2.03061e-09		0.29688	0.248664		-2.30512e-12
137800000		0.902361	1.02457		5.65352e-08	2.02976e-09		0.298131	0.248974		-2.35015e-12
138000000		0.89781	1.02531		5.7543e-08	2.02891e-09		0.299263	0.249285		-2.38706e-12
138200000		0.887781	1.02605		5.84958e-08	2.02806e-09		0.301531	0.249595		-2.4318e-12
138400000		0.883918	1.02679		5.94685e-08	2.02721e-09		0.302934	0.249905		-2.47163e-12
138600000		0.876877	1.02752		6.04311e-08	2.02636e-09		0.305584	0.250216		-2.50936e-12
138800000		0.872323	1.02826		6.14965e-08	2.02552e-09		0.306926	0.250526		-2.54912e-12
139000000		0.865337	1.02899		6.24465e-08	2.02468e-09		0.307713	0.250837		-2.5861e-12
139200000		0.859712	1.02973		6.34893e-08	2.02384e-09		0.30926	0.251147		-2.62484e-12
139400000		0.85201	1.03046		6.44795e-08	2.023e-09		0.311736	0.251457		-2.66401e-12
139600000		0.848748	1.0312		6.55554e-08	2.02216e-09		0.313075	0.251768		-2.69747e-12
139800000		0.844923	1.03193		6.65988e-08	2.02132e-09		0.315011	0.252078		-2.73116e-12
140000000		0.837985	1.03266		6.76285e-08	2.02049e-09		0.316344	0.252388		-2.76837e-12
140200000		0.83477	1.0334		6.87249e-08	2.01966e-09		0.317209	0.252699		-2.80492e-12
140400000		0.82942	1.03413		6.97353e-08	2.01883e-09		0.318741	0.253009		-2.8358e-12
140600000		0.825078	1.03486		7.08252e-08	2.018e-09		0.319941	0.253319		-2.8666e-12
140800000		0.823585	1.03559		7.18347e-08	2.01717e-09		0.320416	0.25363		-2.90338e-12
141000000		0.819717	1.03632		7.29655e-08	2.01635e-09		0.321161	0.25394		-2.9346e-12
141200000		0.815103	1.03705		7.40879e-08	2.01553e-09		0.322912	0.254251		-2.9664e-12
141400000		0.815039	1.03778		7.52022e-08	2.0147e-09		0.323297	0.254561		-2.99181e-12
141600000		0.811366	1.03851		7.63054e-08	2.01388e-09		0.324075	0.254871		-3.02692e-12
141800000		0.814259	1.03924		7.74021e-08	2.01307e-09		0.324017	0.255182		-3.06084e-12
142000000		0.811446	1.03996		7.85082e-08	2.01225e-09		0.324573	0.255492		-3.08853e-12
142200000		0.811526	1.04069		7.95715e-08	2.01144e-09		0.324488	0.255802		-3.12391e-12
142400000		0.817379	1.04142		8.0671e-08	2.01062e-09		0.32427	0.256113		-3.15148e-12
142600000		0.815956	1.04214		8.16854e-08	2.00981e-09		0.324323	0.256423		-3.18867e-12
142800000		0.817086	1.04287		8.27231e-08	2.009e-09		0.324136	0.256733		-3.22057e-12
143000000		0.821653	1.04359		8.38849e-08	2.0082e-09		0.323751	0.257044		-3.24912e-12
143200000		0.820641	1.04432		8.48966e-08	2.00739e-09		0.323687	0.257354		-3.28293e-12
143400000		0.827904	1.04504		8.60434e-08	2.00659e-09		0.323052	0.257665		-3.31403e-12
143600000		0.832938	1.04577		8.68953e-08	2.00578e-09		0.321773	0.257975		-3.34759e-12
143800000		1.67831	1.04649		-7.77312e-08	2.00498e-09		0.160838	0.258285		3.77848e-12
144000000		1.67025	1.04721		-7.68129e-08	2.00418e-09		0.162768	0.258596		3.72338e-12
144200000		1.66354	1.04793		-7.58996e-08	2.00339e-09		0.164584	0.258906		3.66834e-12
144400000		1.65602	1.04866		-7.51242e-08	2.00259e-09		0.167101	0.259216		3.61099e-12
144600000		1.64693	1.04938		-7.41822e-08	2.0018e-09		0.169031	0.259527		3.55925e-12
144800000		1.64253	1.0501		-7.33783e-08	2.001e-09		0.171268	0.259837		3.50233e-12
145000000		1.63496	1.05082		-7.25535e-08	2.00021e-09		0.173433	0.260147		3.44945e-12
145200000		1.62509	1.05154		-7.15848e-08	1.99942e-09		0.175243	0.260458		3.39886e-12
145400000		1.6154	1.05226		-7.07585e-08	1.99863e-09		0.177596	0.260768		3.34791e-12
145600000		1.60485	1.05298		-6.98222e-08	1.99785e-09		0.18018	0.261079		3.29745e-12
145800000		1.59582	1.05369		-6.88312e-08	1.99706e-09		0.181539	0.261389		3.24288e-12
146000000		1.58953	1.05441		-6.79413e-08	1.99628e-09		0.18345	0.261699		3.19173e-12
146200000		1.58163	1.05513		-6.69137e-08	1.9955e-09		0.185199	0.26201		3.14334e-12
146400000		1.57049	1.05584		-6.60628e-08	1.99472e-09		0.187575	0.26232		3.09555e-12
146600000		1.56088	1.05656		-6.50043e-08	1.99394e-09		0.189078	0.26263		3.04785e-12
146800000		1.54905	1.05728		-6.41476e-08	1.99317e-09		0.191334	0.262941		3.00112e-12
147000000		1.54486	1.05799		-6.30679e-08	1.99239e-09		0.192229	0.263251		2.95465e-12
147200000		1.53819	1.05871		-6.20972e-08	1.99162e-09		0.194383	0.263561		2.90638e-12
147400000		1.52727	1.05942		-6.0987e-08	1.99085e-09		0.196349	0.263872		2.85458e-12
147600000		1.52088	1.06013		-6.00647e-08	1.99008e-09		0.198051	0.264182		2.8093e-12
147800000		1.51372	1.06085		-5.90685e-08	1.98931e-09		0.199239	0.264493		2.76383e-12
148000000		1.50337	1.06156		-5.80136e-08	1.98854e-09		0.200216	0.264803		2.71721e-12
148200000		1.4985	1.06227		-5.70127e-08	1.98778e-09		0.202144	0.265113		2.66849e-12
148400000		1.48906	1.06298		-5.60046e-08	1.98701e-09		0.203231	0.265424		2.62292e-12
148600000		1.48367	1.0637		-5.50079e-08	1.98625e-09		0.204331	0.265734		2.57838e-12
148800000		1.47686	1.06441		-5.3958e-08	1.98549e-09		0.206486	0.266044		2.53103e-12
149000000		1.46812	1.06512		-5.29802e-08	1.98473e-09		0.207054	0.266355		2.48622e-12
149200000		1.4637	1.06583		-5.18758e-08	1.98397e-09		0.208811	0.266665		2.43652e-12
149400000		1.45777	1.06654		-5.08935e-08	1.98322e-09		0.21005	0.266975		2.39405e-12
149600000		1.44807	1.06725		-4.98986e-08	1.98246e-09		0.211152	0.267286		2.34908e-12
149800000		1.44659	1.06795		-4.88158e-08	1.98171e-09		0.211955	0.267596		2.30261e-12
150000000		1.43718	1.06866		-4.77511e-08	1.98096e-09		0.213607	0.267907		2.25648e-12
150200000		1.43499	1.06937		-4.67862e-08	1.98021e-09		0.214799	0.268217		2.21367e-12
150400000		1.4283	1.07008		-4.5775e-08	1.97946e-09		0.215453	0.268527		2.16522e-12
150600000		1.42527	1.07078		-4.46842e-08	1.97871e-09		0.21715	0.268838		2.12081e-12
150800000		1.41913	1.07149		-4.36565e-08	1.97796e-09		0.217608	0.269148		2.07708e-12
151000000		1.4118	1.07219		-4.26861e-08	1.97722e-09		0.219068	0.269458		2.03298e-12
151200000		1.40944	1.0729		-4.16841e-08	1.97648e-09		0.219923	0.269769		1.98641e-12
151400000		1.4063	1.0736		-4.06249e-08	1.97574e-09		0.22096	0.270079		1.94105e-12
151600000		1.40114	1.07431		-3.96692e-08	1.975e-09		0.221763	0.270389		1.89622e-12
151800000		1.39718	1.07501		-3.85999e-08	1.97426e-09		0.223264	0.2707		1.85261e-12
152000000		1.3937	1.07572		-3.76232e-08	1.97352e-09		0.224093	0.27101		1.80574e-12
152200000		1.38998	1.07642		-3.65817e-08	1.97279e-09		0.224694	0.271321		1.76199e-12
152400000		1.38584	1.07712		-3.55573e-08	1.97205e-09		0.22603	0.271631		1.71782e-12
152600000		1.38314	1.07782		-3.4568e-08	1.97132e-09		0.226771	0.271941		1.67604e-12
152800000		1.37736	1.07852		-3.35709e-08	1.97059e-09		0.227654	0.272252		1.63267e-12
153000000		1.37552	1.07923		-3.25672e-08	1.96986e-09		0.228919	0.272562		1.58893e-12
153200000		1.3764	1.07993		-3.15737e-08	1.96913e-09		0.230033	0.272872		1.54586e-12
153400000		1.37046	1.08063		-3.05863e-08	1.9684e-09		0.230986	0.273183		1.49961e-12
153600000		1.36937	1.08133		-2.96081e-08	1.96768e-09		0.231701	0.273493		1.45638e-12
153800000		1.36835	1.08202		-2.86741e-08	1.96695e-09		0.232426	0.273804		1.40955e-12
154000000		1.3653	1.08272		-2.7652e-08	1.96623e-09		0.233687	0.274114		1.3683e-12
154200000		1.36154	1.08342		-2.67354e-08	1.96551e-09		0.234062	0.274424		1.32689e-12
154400000		1.35695	1.08412		-2.57541e-08	1.96479e-09		0.235015	0.274735		1.28285e-12
154600000		1.35605	1.08482		-2.47838e-08	1.96407e-09		0.23615	0.275045		1.23926e-12
154800000		1.35668	1.08551		-2.3807e-08	1.96335e-09		0.236623	0.275355		1.19762e-12
155000000		1.35551	1.08621		-2.29065e-08	1.96264e-09		0.237199	0.275666		1.15683e-12
155200000		1.34787	1.08691		-2.18904e-08	1.96192e-09		0.238689	0.275976		1.10892e-12
155400000		1.34765	1.0876		-2.09366e-08	1.96121e-09		0.239453	0.276286		1.06621e-12
155600000		1.34537	1.0883		-1.9965e-08	1.9605e-09		0.240229	0.276597		1.02517e-12
155800000		1.34548	1.08899		-1.90779e-08	1.95979e-09		0.241068	0.276907		9.81821e-13
156000000		1.34234	1.08969		-1.82264e-08	1.95908e-09		0.24155	0.277218		9.40835e-13
156200000		1.33856	1.09038		-1.71899e-08	1.95837e-09		0.242729	0.277528		8.95068e-13
156400000		1.33901	1.09107		-1.63365e-08	1.95767e-09		0.243101	0.277838		8.54193e-13
156600000		1.33449	1.09177		-1.54154e-08	1.95696e-09		0.243909	0.278149		8.10351e-13
156800000		1.33381	1.09246		-1.44511e-08	1.95626e-09		0.245045	0.278459		7.68994e-13
157000000		1.3338	1.09315		-1.36321e-08	1.95556e-09		0.245878	0.278769		7.29752e-13
157200000		1.33074	1.09384		-1.27493e-08	1.95486e-09		0.246924	0.27908		6.85805e-13
157400000		1.33193	1.09453		-1.17609e-08	1.95416e-09		0.247538	0.27939		6.444e-13
157600000		1.3252	1.09522		-1.0967e-08	1.95346e-09		0.247894	0.2797		6.01832e-13
157800000		1.32632	1.09591		-1.00639e-08	1.95276e-09		0.248794	0.280011		5.61768e-13
158000000		1.32316	1.0966		-9.14802e-09	1.95207e-09		0.249637	0.280321		5.20446e-13
158200000		1.32008	1.09729		-8.13257e-09	1.95137e-09		0.250466	0.280632		4.76531e-13
158400000		1.32006	1.09798		-7.43624e-09	1.95068e-09		0.250878	0.280942		4.38138e-13
158600000		1.31673	1.09867		-6.44772e-09	1.94999e-09		0.252282	0.281252		3.95963e-13
158800000		1.31608	1.09936		-5.66486e-09	1.9493e-09		0.252759	0.281563		3.54882e-13
159000000		1.30997	1.10005		-4.73817e-09	1.94861e-09		0.253377	0.281873		3.14067e-13
159200000		1.30596	1.10073		-3.88883e-09	1.94792e-09		0.254007	0.282183		2.72307e-13
159400000		1.30535	1.10142		-2.94636e-09	1.94724e-09		0.254979	0.282494		2.31224e-13
159600000		1.30295	1.10211		-2.09724e-09	1.94655e-09		0.255579	0.282804		1.9024e-13
159800000		1.29677	1.10279		-1.29551e-09	1.94587e-09		0.256153	0.283114		1.49453e-13
160000000		1.29505	1.10348		-4.11423e-10	1.94519e-09		0.257092	0.283425		1.08066e-13
160200000		1.29218	1.10416		4.96585e-10	1.94451e-09		0.25775	0.283735		6.90236e-14
160400000		1.28932	1.10485		1.34664e-09	1.94383e-09		0.258355	0.284046		2.7124e-14
160600000		1.2865	1.10553		2.22143e-09	1.94315e-09		0.259231	0.284356		-1.10452e-14
160800000		1.28393	1.10622		3.11662e-09	1.94247e-09		0.25982	0.284666		-5.34334e-14
161000000		1.27963	1.1069		3.93055e-09	1.9418e-09		0.260373	0.284977		-9.20023e-14
161200000		1.2763	1.10758		4.80075e-09	1.94112e-09		0.261214	0.285287		-1.3456e-13
161400000		1.27482	1.10826		5.62294e-09	1.94045e-09		0.261953	0.285597		-1.71609e-13
161600000		1.26952	1.10895		6.42911e-09	1.93978e-09		0.262304	0.285908		-2.11117e-13
161800000		1.26606	1.10963		7.37131e-09	1.9391e-09		0.263186	0.286218		-2.53837e-13
162000000		1.2651	1.11031		8.25134e-09	1.93843e-09		0.263685	0.286528		-2.93576e-13
162200000		1.2585	1.11099		9.17353e-09	1.93777e-09		0.264275	0.286839		-3.34523e-13
162400000		1.25486	1.11167		9.92967e-09	1.9371e-09		0.265098	0.287149		-3.72976e-13
162600000		1.25503	1.11235		1.08017e-08	1.93643e-09		0.266042	0.28746		-4.13349e-13
162800000		1.25187	1.11303		1.16299e-08	1.93577e-09		0.266607	0.28777		-4.54042e-13
163000000		1.2488	1.11371		1.2506e-08	1.9351e-09		0.267668	0.28808		-4.93071e-13
163200000		1.24547	1.11439		1.33888e-08	1.93444e-09		0.268196	0.288391		-5.33027e-13
163400000		1.23953	1.11507		1.42565e-08	1.93378e-09		0.268942	0.288701		-5.73745e-13
163600000		1.23789	1.11574		1.51579e-08	1.93312e-09		0.269674	0.289011		-6.13554e-13
163800000		1.23588	1.11642		1.59523e-08	1.93246e-09		0.270113	0.289322		-6.50908e-13
164000000		1.23213	1.1171		1.67817e-08	1.93181e-09		0.271361	0.289632		-6.91109e-13
164200000		1.22608	1.11777		1.76625e-08	1.93115e-09		0.271628	0.289942		-7.31168e-13
164400000		1.226	1.11845		1.85069e-08	1.93049e-09		0.272637	0.290253		-7.71313e-13
164600000		1.22317	1.11913		1.93618e-08	1.92984e-09		0.273065	0.290563		-8.11101e-13
164800000		1.21985	1.1198		2.01895e-08	1.92919e-09		0.274313	0.290874		-8.48636e-13
165000000		1.21605	1.12048		2.10928e-08	1.92854e-09		0.274848	0.291184		-8.88192e-13
165200000		1.21486	1.12115		2.18605e-08	1.92789e-09		0.27593	0.291494		-9.26868e-13
165400000		1.21098	1.12183		2.27191e-08	1.92724e-09		0.276396	0.291805		-9.66615e-13
165600000		1.20895	1.1225		2.35817e-08	1.92659e-09		0.277202	0.292115		-1.00332e-12
165800000		1.2049	1.12317		2.43594e-08	1.92594e-09		0.278112	0.292425		-1.04387e-12
166000000		1.2026	1.12385		2.52093e-08	1.9253e-09		0.27882	0.292736		-1.08159e-12
166200000		1.20072	1.12452		2.60681e-08	1.92465e-09		0.279512	0.293046		-1.11713e-12
166400000		1.19684	1.12519		2.68429e-08	1.92401e-09		0.280099	0.293356		-1.15954e-12
166600000		1.1951	1.12586		2.76477e-08	1.92337e-09		0.281259	0.293667		-1.19735e-12
166800000		1.19164	1.12653		2.84468e-08	1.92273e-09		0.281732	0.293977		-1.23543e-12
167000000		1.18964	1.12721		2.93056e-08	1.92209e-09		0.283105	0.294288		-1.2716e-12
167200000		1.187	1.12788		3.01572e-08	1.92145e-09		0.283987	0.294598		-1.31257e-12
167400000		1.18492	1.12855		3.09408e-08	1.92081e-09		0.284485	0.294908		-1.34722e-12
167600000		1.17994	1.12922		3.18004e-08	1.92017e-09		0.28545	0.295219		-1.38843e-12
167800000		1.18052	1.12988		3.25596e-08	1.91954e-09		0.286708	0.295529		-1.42278e-12
168000000		1.17767	1.13055		3.34201e-08	1.9189e-09		0.287728	0.295839		-1.46104e-12
168200000		1.17412	1.13122		3.41825e-08	1.91827e-09		0.28898	0.29615		-1.49806e-12
168400000		1.17084	1.13189		3.50234e-08	1.91764e-09		0.289713	0.29646		-1.53365e-12
168600000		1.16771	1.13256		3.57829e-08	1.91701e-09		0.290852	0.296771		-1.573e-12
168800000		1.16474	1.13323		3.65848e-08	1.91638e-09		0.291541	0.297081		-1.61282e-12
169000000		1.16194	1.13389		3.74198e-08	1.91575e-09		0.292261	0.297391		-1.64666e-12
169200000		1.1585	1.13456		3.82335e-08	1.91512e-09		0.293832	0.297702		-1.6842e-12
169400000		1.15431	1.13523		3.90513e-08	1.9145e-09		0.294876	0.298012		-1.72114e-12
169600000		1.15304	1.13589		3.97809e-08	1.91387e-09		0.295863	0.298322		-1.75595e-12
169800000		1.14901	1.13656		4.05894e-08	1.91325e-09		0.296853	0.298633		-1.79485e-12
170000000		1.14672	1.13722		4.14372e-08	1.91262e-09		0.297946	0.298943		-1.82839e-12
170200000		1.14492	1.13789		4.22343e-08	1.912e-09		0.299263	0.299253		-1.86272e-12
170400000		1.13841	1.13855		4.30029e-08	1.91138e-09		0.300207	0.299564		-1.90189e-12
170600000		1.13477	1.13921		4.3744e-08	1.91076e-09		0.300851	0.299874		-1.93641e-12
170800000		1.1323	1.13988		4.45706e-08	1.91014e-09		0.302102	0.300185		-1.97193e-12
171000000		1.13038	1.14054		4.53874e-08	1.90953e-09		0.30332	0.300495		-2.00353e-12
171200000		1.12422	1.1412		4.61478e-08	1.90891e-09		0.304654	0.300805		-2.04078e-12
171400000		1.12114	1.14187		4.69204e-08	1.90829e-09		0.306458	0.301116		-2.07428e-12
171600000		1.11578	1.14253		4.77688e-08	1.90768e-09		0.307357	0.301426		-2.1097e-12
171800000		1.11444	1.14319		4.85393e-08	1.90707e-09		0.308555	0.301736		-2.14151e-12
172000000		1.10775	1.14385		4.93814e-08	1.90645e-09		0.31022	0.302047		-2.17503e-12
172200000		1.1072	1.14451		5.00915e-08	1.90584e-09		0.310317	0.302357		-2.21023e-12
172400000		1.10214	1.14517		5.09292e-08	1.90523e-09		0.31195	0.302667		-2.24208e-12
172600000		1.10075	1.14583		5.17034e-08	1.90462e-09		0.312301	0.302978		-2.27448e-12
172800000		1.09519	1.14649		5.25229e-08	1.90402e-09		0.314537	0.303288		-2.306e-12
173000000		1.09062	1.14715		5.33308e-08	1.90341e-09		0.315405	0.303599		-2.33964e-12
173200000		1.08319	1.14781		5.40773e-08	1.9028e-09		0.316367	0.303909		-2.37419e-12
173400000		1.08118	1.14847		5.49237e-08	1.9022e-09		0.317763	0.304219		-2.40473e-12
173600000		1.08033	1.14913		5.56974e-08	1.9016e-09		0.318547	0.30453		-2.43548e-12
173800000		1.07264	1.14978		5.64986e-08	1.90099e-09		0.32037	0.30484		-2.46701e-12
174000000		1.07003	1.15044		5.73638e-08	1.90039e-09		0.321531	0.30515		-2.49777e-12
174200000		1.06789	1.1511		5.81439e-08	1.89979e-09		0.321867	0.305461		-2.52981e-12
174400000		1.06353	1.15175		5.8966e-08	1.89919e-09		0.323117	0.305771		-2.5575e-12
174600000		1.05922	1.15241		5.97726e-08	1.89859e-09		0.32452	0.306081		-2.59043e-12
174800000		1.05466	1.15307		6.0545e-08	1.898e-09		0.325113	0.306392		-2.62279e-12
175000000		1.05391	1.15372		6.1357e-08	1.8974e-09		0.325457	0.306702		-2.64986e-12
175200000		1.0499	1.15438		6.21078e-08	1.8968e-09		0.325957	0.307013		-2.67883e-12
175400000		1.04978	1.15503		6.29918e-08	1.89621e-09		0.327008	0.307323		-2.70757e-12
175600000		1.04507	1.15569		6.38522e-08	1.89562e-09		0.327841	0.307633		-2.73792e-12
175800000		1.04301	1.15634		6.45479e-08	1.89502e-09		0.329247	0.307944		-2.76629e-12
176000000		1.0463	1.15699		6.52916e-08	1.89443e-09		0.328787	0.308254		-2.79901e-12
176200000		1.04234	1.15765		6.61035e-08	1.89384e-09		0.3293	0.308564		-2.83098e-12
176400000		1.03687	1.1583		6.68945e-08	1.89325e-09		0.330529	0.308875		-2.8618e-12
176600000		1.03568	1.15895		6.79462e-08	1.89266e-09		0.331313	0.309185		-2.88493e-12
176800000		1.60528	1.1596		-6.17323e-08	1.89208e-09		0.212926	0.309495		3.15563e-12
177000000		1.60182	1.16026		-6.10699e-08	1.89149e-09		0.214593	0.309806		3.11536e-12
177200000		1.5995	1.16091		-6.0143e-08	1.89091e-09		0.214304	0.310116		3.07051e-12
177400000		1.59594	1.16156		-5.94964e-08	1.89032e-09		0.214688	0.310427		3.02721e-12
177600000		1.60088	1.16221		-5.86509e-08	1.88974e-09		0.216603	0.310737		2.97934e-12
177800000		1.59162	1.16286		-5.78599e-08	1.88916e-09		0.217272	0.311047		2.94079e-12
178000000		1.59952	1.16351		-5.70196e-08	1.88857e-09		0.216819	0.311358		2.89767e-12
178200000		1.58887	1.16416		-5.64701e-08	1.88799e-09		0.218818	0.311668		2.85821e-12
178400000		1.58751	1.16481		-5.53583e-08	1.88741e-09		0.218415	0.311978		2.8191e-12
178600000		1.58755	1.16546		-5.47438e-08	1.88684e-09		0.220569	0.312289		2.76834e-12
178800000		1.58133	1.1661		-5.38653e-08	1.88626e-09		0.220309	0.312599		2.73278e-12
179000000		1.58214	1.16675		-5.29636e-08	1.88568e-09		0.220782	0.312909		2.68702e-12
179200000		1.5773	1.1674		-5.2308e-08	1.88511e-09		0.2215	0.31322		2.64703e-12
179400000		1.5764	1.16805		-5.15875e-08	1.88453e-09		0.22343	0.31353		2.60561e-12
179600000		1.56935	1.16869		-5.07317e-08	1.88396e-09		0.224635	0.313841		2.56533e-12
179800000		1.56653	1.16934		-4.98516e-08	1.88338e-09		0.225288	0.314151		2.52907e-12
180000000		1.56331	1.16999		-4.90473e-08	1.88281e-09		0.226309	0.314461		2.48766e-12
180200000		1.55853	1.17063		-4.83198e-08	1.88224e-09		0.226508	0.314772		2.45009e-12
180400000		1.55829	1.17128		-4.75003e-08	1.88167e-09		0.227151	0.315082		2.4016e-12
180600000		1.55281	1.17192		-4.66154e-08	1.8811e-09		0.22793	0.315392		2.36766e-12
180800000		1.55201	1.17257		-4.58709e-08	1.88054e-09		0.228204	0.315703		2.3298e-12
181000000		1.54481	1.17321		-4.49788e-08	1.87997e-09		0.23041	0.316013		2.28929e-12
181200000		1.54686	1.17386		-4.42525e-08	1.8794e-09		0.230822	0.316323		2.24994e-12
181400000		1.53912	1.1745		-4.34251e-08	1.87884e-09		0.232347	0.316634		2.21486e-12
181600000		1.5388	1.17514		-4.25304e-08	1.87827e-09		0.232159	0.316944		2.17721e-12
181800000		1.53293	1.17579		-4.18077e-08	1.87771e-09		0.232774	0.317255		2.13678e-12
182000000		1.53111	1.17643		-4.10332e-08	1.87715e-09		0.233064	0.317565		2.09836e-12
182200000		1.52891	1.17707		-4.00947e-08	1.87659e-09		0.234341	0.317875		2.05609e-12
182400000		1.5215	1.17771		-3.93898e-08	1.87603e-09		0.235656	0.318186		2.02014e-12
182600000		1.5185	1.17836		-3.84085e-08	1.87547e-09		0.235693	0.318496		1.9854e-12
182800000		1.51644	1.179		-3.75575e-08	1.87491e-09		0.237061	0.318806		1.94639e-12
183000000		1.51216	1.17964		-3.6785e-08	1.87435e-09		0.237662	0.319117		1.90753e-12
183200000		1.51144	1.18028		-3.60324e-08	1.87379e-09		0.23894	0.319427		1.8715e-12
183400000		1.50857	1.18092		-3.51857e-08	1.87324e-09		0.238699	0.319738		1.83432e-12
183600000		1.49962	1.18156		-3.44086e-08	1.87268e-09		0.240938	0.320048		1.79687e-12
183800000		1.50042	1.1822		-3.36034e-08	1.87213e-09		0.240718	0.320358		1.75994e-12
184000000		1.49234	1.18284		-3.29061e-08	1.87158e-09		0.242292	0.320669		1.72222e-12
184200000		1.49173	1.18348		-3.19299e-08	1.87102e-09		0.242305	0.320979		1.68386e-12
184400000		1.49071	1.18411		-3.10702e-08	1.87047e-09		0.243434	0.321289		1.65049e-12
184600000		1.48773	1.18475		-3.02718e-08	1.86992e-09		0.243646	0.3216		1.61166e-12
184800000		1.48193	1.18539		-2.94233e-08	1.86937e-09		0.24472	0.32191		1.57309e-12
185000000		1.48213	1.18603		-2.85923e-08	1.86882e-09		0.244876	0.32222		1.53938e-12
185200000		1.47449	1.18667		-2.78726e-08	1.86827e-09		0.245726	0.322531		1.50485e-12
185400000		1.47157	1.1873		-2.70076e-08	1.86773e-09		0.246561	0.322841		1.46662e-12
185600000		1.46923	1.18794		-2.61227e-08	1.86718e-09		0.247655	0.323152		1.43298e-12
185800000		1.4661	1.18857		-2.54354e-08	1.86664e-09		0.247609	0.323462		1.39371e-12
186000000		1.46144	1.18921		-2.45618e-08	1.86609e-09		0.249008	0.323772		1.35909e-12
186200000		1.45706	1.18985		-2.37499e-08	1.86555e-09		0.249725	0.324083		1.3301e-12
186400000		1.45186	1.19048		-2.2939e-08	1.86501e-09		0.250989	0.324393		1.28694e-12
186600000		1.44837	1.19112		-2.21007e-08	1.86446e-09		0.25132	0.324703		1.25595e-12
186800000		1.44787	1.19175		-2.13434e-08	1.86392e-09		0.251758	0.325014		1.22024e-12
187000000		1.44697	1.19238		-2.06064e-08	1.86338e-09		0.253057	0.325324		1.18543e-12
187200000		1.43998	1.19302		-1.96785e-08	1.86285e-09		0.253988	0.325634		1.15131e-12
187400000		1.43997	1.19365		-1.89002e-08	1.86231e-09		0.254199	0.325945		1.1186e-12
187600000		1.43511	1.19428		-1.80631e-08	1.86177e-09		0.25457	0.326255		1.0825e-12
187800000		1.42941	1.19492		-1.71586e-08	1.86123e-09		0.255308	0.326566		1.04509e-12
188000000		1.42639	1.19555		-1.64211e-08	1.8607e-09		0.255641	0.326876		1.01377e-12
188200000		1.4205	1.19618		-1.55341e-08	1.86016e-09		0.256308	0.327186		9.76992e-13
188400000		1.42043	1.19681		-1.4879e-08	1.85963e-09		0.257867	0.327497		9.45206e-13
188600000		1.41608	1.19744		-1.40437e-08	1.8591e-09		0.257571	0.327807		9.13209e-13
188800000		1.41117	1.19808		-1.32138e-08	1.85856e-09		0.259013	0.328117		8.78061e-13
189000000		1.41371	1.19871		-1.2362e-08	1.85803e-09		0.25933	0.328428		8.44177e-13
189200000		1.40741	1.19934		-1.15336e-08	1.8575e-09		0.259574	0.328738		8.08625e-13
189400000		1.40139	1.19997		-1.07782e-08	1.85697e-09		0.260152	0.329048		7.77315e-13
189600000		1.40517	1.2006		-9.87613e-09	1.85644e-09		0.261514	0.329359		7.39079e-13
189800000		1.39872	1.20123		-9.06443e-09	1.85592e-09		0.262116	0.329669		7.06805e-13
190000000		1.39458	1.20185		-8.31603e-09	1.85539e-09		0.262137	0.32998		6.75327e-13
190200000		1.39143	1.20248		-7.47147e-09	1.85486e-09		0.262558	0.33029		6.38545e-13
190400000		1.38354	1.20311		-6.61628e-09	1.85434e-09		0.263197	0.3306		6.07264e-13
190600000		1.38394	1.20374		-5.82772e-09	1.85381e-09		0.263606	0.330911		5.742e-13
190800000		1.37951	1.20437		-5.06481e-09	1.85329e-09		0.264258	0.331221		5.40512e-13
191000000		1.38239	1.20499		-4.16645e-09	1.85276e-09		0.265018	0.331531		5.07794e-13
191200000		1.37786	1.20562		-3.35373e-09	1.85224e-09		0.266387	0.331842		4.70508e-13
191400000		1.37486	1.20625		-2.50913e-09	1.85172e-09		0.266303	0.332152		4.37982e-13
191600000		1.37049	1.20687		-1.72103e-09	1.8512e-09		0.267005	0.332462		4.0563e-13
191800000		1.36914	1.2075		-1.03618e-09	1.85068e-09		0.266664	0.332773		3.77793e-13
192000000		1.36729	1.20813		-1.58802e-10	1.85016e-09		0.267587	0.333083		3.41438e-13
192200000		1.35844	1.20875		7.48277e-10	1.84964e-09		0.268101	0.333394		3.09979e-13
192400000		1.36205	1.20938		1.4476e-09	1.84913e-09		0.268753	0.333704		2.8014e-13
192600000		1.36062	1.21		2.25093e-09	1.84861e-09		0.269208	0.334014		2.46313e-13
192800000		1.3575	1.21063		3.16214e-09	1.84809e-09		0.269817	0.334325		2.1077e-13
193000000		1.35317	1.21125		3.88737e-09	1.84758e-09		0.269748	0.334635		1.77432e-13
193200000		1.35559	1.21187		4.69941e-09	1.84706e-09		0.270573	0.334945		1.45549e-13
193400000		1.34812	1.2125		5.51708e-09	1.84655e-09		0.270859	0.335256		1.15238e-13
193600000		1.34955	1.21312		6.35066e-09	1.84604e-09		0.272196	0.335566		8.21415e-14
193800000		1.34686	1.21374		7.1524e-09	1.84553e-09		0.271289	0.335876		5.16384e-14
194000000		1.34768	1.21437		7.97262e-09	1.84502e-09		0.272444	0.336187		1.87226e-14
194200000		1.34845	1.21499		8.6788e-09	1.84451e-09		0.272626	0.336497		-1.29538e-14
194400000		1.33821	1.21561		9.55814e-09	1.844e-09		0.273533	0.336808		-4.74647e-14
194600000		1.3473	1.21623		1.01892e-08	1.84349e-09		0.274389	0.337118		-7.38055e-14
194800000		1.34116	1.21685		1.12257e-08	1.84298e-09		0.274982	0.337428		-1.10428e-13
195000000		1.34358	1.21747		1.19182e-08	1.84247e-09		0.27564	0.337739		-1.40126e-13
195200000		1.34325	1.21809		1.27521e-08	1.84197e-09		0.275809	0.338049		-1.75038e-13
195400000		1.33473	1.21871		1.34859e-08	1.84146e-09		0.275563	0.338359		-2.05305e-13
195600000		1.33124	1.21933		1.42339e-08	1.84096e-09		0.275402	0.33867		-2.39074e-13
195800000		1.33947	1.21995		1.49962e-08	1.84045e-09		0.2765	0.33898		-2.66677e-13
196000000		1.33866	1.22057		1.58219e-08	1.83995e-09		0.276962	0.33929		-3.02365e-13
196200000		1.33993	1.22119		1.66528e-08	1.83945e-09		0.277917	0.339601		-3.31996e-13
196400000		1.33786	1.22181		1.73834e-08	1.83895e-09		0.278425	0.339911		-3.64923e-13
196600000		1.34115	1.22243		1.81442e-08	1.83845e-09		0.27871	0.340222		-3.94936e-13
196800000		1.33625	1.22305		1.89316e-08	1.83795e-09		0.278719	0.340532		-4.27372e-13
197000000		1.33668	1.22366		1.96395e-08	1.83745e-09		0.279447	0.340842		-4.57163e-13
197200000		1.34258	1.22428		2.04265e-08	1.83695e-09		0.279845	0.341153		-4.88462e-13
197400000		1.3384	1.2249		2.11106e-08	1.83645e-09		0.279815	0.341463		-5.22904e-13
197600000		1.33786	1.22552		2.18516e-08	1.83595e-09		0.280464	0.341773		-5.51765e-13
197800000		1.33442	1.22613		2.25812e-08	1.83546e-09		0.279681	0.342084		-5.83676e-13
198000000		1.33931	1.22675		2.33992e-08	1.83496e-09		0.281164	0.342394		-6.17213e-13
198200000		1.33808	1.22736		2.40842e-08	1.83447e-09		0.281327	0.342704		-6.50559e-13
198400000		1.33347	1.22798		2.47383e-08	1.83397e-09		0.282478	0.343015		-6.78379e-13
198600000		1.33581	1.2286		2.5548e-08	1.83348e-09		0.282313	0.343325		-7.12993e-13
198800000		1.33864	1.22921		2.62778e-08	1.83299e-09		0.282954	0.343636		-7.43798e-13
199000000		1.3384	1.22982		2.69631e-08	1.83249e-09		0.284009	0.343946		-7.69708e-13
199200000		1.34071	1.23044		2.76002e-08	1.832e-09		0.28344	0.344256		-8.067e-13
199400000		1.33354	1.23105		2.82916e-08	1.83151e-09		0.283976	0.344567		-8.3885e-13
199600000		1.33706	1.23167		2.90579e-08	1.83102e-09		0.284359	0.344877		-8.71713e-13
199800000		1.33449	1.23228		2.9764e-08	1.83053e-09		0.284554	0.345187		-9.02645e-13
200000000		1.33527	1.23289		3.0459e-08	1.83005e-09		0.284361	0.345498		-9.34157e-13
		The mean value of R			The mean value of L
		0.8647	0.8576		2.33305e-09	2.4501e-09
