# Supplementary material for: Parameter extraction method for the twisted pair cable with rectangular connectors
Source: PLoS One. 2018 Oct 5;13(10):e0205072. doi: 10.1371/journal.pone.0205072 (PMC6173433; doi:10.1371/journal.pone.0205072)
Supplement: S4 Table — (XLSX) [file pone.0205072.s004.xlsx]

## Sheet: Sheet1
		Fig 13							Fig 14							Fig 15						Fig 16
		CM	MM	BT0	KPN	KM	Measured		CM	MM	BT0	KPN	KM	Measured		CM	MM	BT0	KPN	KM		CM	MM	BT0	KPN	KM
freq		S21(DB)	S21(DB)	S21(DB)	S21(DB)	S21(DB)	S21(DB)		S21(DEG)	S21(DEG)	S21(DEG)	S21(DEG)	S21(DEG)	S21(DEG)		ERROR(DB)	ERROR(DB)	ERROR(DB)	ERROR(DB)	ERROR(DB)		ERROR(DEG)	ERROR(DEG)	ERROR(DEG)	ERROR(DEG)	ERROR(DEG)
10000000		-1.69051	-1.7563	-1.54603	-1.91689	-1.73318	-1.91098		0.091156	-0.969311	-1.82756	-0.176113	0.260781	0.0637407		0.220476	0.154681	0.364954	0.00590305	0.177801		-0.0274153	1.03305	1.8913	0.239854	-0.19704
10200000		-1.69377	-1.78039	-1.56916	-1.94213	-1.75732	-1.82461		0.124036	-0.91293	-1.75581	-0.136871	0.303861	0.0945094		0.130841	0.0442214	0.255446	0.117525	0.0672848		-0.0295268	1.00744	1.85032	0.23138	-0.209351
10400000		-1.80997	-1.80433	-1.59218	-1.9672	-1.78128	-2.01565		0.173501	-0.856771	-1.68442	-0.0976691	0.346873	0.141177		0.20568	0.21132	0.423469	0.0484503	0.23437		-0.0323241	0.997948	1.8256	0.238846	-0.205696
10600000		-1.75818	-1.82814	-1.61509	-1.99209	-1.80506	-1.96043		0.218873	-0.80083	-1.61337	-0.0585061	0.38982	0.195056		0.202252	0.132293	0.345342	0.0316608	0.155374		-0.0238164	0.995886	1.80843	0.253562	-0.194764
10800000		-1.82571	-1.85181	-1.63789	-2.01681	-1.82866	-1.94797		0.251797	-0.745099	-1.54266	-0.0193812	0.432703	0.220374		0.122259	0.0961576	0.310079	0.0688442	0.119309		-0.0314228	0.965473	1.76303	0.239755	-0.212329
11000000		-1.80714	-1.87535	-1.66058	-2.04137	-1.85209	-1.95253		0.294375	-0.689575	-1.47227	0.0197067	0.475526	0.271647		0.145392	0.0771757	0.291945	0.0888387	0.100437		-0.0227286	0.961222	1.74391	0.25194	-0.203879
11200000		-1.88702	-1.89877	-1.68317	-2.06576	-1.87536	-1.98642		0.332552	-0.634252	-1.4022	0.0587584	0.518289	0.309245		0.0993987	0.0876549	0.303247	0.0793385	0.111063		-0.0233072	0.943497	1.71144	0.250487	-0.209043
11400000		-1.88236	-1.92206	-1.70567	-2.09	-1.89847	-2.01099		0.379655	-0.579126	-1.33244	0.0977748	0.560994	0.352446		0.128627	0.0889353	0.305326	0.0790048	0.112525		-0.0272092	0.931572	1.68488	0.254671	-0.208548
11600000		-1.90906	-1.94522	-1.72806	-2.11408	-1.92142	-2.02435		0.41786	-0.524192	-1.26299	0.136757	0.603644	0.396552		0.115285	0.0791241	0.296289	0.0897317	0.10293		-0.0213081	0.920743	1.65954	0.259795	-0.207092
11800000		-1.9837	-1.96827	-1.75035	-2.13801	-1.94422	-2.06358		0.4585	-0.469445	-1.19383	0.175705	0.64624	0.433345		0.0798782	0.0953119	0.313228	0.0744298	0.119367		-0.0251545	0.90279	1.62718	0.25764	-0.212895
12000000		-1.95541	-1.9912	-1.77256	-2.1618	-1.96687	-1.98852		0.492292	-0.414882	-1.12497	0.214621	0.688784	0.475855		0.0331059	0.00268343	0.215961	0.173282	0.0216508		-0.0164368	0.890738	1.60083	0.261235	-0.212929
12200000		-1.965	-2.01402	-1.79467	-2.18545	-1.98937	-2.02183		0.533891	-0.360499	-1.05639	0.253504	0.731278	0.521388		0.0568343	0.00781637	0.227167	0.163613	0.0324598		-0.0125034	0.881887	1.57778	0.267883	-0.20989
12400000		-2.00343	-2.03672	-1.81669	-2.20895	-2.01174	-2.05505		0.575506	-0.306291	-0.9881	0.292357	0.773722	0.563678		0.0516152	0.0183261	0.23836	0.153906	0.0433071		-0.0118273	0.86997	1.55178	0.271322	-0.210043
12600000		-2.13573	-2.05931	-1.83862	-2.23232	-2.03397	-2.08628		0.614498	-0.252256	-0.920079	0.331178	0.816118	0.595047		0.049442	0.0269722	0.247667	0.146039	0.052318		-0.0194507	0.847303	1.51513	0.263869	-0.221071
12800000		-2.11536	-2.0818	-1.86046	-2.25556	-2.05606	-2.09281		0.659106	-0.198388	-0.852329	0.36997	0.858468	0.642608		0.0225515	0.0110099	0.232345	0.162755	0.0367465		-0.0164985	0.840996	1.49494	0.272638	-0.21586
13000000		-2.1609	-2.10417	-1.88222	-2.27867	-2.07802	-2.13335		0.699094	-0.144686	-0.784842	0.408732	0.900773	0.683977		0.0275507	0.0291754	0.251129	0.14532	0.0553279		-0.0151171	0.828663	1.46882	0.275245	-0.216797
13200000		-2.15887	-2.12645	-1.90389	-2.30165	-2.09985	-2.12311		0.738056	-0.0911452	-0.717614	0.447465	0.943035	0.730916		0.0357561	0.00333691	0.219214	0.178541	0.0232554		-0.00714016	0.822062	1.44853	0.283451	-0.212118
13400000		-2.17283	-2.14862	-1.92549	-2.32451	-2.12156	-2.10438		0.771548	-0.0377627	-0.65064	0.48617	0.985253	0.771319		0.0684439	0.0442357	0.178893	0.220126	0.0171807		-0.000229271	0.809082	1.42196	0.285149	-0.213934
13600000		-2.15873	-2.17069	-1.947	-2.34724	-2.14315	-2.15914		0.819021	0.0154646	-0.583916	0.524848	1.02743	0.817798		0.000408812	0.0115515	0.212134	0.188107	0.0159882		-0.00122266	0.802334	1.40171	0.292951	-0.209632
13800000		-2.28649	-2.19266	-1.96844	-2.36986	-2.16461	-2.2207		0.867124	0.0685396	-0.517437	0.563498	1.06957	0.857722		0.0657911	0.0280411	0.252264	0.149161	0.0560866		-0.00940157	0.789183	1.37516	0.294224	-0.211845
14000000		-2.20467	-2.21453	-1.98979	-2.39236	-2.18596	-2.19445		0.900214	0.121465	-0.451198	0.602123	1.11167	0.900902		0.0102231	0.020085	0.204656	0.197913	0.00848654		0.000688106	0.779437	1.3521	0.298779	-0.210763
14200000		-2.4004	-2.23631	-2.01107	-2.41475	-2.20719	-2.24752		0.934115	0.174245	-0.385195	0.640721	1.15372	0.939708		0.152885	0.0112045	0.236444	0.167232	0.0403215		0.00559234	0.765463	1.3249	0.298987	-0.214017
14400000		-2.50908	-2.258	-2.03228	-2.43702	-2.22832	-2.29432		0.970741	0.22688	-0.319425	0.679293	1.19575	0.977112		0.214765	0.036322	0.262041	0.142704	0.066003		0.00637072	0.750232	1.29654	0.297818	-0.218635
14600000		-2.49864	-2.27959	-2.05341	-2.45919	-2.24933	-2.28391		1.00618	0.279375	-0.253882	0.717841	1.23773	1.01989		0.214736	0.00431817	0.230499	0.175281	0.034581		0.0137048	0.740511	1.27377	0.302044	-0.217848
14800000		-2.49364	-2.30109	-2.07447	-2.48125	-2.27023	-2.30823		1.03863	0.33173	-0.188563	0.756364	1.27968	1.063		0.185402	0.00714218	0.233765	0.173013	0.0380041		0.0243643	0.731266	1.25156	0.306632	-0.216687
15000000		-2.53456	-2.32251	-2.09546	-2.5032	-2.29103	-2.34984		1.06882	0.38395	-0.123464	0.794863	1.3216	1.09934		0.184721	0.0273339	0.254381	0.153362	0.0588112		0.0305261	0.715391	1.22281	0.304478	-0.222258
15200000		-2.44688	-2.34383	-2.11638	-2.52505	-2.31172	-2.33819		1.11318	0.436036	-0.0585825	0.833338	1.36348	1.14385		0.108697	0.00564364	0.22181	0.186865	0.026465		0.0306695	0.707811	1.20243	0.310508	-0.219636
15400000		-2.52916	-2.36507	-2.13723	-2.5468	-2.33232	-2.38911		1.14702	0.48799	0.00608627	0.87179	1.40533	1.18753		0.140056	0.0240386	0.251882	0.157693	0.0567937		0.0405075	0.69954	1.18144	0.31574	-0.217802
15600000		-2.42315	-2.38622	-2.15801	-2.56845	-2.35281	-2.35971		1.18406	0.539816	0.0705455	0.91022	1.44715	1.22877		0.0634346	0.0265114	0.201703	0.208739	0.00690462		0.0447128	0.688956	1.15823	0.318553	-0.218378
15800000		-2.36135	-2.4073	-2.17873	-2.59001	-2.3732	-2.36969		1.2181	0.591514	0.134798	0.948626	1.48894	1.26851		0.00833576	0.037608	0.190961	0.220318	0.00351718		0.0504059	0.676996	1.13371	0.319884	-0.220426
16000000		-2.50504	-2.42828	-2.19938	-2.61146	-2.3935	-2.42926		1.28026	0.643088	0.198848	0.987011	1.53069	1.31695		0.0757804	0.000974089	0.229881	0.182205	0.0357532		0.0366845	0.673861	1.1181	0.329938	-0.213745
16200000		-2.55465	-2.44919	-2.21996	-2.63283	-2.41371	-2.49964		1.30404	0.694539	0.262698	1.02537	1.57242	1.35257		0.0550002	0.0504541	0.279682	0.133182	0.0859344		0.0485344	0.658031	1.08987	0.327196	-0.21985
16400000		-2.46768	-2.47002	-2.24049	-2.6541	-2.43382	-2.47518		1.34347	0.745869	0.326352	1.06372	1.61412	1.39174		0.00749524	0.00516006	0.234692	0.17892	0.0413538		0.0482649	0.645871	1.06539	0.328024	-0.222378
16600000		-2.50323	-2.49077	-2.26095	-2.67528	-2.45385	-2.52264		1.38273	0.79708	0.389811	1.10204	1.65579	1.4371		0.0194172	0.0318771	0.261697	0.152636	0.0687961		0.0543708	0.640018	1.04729	0.335061	-0.218689
16800000		-2.57075	-2.51144	-2.28135	-2.69637	-2.47378	-2.5824		1.42051	0.848174	0.45308	1.14034	1.69743	1.47411		0.0116492	0.070964	0.301057	0.11397	0.10862		0.0535962	0.625933	1.02103	0.33377	-0.223321
17000000		-2.52821	-2.53203	-2.30168	-2.71738	-2.49363	-2.5727		1.46425	0.899154	0.516161	1.17862	1.73904	1.5165		0.0444871	0.0406673	0.271016	0.144677	0.0790705		0.0522564	0.617348	1.00034	0.337885	-0.222541
17200000		-2.55284	-2.55255	-2.32196	-2.7383	-2.51339	-2.58687		1.50756	0.95002	0.579056	1.21688	1.78063	1.55946		0.0340368	0.0343206	0.26491	0.151424	0.0734818		0.0519047	0.609444	0.980407	0.342587	-0.221166
17400000		-2.55922	-2.573	-2.34218	-2.75913	-2.53307	-2.62724		1.54718	1.00077	0.641769	1.25512	1.82219	1.60066		0.0680268	0.0542462	0.285062	0.131887	0.0941755		0.0534853	0.599889	0.958894	0.345546	-0.221529
17600000		-2.576	-2.59337	-2.36234	-2.77988	-2.55266	-2.66501		1.58265	1.05142	0.704302	1.29334	1.86373	1.64015		0.0890101	0.0716448	0.30267	0.114869	0.112352		0.0574993	0.588731	0.935847	0.346812	-0.223579
17800000		-2.56038	-2.61367	-2.38245	-2.80055	-2.57218	-2.70005		1.62113	1.10196	0.766658	1.33154	1.90524	1.67924		0.139675	0.0863813	0.317602	0.100502	0.127875		0.058104	0.57728	0.912577	0.347696	-0.226005
18000000		-2.5245	-2.6339	-2.4025	-2.82114	-2.59161	-2.67799		1.6582	1.15239	0.828839	1.36972	1.94673	1.71234		0.153489	0.0440937	0.275495	0.143151	0.0863832		0.0541433	0.559957	0.883503	0.342619	-0.234386
18200000		-2.61117	-2.65406	-2.42249	-2.84165	-2.61096	-2.75921		1.69767	1.20271	0.890847	1.40789	1.98819	1.76007		0.148046	0.105156	0.336723	0.0824419	0.148249		0.0623968	0.557355	0.869219	0.352178	-0.228126
18400000		-2.64964	-2.67414	-2.44243	-2.86209	-2.63024	-2.77143		1.73939	1.25293	0.952685	1.44603	2.02963	1.80133		0.121784	0.097281	0.328999	0.0906607	0.141187		0.0619382	0.548394	0.848641	0.355292	-0.228307
18600000		-2.66012	-2.69417	-2.46231	-2.88244	-2.64944	-2.81581		1.78016	1.30305	1.01436	1.48416	2.07105	1.83685		0.155689	0.12164	0.353496	0.0666373	0.166366		0.0566957	0.5338	0.822496	0.352689	-0.234199
18800000		-2.62881	-2.71412	-2.48214	-2.90272	-2.66856	-2.79581		1.82136	1.35307	1.07586	1.52227	2.11245	1.87727		0.166992	0.0816872	0.313666	0.106919	0.127241		0.0559021	0.524197	0.801407	0.354995	-0.235179
19000000		-2.64256	-2.734	-2.50192	-2.92293	-2.68762	-2.82987		1.85764	1.40299	1.1372	1.56037	2.15382	1.91648		0.187309	0.095865	0.327952	0.0930618	0.142253		0.058834	0.513486	0.779275	0.35611	-0.237344
19200000		-2.6553	-2.75383	-2.52164	-2.94307	-2.7066	-2.84814		1.90047	1.45281	1.19838	1.59844	2.19517	1.96092		0.192848	0.0943191	0.326502	0.0949212	0.141549		0.0604555	0.50811	0.762541	0.36248	-0.23425
19400000		-2.68534	-2.77358	-2.54132	-2.96313	-2.7255	-2.89622		1.93596	1.50254	1.2594	1.6365	2.2365	1.99765		0.210881	0.122641	0.354905	0.0669062	0.170718		0.0616863	0.495108	0.738243	0.361144	-0.238859
19600000		-2.71938	-2.79327	-2.56094	-2.98312	-2.74434	-2.93345		1.97806	1.55217	1.32027	1.67454	2.27781	2.0383		0.214063	0.140173	0.372505	0.0496737	0.189105		0.0602411	0.486132	0.718034	0.363757	-0.239515
19800000		-2.72822	-2.8129	-2.58051	-3.00304	-2.76311	-2.93484		2.01553	1.60171	1.38098	1.71257	2.31911	2.07618		0.206625	0.121942	0.354328	0.0681988	0.171734		0.0606522	0.474478	0.695208	0.363614	-0.242923
20000000		-2.74974	-2.83247	-2.60004	-3.02289	-2.78181	-2.96195		2.05395	1.65115	1.44153	1.75058	2.36038	2.11433		0.212203	0.12948	0.361908	0.0609479	0.180138		0.0603876	0.463184	0.672802	0.363755	-0.246044
20200000		-2.77282	-2.85197	-2.61951	-3.04268	-2.80044	-2.98335		2.09404	1.7005	1.50194	1.78857	2.40163	2.15467		0.210524	0.131376	0.363833	0.0593335	0.182905		0.0606255	0.454166	0.652733	0.366097	-0.24696
20400000		-2.7966	-2.87141	-2.63894	-3.0624	-2.81901	-3.02298		2.13563	1.74977	1.56219	1.82655	2.44286	2.19623		0.226378	0.151567	0.384039	0.0394182	0.203973		0.0605976	0.446466	0.63404	0.369682	-0.246631
20600000		-2.80866	-2.8908	-2.65832	-3.08205	-2.83751	-3.03123		2.17636	1.79894	1.6223	1.86451	2.48408	2.2384		0.222571	0.140435	0.372911	0.0508198	0.193723		0.062038	0.439457	0.616098	0.373885	-0.245681
20800000		-2.81103	-2.91012	-2.67765	-3.10164	-2.85595	-3.04642		2.21326	1.84803	1.68226	1.90246	2.52527	2.27457		0.235383	0.136297	0.368763	0.0552228	0.190471		0.0613085	0.426544	0.592309	0.372112	-0.250704
21000000		-2.84498	-2.92938	-2.69694	-3.12116	-2.87432	-3.07222		2.25621	1.89703	1.74208	1.94039	2.56645	2.31885		0.227239	0.142837	0.375281	0.0489434	0.197901		0.0626455	0.421824	0.576772	0.378461	-0.247601
21200000		-2.88494	-2.94859	-2.71618	-3.14062	-2.89263	-3.09677		2.29385	1.94594	1.80176	1.97831	2.60761	2.35726		0.21183	0.148177	0.380586	0.0438584	0.204136		0.0634101	0.411324	0.555509	0.378958	-0.250349
21400000		-2.89183	-2.96774	-2.73538	-3.16002	-2.91088	-3.10779		2.33494	1.99477	1.86129	2.01621	2.64876	2.396		0.215964	0.140056	0.372419	0.0522297	0.196915		0.0610674	0.401233	0.534713	0.379796	-0.252754
21600000		-2.90625	-2.98683	-2.75453	-3.17936	-2.92907	-3.12072		2.37149	2.04352	1.92069	2.05409	2.68988	2.43357		0.214467	0.133892	0.366196	0.0586401	0.191653		0.0620805	0.390052	0.512883	0.379475	-0.256315
21800000		-2.91054	-3.00586	-2.77363	-3.19864	-2.9472	-3.13665		2.41204	2.09218	1.97995	2.09197	2.73099	2.47433		0.22611	0.130783	0.363016	0.0619912	0.189451		0.0622843	0.382145	0.49438	0.382359	-0.256669
22000000		-2.92873	-3.02484	-2.79269	-3.21786	-2.96527	-3.18325		2.45092	2.14076	2.03907	2.12982	2.77209	2.51149		0.254518	0.158403	0.390553	0.0346094	0.21798		0.0605708	0.370723	0.472418	0.381662	-0.260602
22200000		-2.97994	-3.04377	-2.81171	-3.23701	-2.98328	-3.21215		2.48888	2.18927	2.09806	2.16767	2.81317	2.54934		0.232206	0.168381	0.400437	0.0248652	0.228872		0.0604531	0.360069	0.451277	0.381666	-0.263833
22400000		-2.9995	-3.06264	-2.83069	-3.25612	-3.00123	-3.22132		2.53166	2.23769	2.15691	2.2055	2.85423	2.59428		0.22182	0.15868	0.39063	0.0347967	0.220087		0.0626188	0.356593	0.437368	0.388784	-0.259948
22600000		-3.00904	-3.08146	-2.84962	-3.27516	-3.01913	-3.22809		2.56924	2.28603	2.21564	2.24331	2.89528	2.63092		0.219055	0.146639	0.378472	0.0470637	0.208966		0.0616855	0.344891	0.415285	0.38761	-0.264353
22800000		-3.03726	-3.10022	-2.86851	-3.29415	-3.03697	-3.26101		2.60885	2.3343	2.27423	2.28112	2.93631	2.67225		0.223749	0.160791	0.392495	0.033135	0.22404		0.063394	0.337947	0.398013	0.39113	-0.264063
23000000		-3.04331	-3.11893	-2.88737	-3.31308	-3.05476	-3.26403		2.64705	2.38249	2.3327	2.31891	2.97733	2.70832		0.220723	0.145103	0.376667	0.0490439	0.209276		0.0612671	0.325825	0.375614	0.38941	-0.269012
23200000		-3.07478	-3.13759	-2.90618	-3.33195	-3.07249	-3.28124		2.68704	2.43061	2.39104	2.35668	3.01833	2.74814		0.206459	0.143648	0.375061	0.050716	0.208748		0.0611032	0.317537	0.3571	0.39146	-0.270189
23400000		-3.10141	-3.1562	-2.92494	-3.35077	-3.09017	-3.31873		2.72596	2.47864	2.44926	2.39444	3.05932	2.78841		0.217321	0.162532	0.393783	0.0320457	0.228562		0.062451	0.309762	0.339151	0.393963	-0.270913
23600000		-3.0944	-3.17475	-2.94367	-3.36954	-3.10779	-3.30585		2.76672	2.52661	2.50735	2.43219	3.10029	2.83042		0.211458	0.131103	0.362181	0.063686	0.198064		0.0636981	0.303809	0.323073	0.398226	-0.269875
23800000		-3.12192	-3.19326	-2.96236	-3.38826	-3.12536	-3.30159		2.8029	2.5745	2.56531	2.46993	3.14126	2.86504		0.17967	0.10833	0.339224	0.0866681	0.176225		0.0621391	0.29054	0.299729	0.395112	-0.276213
24000000		-3.12923	-3.21171	-2.98101	-3.40692	-3.14288	-3.31548		2.84182	2.62232	2.62316	2.50765	3.1822	2.90533		0.18625	0.103769	0.334468	0.0914351	0.172599		0.0635185	0.283012	0.282176	0.397681	-0.276868
24200000		-3.16153	-3.23012	-2.99963	-3.42553	-3.16035	-3.34504		2.88381	2.67007	2.68088	2.54537	3.22314	2.94723		0.183514	0.114924	0.345418	0.0804841	0.184691		0.063424	0.277158	0.266346	0.401865	-0.275907
24400000		-3.19767	-3.24848	-3.0182	-3.44409	-3.17777	-3.36314		2.92302	2.71775	2.73849	2.58306	3.26406	2.9838		0.165475	0.114665	0.344944	0.0809442	0.185371		0.0607831	0.266055	0.245315	0.400741	-0.280254
24600000		-3.18869	-3.26679	-3.03673	-3.46259	-3.19514	-3.36024		2.9596	2.76536	2.79598	2.62075	3.30497	3.02335		0.171551	0.0934581	0.323511	0.102351	0.165104		0.0637542	0.257995	0.227374	0.402602	-0.281614
24800000		-3.22088	-3.28505	-3.05523	-3.48105	-3.21246	-3.38833		3.00109	2.8129	2.85335	2.65842	3.34586	3.06632		0.167457	0.103285	0.333101	0.0927209	0.175873		0.0652313	0.253423	0.212969	0.407894	-0.279544
25000000		-3.25072	-3.30326	-3.07369	-3.49946	-3.22973	-3.39196		3.03983	2.86037	2.91061	2.69609	3.38675	3.10438		0.141246	0.0887015	0.318271	0.1075	0.162231		0.0645532	0.244014	0.193774	0.408292	-0.282366
25200000		-3.24221	-3.32143	-3.09211	-3.51782	-3.24695	-3.39497		3.07995	2.90777	2.96775	2.73374	3.42762	3.14877		0.15276	0.0735404	0.302853	0.122855	0.148014		0.0688271	0.241006	0.181027	0.415037	-0.278842
25400000		-3.26599	-3.33955	-3.1105	-3.53613	-3.26413	-3.39713		3.11525	2.9551	3.02478	2.77138	3.46848	3.18239		0.13114	0.0575813	0.286627	0.139007	0.132999		0.0671396	0.22729	0.157619	0.411018	-0.286082
25600000		-3.34381	-3.35762	-3.12885	-3.5544	-3.28126	-3.46015		3.15834	3.00237	3.08169	2.809	3.50932	3.22373		0.116343	0.102533	0.331302	0.094246	0.178896		0.0653855	0.221354	0.142035	0.414724	-0.285597
25800000		-3.31814	-3.37565	-3.14717	-3.57262	-3.29834	-3.43495		3.19667	3.04958	3.1385	2.84662	3.55016	3.26361		0.116806	0.0592995	0.287782	0.137668	0.136609		0.0669452	0.214037	0.125117	0.416995	-0.286545
26000000		-3.34137	-3.39363	-3.16545	-3.59079	-3.31538	-3.45176		3.238	3.09671	3.19519	2.88422	3.59098	3.3063		0.110391	0.0581287	0.286315	0.139027	0.136385		0.0683044	0.209587	0.11111	0.422079	-0.284682
26200000		-3.39398	-3.41157	-3.18369	-3.60891	-3.33237	-3.49088		3.27661	3.14379	3.25178	2.92181	3.6318	3.34407		0.0969028	0.0793105	0.30719	0.118032	0.158515		0.0674627	0.200281	0.0922926	0.422255	-0.287726
26400000		-3.40993	-3.42946	-3.2019	-3.62699	-3.34931	-3.48509		3.31426	3.1908	3.30826	2.9594	3.6726	3.3834		0.0751608	0.0556247	0.283189	0.141903	0.135777		0.0691426	0.192603	0.0751467	0.424006	-0.289196
26600000		-3.40745	-3.44731	-3.22007	-3.64503	-3.36621	-3.47882		3.35171	3.23775	3.36463	2.99697	3.71339	3.42324		0.0713647	0.0315025	0.258741	0.16621	0.112603		0.0715299	0.185497	0.0586175	0.426278	-0.290145
26800000		-3.45924	-3.46512	-3.23822	-3.66302	-3.38307	-3.51396		3.39411	3.28463	3.42089	3.03452	3.75417	3.46431		0.0547181	0.0488414	0.275746	0.149055	0.13089		0.070198	0.179675	0.0434146	0.429782	-0.289862
27000000		-3.48183	-3.48288	-3.25632	-3.68096	-3.39989	-3.50165		3.42832	3.33146	3.47705	3.07207	3.79494	3.5018		0.0198203	0.0187712	0.245332	0.179307	0.101769		0.0734855	0.170349	0.0247517	0.429731	-0.293135
27200000		-3.51136	-3.5006	-3.2744	-3.69886	-3.41666	-3.51849		3.47028	3.37822	3.53311	3.10961	3.8357	3.54432		0.00712638	0.017883	0.24409	0.180377	0.101829		0.07404	0.166106	0.0112141	0.434713	-0.291375
27400000		-3.55454	-3.51828	-3.29244	-3.71672	-3.43339	-3.53505		3.5101	3.42492	3.58906	3.14714	3.87645	3.58132		0.0194928	0.0167663	0.242611	0.181675	0.101661		0.0712235	0.156401	-0.00774217	0.434183	-0.295127
27600000		-3.56029	-3.53592	-3.31044	-3.73454	-3.45007	-3.55994		3.55092	3.47156	3.64491	3.18465	3.91719	3.62393		0.0003471	0.0240237	0.249497	0.174599	0.109867		0.0730138	0.152373	-0.0209805	0.43928	-0.293253
27800000		-3.5909	-3.55351	-3.32842	-3.75231	-3.46672	-3.54588		3.58556	3.51814	3.70067	3.22216	3.95792	3.66358		0.0450254	0.0076357	0.217457	0.206438	0.0791561		0.0780159	0.145434	-0.0370873	0.441418	-0.294339
28000000		-3.62764	-3.57106	-3.34636	-3.77005	-3.48332	-3.57575		3.62321	3.56467	3.75632	3.25966	3.99864	3.70373		0.0518924	0.0046866	0.229389	0.194295	0.0924266		0.080524	0.139062	-0.0525856	0.444075	-0.294906
28200000		-3.64077	-3.58858	-3.36427	-3.78774	-3.49989	-3.57849		3.66235	3.61113	3.81187	3.29714	4.03935	3.74597		0.0622778	0.0100879	0.214216	0.209249	0.0785999		0.0836256	0.134841	-0.0658927	0.448834	-0.293372
28400000		-3.67224	-3.60605	-3.38215	-3.80539	-3.51641	-3.61097		3.70199	3.65754	3.86732	3.33462	4.08005	3.78595		0.0612698	0.00492334	0.22882	0.194417	0.0945586		0.0839595	0.128411	-0.0813668	0.451337	-0.294095
28600000		-3.70184	-3.62348	-3.4	-3.823	-3.5329	-3.61254		3.7379	3.70389	3.92267	3.37208	4.12074	3.8248		0.0893038	0.0109424	0.212538	0.210462	0.0796398		0.0869036	0.120909	-0.0978737	0.452721	-0.295938
28800000		-3.69903	-3.64087	-3.41781	-3.84057	-3.54934	-3.63947		3.78435	3.75019	3.97793	3.40954	4.16142	3.86937		0.0595625	0.00140493	0.221651	0.201103	0.0901237		0.085018	0.119184	-0.108562	0.459836	-0.29205
29000000		-3.78743	-3.65822	-3.4356	-3.8581	-3.56575	-3.65821		3.81503	3.79643	4.0331	3.44698	4.20209	3.90471		0.129217	1.19629e-05	0.222611	0.199888	0.0924624		0.0896745	0.108281	-0.128389	0.457727	-0.297388
29200000		-3.77159	-3.67554	-3.45335	-3.87559	-3.58212	-3.65219		3.85426	3.84261	4.08816	3.48442	4.24276	3.94794		0.119392	0.0233409	0.19884	0.223396	0.0700786		0.09368	0.105328	-0.140228	0.46352	-0.294823
29400000		-3.85775	-3.69281	-3.47108	-3.89304	-3.59845	-3.68927		3.89054	3.88874	4.14314	3.52184	4.28342	3.98774		0.168479	0.00354117	0.218189	0.203775	0.0908227		0.0971967	0.099005	-0.155396	0.4659	-0.295674
29600000		-3.84595	-3.71004	-3.48877	-3.91046	-3.61474	-3.7039		3.9304	3.93481	4.19802	3.55926	4.32406	4.02823		0.142044	0.00613992	0.215132	0.206552	0.0891675		0.0978317	0.0934203	-0.169787	0.468973	-0.295833
29800000		-3.87698	-3.72724	-3.50644	-3.92783	-3.63099	-3.7058		3.96554	3.98083	4.2528	3.59666	4.3647	4.06863		0.17118	0.021445	0.199359	0.222036	0.0748051		0.103094	0.0878025	-0.184173	0.471968	-0.29607
30000000		-3.87709	-3.7444	-3.52407	-3.94517	-3.64721	-3.7133		4.00897	4.02679	4.3075	3.63406	4.40533	4.11197		0.163791	0.0311039	0.189225	0.231874	0.0660879		0.103005	0.0851775	-0.195528	0.477912	-0.29336
30200000		-3.91562	-3.76152	-3.54168	-3.96247	-3.66339	-3.73308		4.03357	4.07271	4.3621	3.67145	4.44595	4.14758		0.182541	0.0284419	0.191404	0.229392	0.0696907		0.114006	0.0748725	-0.214525	0.476132	-0.298375
30400000		-3.95984	-3.77861	-3.55925	-3.97974	-3.67954	-3.78043		4.07409	4.11857	4.41662	3.70883	4.48657	4.19009		0.179405	0.00182672	0.22118	0.199303	0.100899		0.116001	0.0715204	-0.226531	0.481262	-0.296481
30600000		-3.924	-3.79565	-3.5768	-3.99696	-3.69564	-3.77382		4.10894	4.16437	4.47104	3.74619	4.52717	4.23011		0.150175	0.0218314	0.197022	0.223141	0.0781795		0.121165	0.0657306	-0.240937	0.483911	-0.297069
30800000		-3.90071	-3.81267	-3.59432	-4.01416	-3.71172	-3.77683		4.15088	4.21013	4.52538	3.78355	4.56777	4.27101		0.123872	0.035831	0.182515	0.237322	0.0651173		0.120134	0.060878	-0.254369	0.487455	-0.296764
31000000		-3.90845	-3.82964	-3.61181	-4.03131	-3.72776	-3.79627		4.18211	4.25584	4.57963	3.8209	4.60836	4.30936		0.112182	0.0333707	0.184459	0.235043	0.0685138		0.127256	0.0535272	-0.270262	0.488459	-0.299
31200000		-3.94482	-3.84658	-3.62927	-4.04843	-3.74376	-3.83091		4.2226	4.30149	4.63379	3.85825	4.64895	4.35141		0.113906	0.0156672	0.201639	0.217521	0.0871523		0.128812	0.0499233	-0.282371	0.493168	-0.297533
31400000		-3.91037	-3.86348	-3.64671	-4.06552	-3.75973	-3.82889		4.2551	4.3471	4.68786	3.89558	4.68952	4.39054		0.0814852	0.0345912	0.182183	0.236628	0.0691619		0.135445	0.0434474	-0.297316	0.494963	-0.298981
31600000		-3.92694	-3.88035	-3.66411	-4.08257	-3.77566	-3.85773		4.30034	4.39265	4.74185	3.9329	4.73009	4.43389		0.0692098	0.0226133	0.193622	0.224833	0.0820721		0.133552	0.0412444	-0.307953	0.500991	-0.296198
31800000		-3.91619	-3.89718	-3.68149	-4.09958	-3.79156	-3.86235		4.33479	4.43815	4.79575	3.97022	4.77065	4.47028		0.0538321	0.0348248	0.180863	0.237228	0.0707914		0.135496	0.0321271	-0.325467	0.500063	-0.300371
32000000		-3.92678	-3.91398	-3.69884	-4.11656	-3.80743	-3.88867		4.37491	4.48361	4.84957	4.00752	4.81121	4.51073		0.0381174	0.0253105	0.189823	0.227899	0.0812352		0.135822	0.0271173	-0.338838	0.503203	-0.300479
32200000		-3.94619	-3.93074	-3.71617	-4.13351	-3.82326	-3.91753		4.41568	4.52902	4.9033	4.04482	4.85175	4.55304		0.0286614	0.013206	0.201365	0.21598	0.0942676		0.137363	0.0240268	-0.350255	0.508221	-0.298709
32400000		-3.92036	-3.94747	-3.73347	-4.15043	-3.83907	-3.92597		4.45351	4.57438	4.95695	4.08211	4.89229	4.59258		0.00560904	0.0214952	0.192506	0.224455	0.0869048		0.139074	0.0182054	-0.364367	0.510469	-0.299712
32600000		-3.94024	-3.96416	-3.75074	-4.16731	-3.85483	-3.96643		4.48934	4.61969	5.01052	4.11939	4.93283	4.63193		0.0261883	0.00227031	0.215694	0.200877	0.111595		0.142589	0.0122457	-0.378583	0.51254	-0.300894
32800000		-3.97506	-3.98082	-3.76798	-4.18415	-3.87057	-4.00551		4.52568	4.66495	5.064	4.15667	4.97335	4.66946		0.0304555	0.0246929	0.237531	0.178643	0.134941		0.143784	0.00450899	-0.394541	0.512795	-0.303893
33000000		-3.96231	-3.99744	-3.7852	-4.20097	-3.88628	-3.98825		4.57105	4.71017	5.1174	4.19393	5.01387	4.71365		0.025944	0.00919564	0.20305	0.212721	0.101974		0.142594	0.00348065	-0.403756	0.519719	-0.300224
33200000		-3.97672	-4.01404	-3.80239	-4.21775	-3.90195	-4.00689		4.61055	4.75534	5.17073	4.23119	5.05439	4.75416		0.0301708	0.00714996	0.204496	0.210865	0.104939		0.143604	-0.001179	-0.416568	0.522973	-0.300227
33400000		-3.98734	-4.0306	-3.81956	-4.2345	-3.91759	-4.02925		4.64774	4.80046	5.22397	4.26843	5.09489	4.79272		0.0419016	0.00135103	0.209688	0.205258	0.111656		0.144979	-0.00774367	-0.431252	0.524285	-0.302174
33600000		-4.01232	-4.04712	-3.8367	-4.25122	-3.9332	-4.07333		4.68396	4.84554	5.27713	4.30567	5.13539	4.83168		0.0610183	0.0262116	0.236637	0.177887	0.140135		0.147719	-0.0138577	-0.445451	0.526009	-0.303711
33800000		-4.02535	-4.06362	-3.85381	-4.26791	-3.94878	-4.08562		4.72482	4.89057	5.33022	4.3429	5.17589	4.873		0.0602704	0.0220041	0.231808	0.182289	0.136842		0.148181	-0.0175685	-0.457213	0.5301	-0.302883
34000000		-4.02591	-4.08008	-3.8709	-4.28457	-3.96433	-4.09893		4.76456	4.93556	5.38322	4.38013	5.21637	4.91225		0.0730124	0.0188489	0.228024	0.185639	0.1346		0.147686	-0.02331	-0.470973	0.532122	-0.304125
34200000		-4.04694	-4.09651	-3.88797	-4.30119	-3.97984	-4.13855		4.79984	4.9805	5.43615	4.41734	5.25686	4.95083		0.091618	0.0420475	0.250587	0.162636	0.158709		0.150996	-0.029667	-0.485315	0.533492	-0.306022
34400000		-4.0244	-4.1129	-3.90501	-4.31778	-3.99533	-4.12475		4.84389	5.0254	5.489	4.45455	5.29733	4.99148		0.100346	0.0118452	0.219742	0.193036	0.129415		0.147593	-0.0339195	-0.497519	0.53693	-0.305852
34600000		-4.07472	-4.12927	-3.92202	-4.33435	-4.01079	-4.17972		4.87983	5.07025	5.54177	4.49175	5.3378	5.02959		0.104993	0.0504486	0.257696	0.154631	0.168926		0.149757	-0.0406606	-0.51218	0.537843	-0.308209
34800000		-4.05478	-4.1456	-3.93901	-4.35088	-4.02622	-4.17115		4.91965	5.11506	5.59447	4.52894	5.37826	5.0696		0.116367	0.0255436	0.232134	0.179736	0.144926		0.149952	-0.0454654	-0.524872	0.540657	-0.308667
35000000		-4.08376	-4.1619	-3.95598	-4.36739	-4.04162	-4.20793		4.95736	5.15983	5.64709	4.56613	5.41872	5.10935		0.12417	0.0460288	0.251956	0.159452	0.166314		0.15199	-0.0504771	-0.537738	0.543227	-0.309371
35200000		-4.09029	-4.17818	-3.97292	-4.38386	-4.05699	-4.21508		4.99975	5.20455	5.69964	4.6033	5.45918	5.15075		0.124797	0.0369062	0.242162	0.168778	0.158092		0.151	-0.0538	-0.548884	0.547452	-0.308422
35400000		-4.11577	-4.19442	-3.98984	-4.4003	-4.07233	-4.24375		5.03568	5.24923	5.75211	4.64047	5.49962	5.18709		0.127983	0.0493352	0.253914	0.156553	0.17142		0.151414	-0.0621431	-0.565018	0.546621	-0.312531
35600000		-4.13871	-4.21063	-4.00673	-4.41672	-4.08765	-4.2815		5.07536	5.29387	5.80451	4.67763	5.54006	5.22743		0.142795	0.0708776	0.274773	0.135216	0.193859		0.152069	-0.0664446	-0.577079	0.549796	-0.312636
35800000		-4.14179	-4.22681	-4.0236	-4.43311	-4.10293	-4.28258		5.11458	5.33847	5.85683	4.71479	5.5805	5.26698		0.140795	0.0557758	0.25898	0.150525	0.179651		0.1524	-0.0714867	-0.589849	0.552197	-0.313517
36000000		-4.15504	-4.24295	-4.04045	-4.44946	-4.11819	-4.30138		5.15508	5.38302	5.90908	4.75193	5.62093	5.30829		0.146346	0.0584267	0.260933	0.148083	0.183195		0.153213	-0.0747318	-0.600791	0.55636	-0.312638
36200000		-4.18593	-4.25907	-4.05727	-4.46579	-4.13342	-4.34325		5.19086	5.42754	5.96126	4.78907	5.66135	5.34578		0.157326	0.0841777	0.28598	0.122542	0.209836		0.154923	-0.0817578	-0.615482	0.556708	-0.315576
36400000		-4.17929	-4.27516	-4.07407	-4.4821	-4.14862	-4.33061		5.23024	5.47201	6.01337	4.8262	5.70177	5.38386		0.151329	0.0554508	0.256543	0.151481	0.181997		0.153618	-0.0881469	-0.629506	0.557659	-0.317913
36600000		-4.19856	-4.29122	-4.09085	-4.49837	-4.16379	-4.37311		5.26923	5.51644	6.0654	4.86333	5.74219	5.42381		0.174546	0.0818822	0.282257	0.125263	0.209314		0.154575	-0.0926323	-0.641595	0.560481	-0.318382
36800000		-4.22314	-4.30725	-4.1076	-4.51461	-4.17894	-4.39359		5.30805	5.56083	6.11737	4.90044	5.7826	5.4616		0.17045	0.086338	0.285989	0.121022	0.214653		0.153544	-0.0992329	-0.65577	0.561153	-0.321002
37000000		-4.2383	-4.32325	-4.12433	-4.53083	-4.19406	-4.40916		5.3476	5.60518	6.16926	4.93755	5.823	5.50167		0.170853	0.085901	0.284822	0.121676	0.215097		0.154069	-0.103514	-0.667594	0.564113	-0.321337
37200000		-4.24478	-4.33923	-4.14104	-4.54702	-4.20915	-4.4242		5.3859	5.64949	6.22108	4.97466	5.8634	5.54211		0.179416	0.0849732	0.283158	0.122822	0.215048		0.156203	-0.107384	-0.678977	0.56745	-0.321297
37400000		-4.26429	-4.35517	-4.15773	-4.56319	-4.22422	-4.44404		5.42442	5.69376	6.27284	5.01175	5.9038	5.58069		0.179752	0.0888701	0.286311	0.119146	0.219822		0.156273	-0.11307	-0.692147	0.568939	-0.323107
37600000		-4.27882	-4.37108	-4.17439	-4.57932	-4.23926	-4.46569		5.46258	5.73799	6.32452	5.04884	5.94419	5.61751		0.186872	0.0946064	0.291298	0.113631	0.226432		0.154925	-0.120483	-0.707013	0.568668	-0.326679
37800000		-4.29211	-4.38697	-4.19103	-4.59543	-4.25427	-4.4697		5.50139	5.78218	6.37614	5.08592	5.98457	5.65781		0.177597	0.0827316	0.278668	0.12573	0.215429		0.15642	-0.12437	-0.718323	0.571893	-0.326758
38000000		-4.29988	-4.40283	-4.20765	-4.61152	-4.26926	-4.48662		5.54114	5.82634	6.42768	5.123	6.02495	5.69797		0.186735	0.0837898	0.278964	0.124897	0.217357		0.156838	-0.128362	-0.72971	0.574979	-0.326977
38200000		-4.31834	-4.41866	-4.22425	-4.62757	-4.28422	-4.48882		5.58072	5.87045	6.47916	5.16006	6.06533	5.7376		0.170478	0.0701585	0.264565	0.138755	0.204593		0.156878	-0.132851	-0.741565	0.577537	-0.327728
38400000		-4.35661	-4.43446	-4.24083	-4.6436	-4.29916	-4.54454		5.61979	5.91453	6.53058	5.19712	6.1057	5.77458		0.187931	0.110082	0.303714	0.0990613	0.245381		0.15479	-0.139945	-0.755994	0.577459	-0.331116
38600000		-4.36282	-4.45023	-4.25738	-4.65961	-4.31407	-4.55819		5.65937	5.95857	6.58192	5.23418	6.14607	5.81549		0.195377	0.107958	0.30081	0.101416	0.244119		0.156121	-0.143072	-0.766428	0.581316	-0.330571
38800000		-4.36993	-4.46598	-4.27392	-4.67559	-4.32896	-4.5653		5.69717	6.00257	6.6332	5.27123	6.18643	5.85427		0.19537	0.0993163	0.291381	0.11029	0.236337		0.157097	-0.148301	-0.778936	0.583041	-0.332161
39000000		-4.39077	-4.4817	-4.29043	-4.69154	-4.34382	-4.57038		5.73355	6.04653	6.68442	5.30827	6.22679	5.89028		0.179608	0.08868	0.279953	0.121161	0.226558		0.156729	-0.156254	-0.794139	0.58201	-0.336509
39200000		-4.40186	-4.49739	-4.30692	-4.70747	-4.35866	-4.58199		5.77474	6.09046	6.73556	5.3453	6.26714	5.9316		0.18013	0.0846021	0.275076	0.125476	0.223335		0.156854	-0.15886	-0.803966	0.586297	-0.335542
39400000		-4.42564	-4.51306	-4.32339	-4.72337	-4.37347	-4.62139		5.81183	6.13435	6.78664	5.38233	6.30749	5.96938		0.195743	0.10833	0.297999	0.101987	0.247914		0.157549	-0.164967	-0.817267	0.587051	-0.33811
39600000		-4.421	-4.5287	-4.33984	-4.73925	-4.38826	-4.58967		5.85115	6.1782	6.83766	5.41935	6.34783	6.01011		0.16867	0.0609773	0.249836	0.14958	0.201412		0.158963	-0.168085	-0.827551	0.590764	-0.337721
39800000		-4.44925	-4.54431	-4.35627	-4.75511	-4.40303	-4.63031		5.88956	6.22201	6.88862	5.45636	6.38817	6.04755		0.181067	0.086007	0.274049	0.124792	0.227288		0.157987	-0.174463	-0.841065	0.591189	-0.340623
40000000		-4.46548	-4.55989	-4.37267	-4.77094	-4.41777	-4.63107		5.92756	6.26579	6.9395	5.49337	6.42851	6.08694		0.165585	0.0711752	0.258395	0.139869	0.213301		0.159382	-0.178852	-0.852564	0.593571	-0.341569
40200000		-4.47795	-4.57545	-4.38906	-4.78674	-4.43248	-4.64175		5.96709	6.30954	6.99033	5.53037	6.46884	6.12565		0.163796	0.0662989	0.25269	0.144991	0.209267		0.158553	-0.183889	-0.864683	0.595277	-0.343195
40400000		-4.51671	-4.59098	-4.40543	-4.80252	-4.44718	-4.67213		6.00569	6.35324	7.04109	5.56737	6.50917	6.16537		0.155415	0.0811455	0.266703	0.130393	0.224952		0.159682	-0.187872	-0.87572	0.598007	-0.343798
40600000		-4.54329	-4.60649	-4.42177	-4.81828	-4.46185	-4.69028		6.04407	6.39692	7.09179	5.60435	6.5495	6.20351		0.146983	0.0837868	0.268504	0.128002	0.22843		0.159442	-0.193407	-0.888283	0.599156	-0.345986
40800000		-4.52482	-4.62197	-4.4381	-4.83401	-4.47649	-4.67211		6.08284	6.44055	7.14243	5.64134	6.58982	6.24408		0.147292	0.0501398	0.234012	0.161902	0.195617		0.161241	-0.196475	-0.89835	0.602744	-0.345737
41000000		-4.54684	-4.63743	-4.45441	-4.84972	-4.49112	-4.70683		6.11893	6.48416	7.19301	5.67831	6.63013	6.28003		0.159992	0.0694015	0.252422	0.142895	0.215711		0.161106	-0.204125	-0.912974	0.601719	-0.350102
41200000		-4.55854	-4.65286	-4.47069	-4.86541	-4.50572	-4.71428		6.16082	6.52772	7.24352	5.71528	6.67045	6.32196		0.155736	0.0614228	0.243586	0.15113	0.208561		0.161139	-0.20576	-0.921555	0.606683	-0.348483
41400000		-4.57074	-4.66826	-4.48696	-4.88107	-4.5203	-4.71711		6.19833	6.57126	7.29397	5.75224	6.71076	6.3605		0.146372	0.0488474	0.230148	0.163964	0.196811		0.162171	-0.210757	-0.933471	0.608255	-0.350256
41600000		-4.61335	-4.68364	-4.50321	-4.89671	-4.53485	-4.75387		6.23722	6.61476	7.34436	5.7892	6.75106	6.39951		0.14052	0.070229	0.250661	0.142844	0.219016		0.162297	-0.215242	-0.944848	0.610312	-0.351548
41800000		-4.61679	-4.69899	-4.51943	-4.91233	-4.54938	-4.74368		6.27427	6.65822	7.39469	5.82615	6.79136	6.43763		0.126891	0.0446904	0.224249	0.168645	0.194298		0.163358	-0.220595	-0.957068	0.611472	-0.353739
42000000		-4.62956	-4.71432	-4.53564	-4.92792	-4.56389	-4.75603		6.31346	6.70165	7.44496	5.8631	6.83166	6.47685		0.126475	0.0417144	0.220393	0.171886	0.19214		0.163394	-0.224798	-0.96811	0.613756	-0.354809
42200000		-4.66323	-4.72962	-4.55183	-4.94349	-4.57838	-4.77334		6.35584	6.74505	7.49517	5.90004	6.87196	6.51711		0.110108	0.0437165	0.221511	0.170152	0.194958		0.161264	-0.227943	-0.978069	0.617069	-0.354852
42400000		-4.66092	-4.7449	-4.568	-4.95904	-4.59285	-4.77976		6.39234	6.78841	7.54533	5.93697	6.91225	6.55636		0.118838	0.0348529	0.211757	0.179285	0.186907		0.16402	-0.23205	-0.988964	0.619393	-0.355886
42600000		-4.69526	-4.76016	-4.58415	-4.97457	-4.60729	-4.80769		6.42907	6.83174	7.59542	5.9739	6.95254	6.59589		0.112433	0.0475339	0.223542	0.166875	0.200397		0.166816	-0.235852	-0.999528	0.621994	-0.356646
42800000		-4.68699	-4.77539	-4.60028	-4.99007	-4.62172	-4.8046		6.46727	6.87504	7.64545	6.01082	6.99282	6.63427		0.117607	0.0292078	0.204314	0.185475	0.182878		0.167009	-0.240766	-1.01118	0.623456	-0.358547
43000000		-4.71345	-4.79059	-4.61639	-5.00555	-4.63612	-4.81246		6.50655	6.9183	7.69543	6.04773	7.0331	6.67385		0.0990058	0.0218619	0.196062	0.193097	0.176337		0.167294	-0.244455	-1.02158	0.626117	-0.359253
43200000		-4.71955	-4.80578	-4.63249	-5.02101	-4.6505	-4.82156		6.54951	6.96154	7.74534	6.08464	7.07338	6.71667		0.102009	0.0157851	0.189073	0.199453	0.171062		0.167155	-0.244871	-1.02868	0.632024	-0.356715
43400000		-4.74263	-4.82093	-4.64856	-5.03645	-4.66486	-4.83097		6.58381	7.00474	7.7952	6.12154	7.11365	6.75237		0.0883438	0.0100351	0.182405	0.205483	0.16611		0.168565	-0.252363	-1.04283	0.630829	-0.361281
43600000		-4.7392	-4.83607	-4.66462	-5.05187	-4.6792	-4.84354		6.62302	7.0479	7.84501	6.15844	7.15393	6.79476		0.104347	0.00747477	0.178922	0.208326	0.164346		0.171737	-0.253144	-1.05025	0.636317	-0.359167
43800000		-4.78856	-4.85118	-4.68066	-5.06727	-4.69351	-4.85673		6.66272	7.09104	7.89475	6.19533	7.19419	6.83276		0.0681711	0.00554911	0.176068	0.210537	0.163213		0.170046	-0.258277	-1.06199	0.637428	-0.361432
44000000		-4.81989	-4.86627	-4.69668	-5.08264	-4.70781	-4.88068		6.69933	7.13414	7.94444	6.23222	7.23446	6.87138		0.0607844	0.0144122	0.183998	0.201961	0.172867		0.172048	-0.26276	-1.07306	0.639162	-0.363077
44200000		-4.80314	-4.88133	-4.71268	-5.09799	-4.72209	-4.87611		6.73653	7.17721	7.99407	6.2691	7.27472	6.91078		0.0729731	0.00521865	0.163429	0.221882	0.154023		0.174249	-0.266439	-1.08329	0.641676	-0.363945
44400000		-4.82887	-4.89637	-4.72867	-5.11332	-4.73634	-4.88906		6.77624	7.22026	8.04365	6.30597	7.31498	6.95058		0.0601845	0.00731076	0.160393	0.224266	0.152716		0.174339	-0.26968	-1.09307	0.644601	-0.364404
44600000		-4.82913	-4.91139	-4.74463	-5.12864	-4.75058	-4.90162		6.81235	7.26326	8.09317	6.34284	7.35524	6.98944		0.0724861	0.00976808	0.156987	0.227017	0.15104		0.177094	-0.273821	-1.10372	0.6466	-0.365792
44800000		-4.85595	-4.92638	-4.76058	-5.14393	-4.76479	-4.92323		6.85549	7.30624	8.14263	6.37971	7.39549	7.03121		0.0672731	0.00315524	0.162646	0.220701	0.158432		0.175712	-0.275038	-1.11142	0.651498	-0.364283
45000000		-4.88604	-4.94135	-4.77651	-5.1592	-4.77899	-4.93275		6.89158	7.34919	8.19204	6.41656	7.43574	7.06922		0.0467144	0.00859997	0.156242	0.226444	0.153764		0.177642	-0.279974	-1.12282	0.652652	-0.366521
45200000		-4.87785	-4.9563	-4.79242	-5.17445	-4.79316	-4.93209		6.92861	7.39211	8.24139	6.45342	7.47598	7.10844		0.0542418	0.024211	0.139667	0.242357	0.138926		0.179826	-0.283668	-1.13295	0.655024	-0.367544
45400000		-4.89955	-4.97123	-4.80832	-5.18968	-4.80732	-4.95761		6.96908	7.43499	8.29069	6.49026	7.51623	7.14918		0.0580568	0.0136209	0.149287	0.23207	0.150286		0.180099	-0.285814	-1.14151	0.658917	-0.367048
45600000		-4.90541	-4.98613	-4.8242	-5.20488	-4.82145	-4.95705		7.0064	7.47785	8.33994	6.5271	7.55647	7.18779		0.0516373	0.0290813	0.132853	0.247836	0.135594		0.18139	-0.290061	-1.15215	0.660686	-0.36868
45800000		-4.92643	-5.00101	-4.84006	-5.22007	-4.83557	-4.97735		7.04576	7.52068	8.38913	6.56394	7.59671	7.22812		0.0509235	0.0236595	0.137295	0.242723	0.14178		0.182362	-0.292556	-1.16101	0.664181	-0.368587
46000000		-4.93229	-5.01587	-4.8559	-5.23524	-4.84967	-4.98926		7.08285	7.56347	8.43827	6.60077	7.63694	7.2676		0.0569744	0.0266059	0.133365	0.24598	0.139596		0.18475	-0.295869	-1.17066	0.666834	-0.369339
46200000		-4.94988	-5.03071	-4.87172	-5.25039	-4.86374	-4.99112		7.12145	7.60624	8.48735	6.6376	7.67718	7.30702		0.041247	0.0395816	0.1194	0.259268	0.127379		0.185572	-0.299217	-1.18033	0.669428	-0.370153
46400000		-4.95941	-5.04552	-4.88753	-5.26552	-4.8778	-5.00449		7.16308	7.64898	8.53638	6.67441	7.71741	7.34697		0.0450732	0.0410337	0.116953	0.261036	0.126683		0.183892	-0.302003	-1.18941	0.672559	-0.370433
46600000		-4.98863	-5.06031	-4.90332	-5.28063	-4.89184	-5.03533		7.19602	7.69168	8.58536	6.71123	7.75763	7.38462		0.046699	0.024982	0.132006	0.245302	0.143487		0.188599	-0.307069	-1.20075	0.673386	-0.373019
46800000		-4.99783	-5.07508	-4.9191	-5.29572	-4.90586	-5.04347		7.23723	7.73436	8.63429	6.74804	7.79786	7.4245		0.0456344	0.031614	0.12437	0.252254	0.137606		0.187272	-0.309858	-1.20978	0.676467	-0.373354
47000000		-5.00197	-5.08983	-4.93486	-5.31079	-4.91986	-5.05853		7.27727	7.77701	8.68316	6.78484	7.83808	7.46489		0.0565624	0.0312977	0.123678	0.25226	0.138669		0.187615	-0.312124	-1.21827	0.680047	-0.373192
47200000		-5.0095	-5.10456	-4.9506	-5.32585	-4.93385	-5.05805		7.3174	7.81963	8.73198	6.82164	7.8783	7.50503		0.0485483	0.0465092	0.107453	0.267796	0.124202		0.187628	-0.314602	-1.22695	0.683392	-0.373269
47400000		-5.01477	-5.11926	-4.96632	-5.34088	-4.94781	-5.07324		7.35531	7.86223	8.78075	6.85843	7.91852	7.54393		0.0584703	0.0460249	0.106919	0.26764	0.125428		0.188621	-0.318298	-1.23683	0.685494	-0.374591
47600000		-5.03998	-5.13395	-4.98203	-5.35589	-4.96176	-5.08729		7.39297	7.90479	8.82947	6.89522	7.95873	7.58469		0.0473067	0.0466641	0.105256	0.268609	0.125527		0.191722	-0.3201	-1.24478	0.689467	-0.374045
47800000		-5.07019	-5.14861	-4.99772	-5.37089	-4.97569	-5.10597		7.43327	7.94732	8.87814	6.932	7.99894	7.62447		0.0357792	0.0426468	0.108246	0.264923	0.13028		0.1912	-0.322853	-1.25367	0.692466	-0.374475
48000000		-5.08108	-5.16325	-5.01339	-5.38587	-4.9896	-5.11779		7.47169	7.98983	8.92676	6.96878	8.03915	7.66305		0.0367135	0.0454641	0.104396	0.268075	0.128195		0.191362	-0.326776	-1.2637	0.694272	-0.376101
48200000		-5.09675	-5.17788	-5.02905	-5.40082	-5.00349	-5.14449		7.50881	8.03231	8.97532	7.00555	8.07936	7.70212		0.0477383	0.0333885	0.115434	0.256337	0.141001		0.193308	-0.330188	-1.2732	0.696567	-0.377241
48400000		-5.11115	-5.19248	-5.0447	-5.41576	-5.01736	-5.14177		7.55024	8.07476	9.02384	7.04232	8.11957	7.74322		0.0306287	0.0507024	0.0970783	0.27399	0.124414		0.192976	-0.331539	-1.28062	0.700899	-0.376347
48600000		-5.12816	-5.20706	-5.06032	-5.43069	-5.03122	-5.15429		7.58874	8.11718	9.0723	7.07908	8.15977	7.78157		0.0261279	0.0527665	0.0939676	0.276396	0.123073		0.192828	-0.335611	-1.29073	0.702488	-0.378198
48800000		-5.15541	-5.22161	-5.07593	-5.44559	-5.04505	-5.18126		7.62697	8.15958	9.12072	7.11584	8.19997	7.82093		0.0258566	0.0403511	0.105332	0.264325	0.13621		0.193961	-0.338645	-1.29979	0.705091	-0.379037
49000000		-5.18431	-5.23615	-5.09153	-5.46047	-5.05887	-5.19091		7.66533	8.20195	9.16908	7.15259	8.24017	7.86257		0.00659996	0.0452432	0.0993838	0.269564	0.132035		0.197242	-0.339375	-1.30651	0.709977	-0.377597
49200000		-5.17804	-5.25067	-5.1071	-5.47534	-5.07268	-5.19943		7.7052	8.24429	9.2174	7.18934	8.28036	7.90103		0.0213964	0.0512374	0.0923291	0.275908	0.126756		0.195831	-0.343258	-1.31637	0.711687	-0.379335
49400000		-5.20123	-5.26517	-5.12267	-5.49019	-5.08646	-5.20738		7.7441	8.2866	9.26567	7.22608	8.32056	7.94018		0.0061521	0.057787	0.0847145	0.282809	0.120918		0.19608	-0.346418	-1.32549	0.714098	-0.380376
49600000		-5.21071	-5.27964	-5.13821	-5.50502	-5.10023	-5.22411		7.78179	8.32889	9.31389	7.26282	8.36075	7.97936		0.0133968	0.0555337	0.0858983	0.280911	0.123881		0.197576	-0.349524	-1.33453	0.716541	-0.381387
49800000		-5.23835	-5.2941	-5.15374	-5.51983	-5.11398	-5.25076		7.8191	8.37115	9.36206	7.29955	8.40094	8.01864		0.0124129	0.0433377	0.0970202	0.269071	0.136783		0.199539	-0.352503	-1.34341	0.719089	-0.382295
50000000		-5.26276	-5.30854	-5.16926	-5.53463	-5.12771	-5.25792		7.8606	8.41338	9.41018	7.33628	8.44113	8.06		0.00484506	0.0506204	0.0886589	0.276713	0.130203		0.1994	-0.353379	-1.35018	0.723719	-0.381124
50200000		-5.26786	-5.32295	-5.18476	-5.54941	-5.14143	-5.27161		7.89929	8.45559	9.45825	7.37301	8.48131	8.09864		0.003749	0.0513461	0.0868502	0.277801	0.130178		0.199345	-0.35695	-1.35962	0.725631	-0.382675
50400000		-5.29511	-5.33735	-5.20024	-5.56417	-5.15513	-5.2987		7.93702	8.49777	9.50628	7.40972	8.52149	8.13888		0.00359055	0.0386519	0.0984569	0.265471	0.143569		0.201856	-0.35889	-1.3674	0.729153	-0.382617
50600000		-5.30794	-5.35173	-5.21571	-5.57891	-5.16881	-5.31173		7.97587	8.53992	9.55426	7.44644	8.56167	8.17805		0.0037868	0.0399988	0.0960181	0.267185	0.142916		0.202184	-0.361871	-1.37621	0.731613	-0.383625
50800000		-5.33418	-5.36609	-5.23117	-5.59364	-5.18248	-5.33699		8.01188	8.58205	9.60219	7.48315	8.60185	8.21542		0.00281107	0.029097	0.105824	0.256652	0.154509		0.203537	-0.366627	-1.38677	0.732276	-0.386433
51000000		-5.34335	-5.38042	-5.2466	-5.60835	-5.19613	-5.34265		8.0521	8.62415	9.65007	7.51985	8.64203	8.25697		0.000700869	0.0377757	0.0960442	0.265703	0.146519		0.204867	-0.36718	-1.3931	0.737121	-0.38506
51200000		-5.37137	-5.39474	-5.26203	-5.62304	-5.20976	-5.36245		8.09014	8.66623	9.69791	7.55655	8.68221	8.29514		0.00892098	0.0322922	0.100423	0.260594	0.152687		0.204997	-0.371087	-1.40277	0.738591	-0.387066
51400000		-5.39156	-5.40904	-5.27744	-5.63772	-5.22338	-5.38041		8.13033	8.70828	9.7457	7.59324	8.72238	8.33583		0.0111437	0.0286275	0.102978	0.257306	0.157034		0.205496	-0.372451	-1.40987	0.742583	-0.386553
51600000		-5.39855	-5.42332	-5.29283	-5.65238	-5.23698	-5.38393		8.16966	8.7503	9.79344	7.62993	8.76255	8.3749		0.0146198	0.0393888	0.0911029	0.268447	0.146952		0.205245	-0.375399	-1.41854	0.744971	-0.387647
51800000		-5.41011	-5.43758	-5.30821	-5.66702	-5.25056	-5.39718		8.20621	8.7923	9.84114	7.66662	8.80272	8.41188		0.0129255	0.0404012	0.0889725	0.269841	0.146616		0.205666	-0.380425	-1.42927	0.745259	-0.390843
52000000		-5.44561	-5.45182	-5.32357	-5.68165	-5.26413	-5.4287		8.24494	8.83428	9.88879	7.7033	8.84289	8.45226		0.0169076	0.0231214	0.10513	0.252946	0.164569		0.207317	-0.382019	-1.43654	0.748958	-0.39063
52200000		-5.4615	-5.46604	-5.33892	-5.69626	-5.27768	-5.4366		8.28418	8.87622	9.9364	7.73997	8.88305	8.49214		0.0249018	0.0294486	0.0976762	0.25966	0.158912		0.207964	-0.38408	-1.44425	0.75217	-0.390908
52400000		-5.48749	-5.48025	-5.35425	-5.71085	-5.29122	-5.46242		8.32545	8.91815	9.98396	7.77664	8.92322	8.5336		0.0250738	0.0178277	0.108166	0.248429	0.1712		0.208149	-0.384553	-1.45036	0.756951	-0.38962
52600000		-5.50098	-5.49443	-5.36957	-5.72543	-5.30474	-5.48027		8.36275	8.96005	10.0315	7.81331	8.96338	8.57078		0.0207107	0.0141633	0.110696	0.245157	0.175529		0.208034	-0.389267	-1.46069	0.757469	-0.392597
52800000		-5.51612	-5.5086	-5.38488	-5.73999	-5.31824	-5.49485		8.40126	9.00192	10.0789	7.84997	9.00354	8.60974		0.0212626	0.0137441	0.109976	0.245132	0.176609		0.208472	-0.392184	-1.46921	0.759764	-0.3938
53000000		-5.53721	-5.52275	-5.40017	-5.75453	-5.33173	-5.50481		8.43798	9.04377	10.1264	7.88663	9.0437	8.64872		0.0323999	0.017939	0.104637	0.249724	0.173072		0.210749	-0.395047	-1.47764	0.762093	-0.394972
53200000		-5.55441	-5.53687	-5.41544	-5.76906	-5.34521	-5.5398		8.47514	9.0856	10.1737	7.92328	9.08385	8.684		0.014603	0.00293039	0.124359	0.229254	0.194597		0.20886	-0.401599	-1.48975	0.760714	-0.399854
53400000		-5.57275	-5.55098	-5.43071	-5.78357	-5.35866	-5.53081		8.51636	9.1274	10.2211	7.95993	9.12401	8.72855		0.0419378	0.020169	0.100108	0.252756	0.17215		0.212186	-0.398847	-1.49253	0.768618	-0.395457
53600000		-5.62439	-5.56508	-5.44595	-5.79807	-5.37211	-5.56576		8.5546	9.16917	10.2684	7.99658	9.16416	8.76622		0.0586341	0.000684159	0.119805	0.232308	0.193652		0.211627	-0.402949	-1.50215	0.769648	-0.397936
53800000		-5.61498	-5.57915	-5.46119	-5.81255	-5.38553	-5.56869		8.59603	9.21093	10.3156	8.03322	9.20431	8.80681		0.0462957	0.0104602	0.107501	0.24386	0.183154		0.210782	-0.404116	-1.50881	0.773594	-0.397501
54000000		-5.64253	-5.5932	-5.47641	-5.82701	-5.39895	-5.58982		8.63346	9.25265	10.3628	8.06985	9.24446	8.8428		0.0527075	0.00337985	0.113417	0.237189	0.190878		0.209337	-0.409858	-1.52003	0.772946	-0.401665
54200000		-5.65909	-5.60724	-5.49161	-5.84146	-5.41234	-5.57216		8.67148	9.29436	10.41	8.10648	9.28461	8.88329		0.0869319	0.0350836	0.0805455	0.269306	0.159814		0.211813	-0.411068	-1.52669	0.776809	-0.401319
54400000		-5.67588	-5.62126	-5.5068	-5.8559	-5.42572	-5.60822		8.70998	9.33604	10.4571	8.14311	9.32476	8.92178		0.0676604	0.013042	0.101415	0.247679	0.182493		0.211801	-0.414262	-1.53532	0.778669	-0.402979
54600000		-5.73969	-5.63526	-5.52198	-5.87031	-5.43909	-5.65234		8.74728	9.3777	10.5042	8.17973	9.3649	8.95783		0.0873506	0.0170816	0.130362	0.217973	0.213251		0.210546	-0.419867	-1.54634	0.778099	-0.407072
54800000		-5.71422	-5.64924	-5.53714	-5.88472	-5.45244	-5.6265		8.79044	9.41933	10.5512	8.21635	9.40505	9.00112		0.0877239	0.0227426	0.089358	0.258218	0.174058		0.210676	-0.418213	-1.55008	0.784768	-0.403928
55000000		-5.75908	-5.66321	-5.55229	-5.89911	-5.46578	-5.6512		8.82662	9.46094	10.5982	8.25296	9.44519	9.03815		0.107887	0.0120109	0.0989054	0.247909	0.185418		0.211524	-0.422794	-1.56004	0.785185	-0.407041
55200000		-5.75352	-5.67716	-5.56743	-5.91348	-5.4791	-5.65356		8.86547	9.50253	10.6451	8.28957	9.48533	9.07886		0.0999579	0.0235964	0.0861317	0.25992	0.174457		0.213392	-0.423666	-1.56627	0.78929	-0.406467
55400000		-5.82653	-5.69108	-5.58255	-5.92784	-5.49241	-5.70189		8.90542	9.54409	10.692	8.32618	9.52547	9.11719		0.124632	0.01081	0.119346	0.225941	0.209486		0.211766	-0.426903	-1.57484	0.791013	-0.408278
55600000		-5.79878	-5.705	-5.59766	-5.94218	-5.5057	-5.67975		8.94192	9.58563	10.7389	8.36278	9.56561	9.15596		0.119024	0.0252439	0.082096	0.262426	0.174051		0.214036	-0.429677	-1.58294	0.793179	-0.409649
55800000		-5.86089	-5.71889	-5.61275	-5.95651	-5.51898	-5.71513		8.98374	9.62715	10.7857	8.39937	9.60574	9.1958		0.145761	0.00375756	0.102382	0.241372	0.196154		0.212063	-0.431348	-1.58991	0.796429	-0.409939
56000000		-5.90083	-5.73277	-5.62783	-5.97082	-5.53224	-5.73542		9.01735	9.66865	10.8325	8.43597	9.64588	9.23067		0.165412	0.00265118	0.107587	0.235399	0.203176		0.213325	-0.437971	-1.60181	0.794708	-0.415202
56200000		-5.88457	-5.74663	-5.6429	-5.98512	-5.54549	-5.7126		9.06633	9.71012	10.8792	8.47255	9.68601	9.27669		0.171971	0.0340304	0.0696979	0.272519	0.167104		0.210365	-0.433427	-1.60253	0.804136	-0.409319
56400000		-5.93676	-5.76047	-5.65795	-5.9994	-5.55873	-5.75955		9.09556	9.75157	10.9259	8.50914	9.72614	9.3091		0.177208	0.000916471	0.1016	0.239846	0.200825		0.213536	-0.442471	-1.61681	0.799958	-0.417046
56600000		-5.96515	-5.7743	-5.673	-6.01367	-5.57195	-5.74762		9.14008	9.79299	10.9726	8.54572	9.76627	9.35242		0.217525	0.0266744	0.0746266	0.266048	0.175672		0.212338	-0.440576	-1.62014	0.8067	-0.413855
56800000		-5.99496	-5.7881	-5.68802	-6.02792	-5.58516	-5.79146		9.17599	9.8344	11.0192	8.58229	9.8064	9.38932		0.2035	0.00335401	0.103436	0.236465	0.206301		0.21333	-0.445077	-1.62985	0.807029	-0.41708
57000000		-5.98408	-5.8019	-5.70304	-6.04216	-5.59835	-5.77655		9.21762	9.87578	11.0657	8.61886	9.84653	9.42844		0.207526	0.0253445	0.073514	0.265612	0.178201		0.210826	-0.447339	-1.63729	0.809578	-0.418087
57200000		-6.04153	-5.81567	-5.71804	-6.05639	-5.61153	-5.80708		9.25631	9.91714	11.1123	8.65543	9.88666	9.4697		0.234453	0.00858963	0.0890419	0.249309	0.195551		0.213383	-0.447446	-1.64257	0.814264	-0.41696
57400000		-6.04255	-5.82943	-5.73303	-6.0706	-5.62469	-5.78238		9.29409	9.95848	11.1588	8.692	9.92678	9.5072		0.260164	0.0470457	0.049355	0.288218	0.157687		0.213115	-0.451277	-1.65155	0.815208	-0.419579
57600000		-6.11028	-5.84317	-5.748	-6.0848	-5.63785	-5.81824		9.33383	9.9998	11.2052	8.72855	9.96691	9.54866		0.292036	0.0249236	0.0702426	0.266553	0.180398		0.21483	-0.451136	-1.65654	0.820106	-0.418246
57800000		-6.12889	-5.85689	-5.76296	-6.09898	-5.65098	-5.81415		9.36777	10.0411	11.2516	8.76511	10.007	9.58264		0.314732	0.0427372	0.0511907	0.284825	0.163171		0.214871	-0.458448	-1.66896	0.817533	-0.424386
58000000		-6.20295	-5.8706	-5.77791	-6.11315	-5.66411	-5.86297		9.41044	10.0824	11.298	8.80166	10.0472	9.6255		0.33998	0.00762806	0.0850578	0.250178	0.198863		0.215057	-0.456865	-1.67247	0.823838	-0.421652
58200000		-6.20378	-5.88429	-5.79285	-6.1273	-5.67722	-5.86455		9.44563	10.1236	11.3443	8.83821	10.0873	9.66224		0.339228	0.0197385	0.0717016	0.262752	0.187333		0.216604	-0.461378	-1.68206	0.824028	-0.425035
58400000		-6.24683	-5.89796	-5.80777	-6.14144	-5.69031	-5.86201		9.48547	10.1648	11.3906	8.87475	10.1274	9.70386		0.384827	0.0359568	0.0542338	0.279437	0.171692		0.218387	-0.460988	-1.68673	0.829105	-0.423534
58600000		-6.30537	-5.91162	-5.82268	-6.15557	-5.7034	-5.88455		9.52447	10.2061	11.4368	8.91129	10.1675	9.7418		0.420811	0.0270661	0.0618713	0.271016	0.181157		0.217326	-0.464255	-1.69503	0.830507	-0.425711
58800000		-6.32135	-5.92526	-5.83758	-6.16968	-5.71647	-5.87152		9.56081	10.2472	11.483	8.94783	10.2076	9.78103		0.449836	0.0537458	0.0339347	0.298167	0.155048		0.220214	-0.466214	-1.70201	0.8332	-0.4266
59000000		-6.41056	-5.93889	-5.85247	-6.18378	-5.72952	-5.94168		9.5987	10.2884	11.5292	8.98436	10.2477	9.81795		0.468881	0.00279259	0.0892126	0.242103	0.212155		0.21925	-0.47045	-1.71125	0.833598	-0.429787
59200000		-6.39697	-5.95249	-5.86734	-6.19787	-5.74257	-5.89712		9.63749	10.3295	11.5753	9.02088	10.2879	9.86078		0.499846	0.0553694	0.0297865	0.300743	0.154558		0.223289	-0.46877	-1.71455	0.839894	-0.427078
59400000		-6.44611	-5.96609	-5.8822	-6.21194	-5.7556	-5.93154		9.6769	10.3707	11.6214	9.05741	10.328	9.90212		0.514579	0.0345514	0.0493368	0.280404	0.175938		0.225225	-0.468548	-1.7193	0.844716	-0.425846
59600000		-6.4776	-5.97966	-5.89705	-6.226	-5.76861	-5.92371		9.7093	10.4118	11.6675	9.09393	10.3681	9.93629		0.553892	0.0559568	0.0266599	0.302292	0.155092		0.226987	-0.475488	-1.73119	0.842359	-0.431796
59800000		-6.51305	-5.99322	-5.91188	-6.24004	-5.78162	-5.92693		9.74572	10.4529	11.7135	9.13044	10.4082	9.97785		0.586114	0.0662901	0.0150516	0.31311	0.145315		0.232132	-0.475008	-1.73564	0.847405	-0.430346
60000000		-6.5878	-6.00677	-5.9267	-6.25407	-5.79461	-5.96248		9.78002	10.4939	11.7595	9.16695	10.4483	10.0139		0.625325	0.0442885	0.0357747	0.291596	0.16787		0.233845	-0.480055	-1.7456	0.846907	-0.434442
60200000		-6.62618	-6.0203	-5.94151	-6.26809	-5.80759	-5.98566		9.81437	10.535	11.8054	9.20346	10.4884	10.052		0.640513	0.0346302	0.0441508	0.282427	0.178079		0.237609	-0.482976	-1.75341	0.848518	-0.436432
60400000		-6.6488	-6.03381	-5.95631	-6.2821	-5.82055	-5.98366		9.85919	10.576	11.8513	9.23997	10.5285	10.0966		0.665141	0.0501509	0.0273444	0.298441	0.163105		0.237372	-0.479411	-1.75473	0.856599	-0.431956
60600000		-6.68873	-6.0473	-5.9711	-6.29609	-5.8335	-6.00445		9.88627	10.617	11.8972	9.27647	10.5686	10.1328		0.684287	0.0428566	0.0333494	0.291642	0.170944		0.246497	-0.484208	-1.76438	0.8563	-0.435861
60800000		-6.73308	-6.06078	-5.98587	-6.31007	-5.84644	-6.01737		9.92229	10.658	11.943	9.31296	10.6087	10.1694		0.715706	0.0434114	0.0315019	0.292694	0.170931		0.247154	-0.488506	-1.77353	0.856484	-0.439287
61000000		-6.73542	-6.07425	-6.00063	-6.32403	-5.85937	-6.0037		9.9615	10.6989	11.9888	9.34946	10.6488	10.2141		0.731723	0.0705487	0.00306831	0.320332	0.144332		0.252626	-0.484786	-1.77463	0.86467	-0.434714
61200000		-6.78153	-6.0877	-6.01538	-6.33799	-5.87228	-6.01787		9.99429	10.7398	12.0345	9.38594	10.6889	10.2512		0.763656	0.0698247	0.00249253	0.320111	0.145591		0.256906	-0.488657	-1.78331	0.865248	-0.437751
61400000		-6.83699	-6.10113	-6.03012	-6.35193	-5.88519	-6.06563		10.0284	10.7808	12.0802	9.42243	10.729	10.2917		0.77136	0.0355034	0.0355105	0.286295	0.180445		0.26328	-0.489078	-1.78852	0.86926	-0.437357
61600000		-6.84607	-6.11455	-6.04485	-6.36585	-5.89807	-6.05356		10.0636	10.8217	12.1259	9.45891	10.7691	10.3291		0.792506	0.0609887	0.00871848	0.312288	0.155489		0.265516	-0.492581	-1.7968	0.870173	-0.440065
61800000		-6.84032	-6.12796	-6.05956	-6.37977	-5.91095	-6.06192		10.0946	10.8625	12.1715	9.49539	10.8092	10.368		0.778401	0.066033	0.002364	0.317843	0.150971		0.273461	-0.494528	-1.8035	0.872627	-0.441234
62000000		-6.84739	-6.14134	-6.07426	-6.39367	-5.92382	-6.06119		10.1303	10.9034	12.2171	9.53186	10.8494	10.4075		0.786193	0.0801492	0.0130658	0.332473	0.137379		0.27718	-0.495916	-1.80963	0.875623	-0.441865
62200000		-6.86155	-6.15472	-6.08895	-6.40756	-5.93667	-6.09312		10.1624	10.9442	12.2627	9.56833	10.8894	10.4445		0.768434	0.0615957	0.00417066	0.314435	0.156453		0.282127	-0.49973	-1.81817	0.876177	-0.44494
62400000		-6.9025	-6.16807	-6.10363	-6.42143	-5.94951	-6.10322		10.1977	10.9851	12.3082	9.6048	10.9295	10.4883		0.799277	0.0648508	0.000404948	0.318209	0.153715		0.290561	-0.496759	-1.8199	0.8835	-0.441248
62600000		-6.89291	-6.18142	-6.11829	-6.43529	-5.96233	-6.09452		10.2306	11.0259	12.3537	9.64126	10.9696	10.5248		0.798391	0.0868943	0.0237723	0.340773	0.132186		0.294188	-0.501058	-1.82889	0.883537	-0.444846
62800000		-6.89025	-6.19474	-6.13295	-6.44915	-5.97515	-6.13235		10.2658	11.0666	12.3991	9.67772	11.0097	10.5639		0.757903	0.0623964	0.000601589	0.316799	0.157196		0.298103	-0.502689	-1.83519	0.886227	-0.445794
63000000		-6.89038	-6.20805	-6.14759	-6.46298	-5.98795	-6.11039		10.3025	11.1074	12.4446	9.71418	11.0498	10.6046		0.779991	0.097669	0.0372049	0.352598	0.122432		0.302045	-0.502844	-1.84	0.890376	-0.445285
63200000		-6.90534	-6.22135	-6.16222	-6.47681	-6.00075	-6.16954		10.3355	11.1481	12.4899	9.75063	11.0899	10.6422		0.735795	0.05181	0.0073202	0.307267	0.168797		0.306663	-0.505981	-1.84778	0.891528	-0.447776
63400000		-6.90945	-6.23463	-6.17684	-6.49062	-6.01352	-6.17486		10.3725	11.1889	12.5353	9.78708	11.13	10.6833		0.734596	0.0597757	0.00198284	0.315764	0.161334		0.310818	-0.505524	-1.85194	0.896259	-0.446692
63600000		-6.8916	-6.2479	-6.19145	-6.50442	-6.02629	-6.17928		10.4084	11.2296	12.5806	9.82352	11.1701	10.7226		0.712319	0.0686248	0.0121726	0.325147	0.152985		0.314177	-0.506992	-1.85802	0.899049	-0.447551
63800000		-6.87014	-6.26115	-6.20605	-6.51821	-6.03905	-6.18799		10.4438	11.2702	12.6259	9.85996	11.2102	10.7628		0.682152	0.0731619	0.0180536	0.330221	0.148945		0.319047	-0.507425	-1.86304	0.902858	-0.447393
64000000		-6.86786	-6.27439	-6.22063	-6.53199	-6.05179	-6.19478		10.4793	11.3109	12.6711	9.8964	11.2503	10.8005		0.673082	0.079609	0.0258481	0.337207	0.142991		0.321215	-0.510437	-1.87062	0.904072	-0.449833
64200000		-6.86186	-6.28761	-6.2352	-6.54575	-6.06452	-6.20238		10.515	11.3516	12.7163	9.93284	11.2904	10.8366		0.659479	0.0852379	0.0328276	0.343378	0.137854		0.321584	-0.514934	-1.87968	0.903786	-0.453776
64400000		-6.84524	-6.30082	-6.24977	-6.55951	-6.07724	-6.20941		10.5562	11.3922	12.7615	9.96927	11.3305	10.8825		0.635826	0.0914118	0.0403553	0.350096	0.132168		0.326354	-0.509643	-1.87892	0.913273	-0.447948
64600000		-6.85043	-6.31402	-6.26432	-6.57325	-6.08995	-6.25055		10.5877	11.4328	12.8066	10.0057	11.3706	10.915		0.599875	0.063465	0.0137657	0.322696	0.1606		0.327256	-0.517826	-1.89163	0.909271	-0.455613
64800000		-6.84024	-6.3272	-6.27886	-6.58698	-6.10265	-6.24306		10.6287	11.4734	12.8517	10.0421	11.4107	10.9593		0.597176	0.0841332	0.0357942	0.343913	0.140414		0.330592	-0.514116	-1.89243	0.917147	-0.451403
65000000		-6.81092	-6.34036	-6.29339	-6.60069	-6.11534	-6.25015		10.664	11.514	12.8968	10.0785	11.4508	10.9946		0.56077	0.0902084	0.043233	0.35054	0.134818		0.3306	-0.519362	-1.90216	0.916052	-0.456166
65200000		-6.80397	-6.35351	-6.3079	-6.6144	-6.12801	-6.2725		10.7026	11.5545	12.9418	10.115	11.4908	11.0348		0.531479	0.0810162	0.0354077	0.341903	0.144487		0.332167	-0.519733	-1.90701	0.919816	-0.456073
65400000		-6.85864	-6.36665	-6.32241	-6.62809	-6.14067	-6.31951		10.7419	11.595	12.9868	10.1514	11.5309	11.0776		0.539125	0.0471385	0.00289998	0.308582	0.178838		0.33576	-0.517413	-1.90915	0.926257	-0.453305
65600000		-6.80149	-6.37977	-6.3369	-6.64177	-6.15332	-6.29565		10.7771	11.6356	13.0317	10.1878	11.571	11.112		0.50584	0.0841227	0.0412575	0.346126	0.142324		0.334962	-0.523531	-1.91971	0.924245	-0.458994
65800000		-6.8099	-6.39288	-6.35139	-6.65544	-6.16596	-6.32001		10.8152	11.6761	13.0767	10.2242	11.6111	11.1511		0.489896	0.0728694	0.0313806	0.335435	0.154045		0.335852	-0.524997	-1.9256	0.92687	-0.460048
66000000		-6.79537	-6.40597	-6.36586	-6.6691	-6.17859	-6.30977		10.859	11.7165	13.1215	10.2606	11.6512	11.1934		0.485599	0.0961989	0.0560898	0.359329	0.13118		0.33448	-0.523084	-1.9281	0.932859	-0.457741
66200000		-6.78673	-6.41905	-6.38032	-6.68275	-6.19121	-6.3298		10.8955	11.757	13.1664	10.297	11.6913	11.2321		0.456927	0.0892526	0.0505263	0.35295	0.138588		0.336679	-0.524853	-1.93426	0.935151	-0.459134
66400000		-6.82637	-6.43212	-6.39478	-6.69638	-6.20382	-6.36818		10.9303	11.7974	13.2112	10.3334	11.7314	11.2691		0.458187	0.063937	0.0265967	0.328205	0.164363		0.338797	-0.528315	-1.9421	0.935736	-0.462237
66600000		-6.80117	-6.44517	-6.40922	-6.71001	-6.21641	-6.3746		10.9727	11.8379	13.256	10.3698	11.7714	11.3101		0.426568	0.0705624	0.0346111	0.335402	0.158194		0.337449	-0.527744	-1.9459	0.940339	-0.461323
66800000		-6.79733	-6.4582	-6.42365	-6.72362	-6.229	-6.37154		11.0104	11.8783	13.3008	10.4062	11.8115	11.3463		0.425786	0.0866608	0.0521018	0.352076	0.142548		0.335951	-0.53196	-1.95446	0.94014	-0.465215
67000000		-6.81758	-6.47123	-6.43806	-6.73722	-6.24157	-6.39757		11.0493	11.9187	13.3455	10.4426	11.8516	11.3873		0.420008	0.073657	0.0404934	0.339649	0.156002		0.337991	-0.531396	-1.95823	0.944708	-0.464343
67200000		-6.80132	-6.48424	-6.45247	-6.75081	-6.25413	-6.3966		11.0914	11.959	13.3902	10.4789	11.8917	11.4283		0.404721	0.0876356	0.0558704	0.354208	0.142471		0.336873	-0.530722	-1.96187	0.94937	-0.46338
67400000		-6.79642	-6.49723	-6.46687	-6.76439	-6.26668	-6.39976		11.1295	11.9994	13.4348	10.5153	11.9318	11.4688		0.396652	0.0974685	0.0671048	0.364624	0.133082		0.3393	-0.530535	-1.96598	0.953532	-0.46292
67600000		-6.83352	-6.51022	-6.48126	-6.77796	-6.27922	-6.43867		11.1683	12.0397	13.4794	10.5517	11.9718	11.5052		0.394845	0.0715435	0.0425845	0.339284	0.159449		0.336909	-0.534541	-1.97427	0.953486	-0.46667
67800000		-6.84429	-6.52318	-6.49563	-6.79151	-6.29175	-6.44988		11.2101	12.08	13.524	10.5881	12.0119	11.5465		0.394405	0.0733026	0.0457514	0.341631	0.158128		0.336381	-0.533517	-1.97752	0.958456	-0.465406
68000000		-6.85874	-6.53614	-6.51	-6.80506	-6.30427	-6.47334		11.2484	12.1203	13.5686	10.6244	12.052	11.586		0.385394	0.0627966	0.0366561	0.331715	0.16907		0.337648	-0.534296	-1.98255	0.961609	-0.465963
68200000		-6.84715	-6.54908	-6.52435	-6.81859	-6.31678	-6.46807		11.2847	12.1606	13.6131	10.6608	12.0921	11.6218		0.379074	0.0810051	0.0562784	0.350516	0.151294		0.337106	-0.538852	-1.99135	0.960971	-0.470313
68400000		-6.87154	-6.56201	-6.5387	-6.83211	-6.32928	-6.49011		11.3275	12.2009	13.6576	10.6972	12.1322	11.6626		0.381433	0.0718995	0.0485897	0.342006	0.16083		0.335142	-0.538238	-1.99496	0.965488	-0.469511
68600000		-6.87555	-6.57492	-6.55303	-6.84562	-6.34176	-6.49171		11.3676	12.2411	13.7021	10.7335	12.1722	11.7044		0.383841	0.0832096	0.0613197	0.353914	0.149947		0.336802	-0.536718	-1.99765	0.970898	-0.467819
68800000		-6.89561	-6.58782	-6.56735	-6.85913	-6.35424	-6.51133		11.4057	12.2814	13.7465	10.7699	12.2123	11.7411		0.384285	0.0764948	0.0560278	0.3478	0.157085		0.335429	-0.540245	-2.00537	0.971246	-0.471192
69000000		-6.90646	-6.60071	-6.58167	-6.87262	-6.36671	-6.52797		11.4452	12.3216	13.7909	10.8062	12.2524	11.7793		0.378491	0.0727375	0.0536964	0.344646	0.161264		0.334139	-0.542263	-2.01156	0.97309	-0.47307
69200000		-6.94387	-6.61358	-6.59597	-6.8861	-6.37916	-6.55398		11.486	12.3618	13.8352	10.8426	12.2925	11.8201		0.389894	0.0596026	0.0419904	0.332116	0.174817		0.334093	-0.541649	-2.01511	0.977552	-0.472334
69400000		-6.96503	-6.62644	-6.61026	-6.89956	-6.39161	-6.56412		11.524	12.402	13.8796	10.8789	12.3325	11.8601		0.400913	0.0623264	0.0461461	0.335448	0.172509		0.336082	-0.541901	-2.01951	0.981134	-0.472482
69600000		-6.9452	-6.63929	-6.62454	-6.91302	-6.40404	-6.54534		11.5663	12.4421	13.9239	10.9153	12.3726	11.9022		0.399855	0.0939488	0.0792033	0.367681	0.141299		0.3359	-0.539891	-2.02163	0.986964	-0.470383
69800000		-7.0017	-6.65212	-6.63881	-6.92647	-6.41646	-6.59568		11.6022	12.4823	13.9681	10.9516	12.4127	11.9361		0.406022	0.0564442	0.0431365	0.33079	0.179214		0.333853	-0.546187	-2.03205	0.984475	-0.476606
70000000		-6.99859	-6.66494	-6.65308	-6.9399	-6.42888	-6.59985		11.6427	12.5224	14.0124	10.9879	12.4528	11.9771		0.398747	0.0650959	0.053229	0.340057	0.170969		0.334355	-0.545309	-2.03527	0.989147	-0.475671
70200000		-7.05941	-6.67775	-6.66733	-6.95333	-6.44128	-6.63858		11.6869	12.5625	14.0566	11.0243	12.4928	12.0203		0.420832	0.039171	0.0287479	0.314751	0.197298		0.333337	-0.542244	-2.03629	0.995991	-0.472567
70400000		-7.08339	-6.69055	-6.68157	-6.96675	-6.45368	-6.65019		11.7227	12.6026	14.1007	11.0606	12.5329	12.0553		0.433208	0.0403588	0.0313823	0.316559	0.196511		0.332658	-0.5473	-2.04542	0.994701	-0.477599
70600000		-7.11727	-6.70333	-6.6958	-6.98015	-6.46606	-6.66904		11.7599	12.6427	14.1449	11.0969	12.573	12.0921		0.448227	0.0342866	0.0267597	0.31111	0.202982		0.332275	-0.550549	-2.05273	0.995206	-0.48084
70800000		-7.10737	-6.7161	-6.71002	-6.99354	-6.47843	-6.66111		11.7989	12.6828	14.189	11.1333	12.6131	12.1306		0.446255	0.0549846	0.0489101	0.332434	0.182679		0.331684	-0.552129	-2.05835	0.997365	-0.482429
71000000		-7.13821	-6.72885	-6.72423	-7.00693	-6.49079	-6.68029		11.8379	12.7228	14.2331	11.1696	12.6531	12.1708		0.45792	0.0485578	0.0439387	0.326636	0.189499		0.332912	-0.551979	-2.06223	1.00124	-0.482303
71200000		-7.13477	-6.74159	-6.73843	-7.0203	-6.50315	-6.66153		11.8805	12.7628	14.2771	11.2059	12.6932	12.2117		0.473246	0.0800664	0.0769055	0.358775	0.15838		0.331173	-0.551149	-2.06542	1.00578	-0.481514
71400000		-7.18335	-6.75432	-6.75262	-7.03367	-6.51549	-6.68346		11.92	12.8028	14.3211	11.2422	12.7333	12.2506		0.499896	0.0708668	0.0691671	0.350209	0.167967		0.330568	-0.55226	-2.07053	1.00837	-0.482681
71600000		-7.24094	-6.76704	-6.7668	-7.04702	-6.52782	-6.72882		11.9603	12.8428	14.3651	11.2785	12.7733	12.291		0.512115	0.0382168	0.0379811	0.318195	0.201001		0.3307	-0.551808	-2.07406	1.01251	-0.482301
71800000		-7.24491	-6.77974	-6.78098	-7.06036	-6.54015	-6.72439		12.0006	12.8828	14.4091	11.3148	12.8134	12.3322		0.520516	0.0553503	0.0565815	0.335966	0.184249		0.331663	-0.550612	-2.07683	1.01738	-0.481193
72000000		-7.29059	-6.79244	-6.79514	-7.07369	-6.55246	-6.74315		12.0345	12.9228	14.453	11.3511	12.8535	12.364		0.547441	0.0492861	0.051987	0.330543	0.190691		0.329547	-0.558798	-2.08898	1.01285	-0.489484
72200000		-7.33399	-6.80511	-6.80929	-7.08702	-6.56476	-6.76365		12.0757	12.9627	14.4969	11.3874	12.8936	12.4057		0.570346	0.0414689	0.0456423	0.323369	0.198884		0.329908	-0.557096	-2.09122	1.0182	-0.487901
72400000		-7.35256	-6.81778	-6.82343	-7.10033	-6.57706	-6.76775		12.1135	13.0027	14.5407	11.4237	12.9336	12.4438		0.584807	0.0500334	0.0556822	0.33258	0.190692		0.330208	-0.558928	-2.09698	1.02001	-0.489869
72600000		-7.39833	-6.83043	-6.83756	-7.11363	-6.58934	-6.79112		12.154	13.0426	14.5846	11.46	12.9737	12.4848		0.607202	0.0393113	0.0464382	0.322506	0.201785		0.330786	-0.557835	-2.0998	1.02472	-0.488927
72800000		-7.46415	-6.84308	-6.85168	-7.12692	-6.60161	-6.81258		12.1924	13.0825	14.6284	11.4963	13.0138	12.5229		0.651563	0.0304934	0.0391013	0.314339	0.21097		0.330498	-0.559645	-2.10551	1.02652	-0.490904
73000000		-7.49257	-6.8557	-6.8658	-7.1402	-6.61388	-6.80772		12.2294	13.1224	14.6721	11.5326	13.0538	12.5609		0.684848	0.0479822	0.0580739	0.332481	0.193845		0.331531	-0.561465	-2.11121	1.0283	-0.492905
73200000		-7.50056	-6.86832	-6.8799	-7.15348	-6.62613	-6.82294		12.2719	13.1623	14.7159	11.5689	13.0939	12.6066		0.677616	0.0453804	0.0569586	0.330535	0.196809		0.334787	-0.55562	-2.10923	1.03772	-0.487258
73400000		-7.53964	-6.88092	-6.89399	-7.16674	-6.63838	-6.79631		12.3088	13.2021	14.7596	11.6052	13.134	12.6424		0.743323	0.0846123	0.0976799	0.370425	0.157936		0.333603	-0.559707	-2.11718	1.03721	-0.491558
73600000		-7.59619	-6.89352	-6.90808	-7.17999	-6.65061	-6.83894		12.3471	13.242	14.8033	11.6415	13.174	12.6811		0.757244	0.0545711	0.0691308	0.341045	0.188333		0.334035	-0.560802	-2.12211	1.03967	-0.492882
73800000		-7.65483	-6.9061	-6.92215	-7.19323	-6.66284	-6.86202		12.3828	13.2818	14.8469	11.6778	13.2141	12.7194		0.792809	0.044073	0.0601276	0.33121	0.199184		0.336615	-0.562378	-2.12752	1.04164	-0.4947
74000000		-7.7165	-6.91866	-6.93621	-7.20647	-6.67505	-6.89007		12.4227	13.3216	14.8905	11.714	13.2542	12.7599		0.82643	0.0285905	0.0461427	0.316394	0.215017		0.337223	-0.561635	-2.13059	1.04591	-0.494217
74200000		-7.765	-6.93122	-6.95027	-7.21969	-6.68726	-6.91226		12.4592	13.3614	14.9341	11.7503	13.2942	12.7971		0.852743	0.0189588	0.0380113	0.30743	0.224996		0.337951	-0.564246	-2.137	1.04682	-0.497102
74400000		-7.81864	-6.94376	-6.96431	-7.2329	-6.69946	-6.91797		12.4947	13.4012	14.9777	11.7866	13.3343	12.8346		0.90067	0.025786	0.0463417	0.314928	0.218514		0.339862	-0.566582	-2.14312	1.04799	-0.499727
74600000		-7.87301	-6.95629	-6.97835	-7.2461	-6.71165	-6.92212		12.533	13.4409	15.0212	11.8228	13.3744	12.8761		0.950884	0.0341646	0.056226	0.32398	0.210477		0.343092	-0.564848	-2.14516	1.05322	-0.498297
74800000		-7.92674	-6.96881	-6.99238	-7.2593	-6.72383	-6.93862		12.5701	13.4807	15.0647	11.8591	13.4144	12.9155		0.988118	0.0301846	0.0537546	0.320676	0.214796		0.345354	-0.565187	-2.14926	1.05637	-0.498956
75000000		-7.97411	-6.98131	-7.00639	-7.27248	-6.736	-6.96194		12.6062	13.5204	15.1082	11.8954	13.4545	12.9544		1.01218	0.019378	0.0444592	0.310548	0.225939		0.348203	-0.566022	-2.15384	1.059	-0.500125
75200000		-8.02154	-6.99381	-7.0204	-7.28566	-6.74816	-6.96223		12.6404	13.5601	15.1517	11.9316	13.4946	12.9923		1.0593	0.0315725	0.0581676	0.323423	0.214078		0.351918	-0.567804	-2.15935	1.06068	-0.502257
75400000		-8.09117	-7.00629	-7.0344	-7.29882	-6.76031	-6.98335		12.6764	13.5998	15.1951	11.9679	13.5346	13.0311		1.10782	0.0229415	0.0510532	0.315475	0.22304		0.354707	-0.568694	-2.16396	1.06323	-0.503512
75600000		-8.14077	-7.01876	-7.04839	-7.31198	-6.77245	-6.99447		12.7125	13.6395	15.2385	12.0041	13.5747	13.0719		1.1463	0.0242911	0.0539221	0.31751	0.222019		0.359405	-0.567576	-2.16654	1.06778	-0.502773
75800000		-8.19419	-7.03122	-7.06237	-7.32512	-6.78458	-7.02205		12.7459	13.6792	15.2818	12.0404	13.6148	13.1108		1.17214	0.0091678	0.0403207	0.303075	0.237467		0.364846	-0.568395	-2.17105	1.07039	-0.503986
76000000		-8.23916	-7.04366	-7.07634	-7.33826	-6.79671	-7.02054		12.7835	13.7188	15.3252	12.0766	13.6548	13.1509		1.21862	0.0231258	0.0558033	0.317724	0.223832		0.367404	-0.567966	-2.1743	1.07423	-0.503966
76200000		-8.31023	-7.0561	-7.0903	-7.35139	-6.80882	-7.05628		12.8136	13.7585	15.3685	12.1129	13.6949	13.1873		1.25394	0.000182871	0.0340218	0.295108	0.24746		0.373702	-0.57119	-2.18118	1.0744	-0.507613
76400000		-8.35102	-7.06852	-7.10426	-7.36451	-6.82093	-7.06853		12.8476	13.7981	15.4117	12.1491	13.735	13.226		1.28248	1.27298e-05	0.0357218	0.295974	0.247607		0.378467	-0.572051	-2.18569	1.07692	-0.508912
76600000		-8.40602	-7.08093	-7.1182	-7.37762	-6.83302	-7.09105		12.8814	13.8377	15.455	12.1854	13.775	13.2658		1.31496	0.0101216	0.0271454	0.286563	0.258031		0.384372	-0.571898	-2.18917	1.08045	-0.509212
76800000		-8.43891	-7.09333	-7.13213	-7.39072	-6.84511	-7.09592		12.9144	13.8773	15.4982	12.2216	13.8151	13.3061		1.343	0.00258653	0.0362157	0.294798	0.250807		0.391696	-0.571242	-2.19214	1.08447	-0.509023
77000000		-8.50452	-7.10572	-7.14606	-7.40381	-6.85719	-7.12474		12.9466	13.9169	15.5414	12.2578	13.8551	13.3423		1.37978	0.0190262	0.0213138	0.279062	0.267555		0.395745	-0.574565	-2.19907	1.08449	-0.512828
77200000		-8.52436	-7.11809	-7.15997	-7.41689	-6.86926	-7.11731		12.9746	13.9564	15.5845	12.2941	13.8952	13.3793		1.40705	0.000782846	0.0426631	0.299576	0.248052		0.404648	-0.577191	-2.20529	1.08521	-0.515951
77400000		-8.55446	-7.13046	-7.17388	-7.42996	-6.88132	-7.13065		13.0088	13.996	15.6277	12.3303	13.9353	13.4206		1.42381	0.000193654	0.0432295	0.299307	0.249332		0.411847	-0.575388	-2.20707	1.09034	-0.514658
77600000		-8.602	-7.14281	-7.18778	-7.44302	-6.89337	-7.16291		13.0393	14.0355	15.6708	12.3665	13.9753	13.4577		1.43909	0.0201029	0.0248657	0.280108	0.269542		0.418413	-0.577795	-2.21304	1.09124	-0.517591
77800000		-8.59981	-7.15515	-7.20167	-7.45608	-6.90542	-7.16352		13.07	14.0751	15.7139	12.4027	14.0154	13.4974		1.43629	0.00837122	0.0381455	0.292553	0.258108		0.427393	-0.577641	-2.21645	1.0947	-0.517977
78000000		-8.62156	-7.16748	-7.21555	-7.46912	-6.91745	-7.18175		13.1066	14.1146	15.7569	12.4389	14.0555	13.5405		1.4398	0.0142713	0.0337961	0.287368	0.264303		0.433884	-0.574114	-2.21646	1.10152	-0.515003
78200000		-8.66253	-7.1798	-7.22942	-7.48216	-6.92948	-7.20214		13.1339	14.1541	15.7999	12.4752	14.0955	13.5749		1.4604	0.0223359	0.0272847	0.28002	0.27266		0.441034	-0.579135	-2.22501	1.09977	-0.520593
78400000		-8.66518	-7.19211	-7.24328	-7.49518	-6.94149	-7.21808		13.1675	14.1935	15.8429	12.5114	14.1356	13.6159		1.4471	0.0259747	0.0252017	0.277102	0.276589		0.448401	-0.577648	-2.22704	1.10453	-0.519688
78600000		-8.68891	-7.2044	-7.25714	-7.5082	-6.9535	-7.23308		13.1989	14.233	15.8859	12.5476	14.1757	13.6547		1.45584	0.0286733	0.0240614	0.275125	0.279574		0.455841	-0.578293	-2.23118	1.10714	-0.52093
78800000		-8.67055	-7.21669	-7.27098	-7.52121	-6.9655	-7.23196		13.2266	14.2725	15.9288	12.5838	14.2157	13.6914		1.43859	0.0152749	0.0390207	0.289249	0.26646		0.464825	-0.581036	-2.23742	1.10764	-0.524283
79000000		-8.66356	-7.22896	-7.28482	-7.53421	-6.97749	-7.24331		13.2595	14.3119	15.9718	12.62	14.2558	13.7314		1.42025	0.0143494	0.0415095	0.290901	0.265816		0.471874	-0.58054	-2.2404	1.11137	-0.524412
79200000		-8.69237	-7.24122	-7.29865	-7.5472	-6.98947	-7.28442		13.2908	14.3513	16.0146	12.6562	14.2958	13.77		1.40795	0.0431956	0.0142292	0.262785	0.294941		0.479222	-0.581327	-2.24465	1.11381	-0.525838
79400000		-8.65928	-7.25347	-7.31246	-7.56018	-7.00145	-7.27478		13.3195	14.3907	16.0575	12.6924	14.3359	13.8063		1.3845	0.0213075	0.0376857	0.285405	0.273329		0.486723	-0.584485	-2.25125	1.11386	-0.529649
79600000		-8.6592	-7.26571	-7.32627	-7.57316	-7.01341	-7.28798		13.3521	14.4301	16.1003	12.7286	14.376	13.8461		1.37121	0.0222741	0.0382899	0.285173	0.274569		0.493986	-0.584016	-2.25422	1.11753	-0.529847
79800000		-8.70179	-7.27794	-7.34007	-7.58612	-7.02537	-7.33912		13.3852	14.4695	16.1431	12.7648	14.416	13.8842		1.36267	0.0611788	0.000958712	0.247005	0.313745		0.49903	-0.585296	-2.25893	1.11943	-0.531809
80000000		-8.65047	-7.29015	-7.35387	-7.59908	-7.03732	-7.33339		13.4193	14.5089	16.1859	12.801	14.4561	13.9253		1.31708	0.0432372	0.0204762	0.265686	0.296071		0.50606	-0.583571	-2.26061	1.12434	-0.530778
80200000		-8.59726	-7.30236	-7.36765	-7.61202	-7.04926	-7.33314		13.4513	14.5482	16.2287	12.8372	14.4962	13.9645		1.26412	0.0307831	0.0345085	0.278882	0.283882		0.513232	-0.583714	-2.26415	1.12736	-0.53163
80400000		-8.62515	-7.31455	-7.38143	-7.62496	-7.06119	-7.3759		13.4819	14.5876	16.2714	12.8734	14.5362	14.0005		1.24925	0.061348	0.00552448	0.249061	0.31471		0.518637	-0.587059	-2.27088	1.12717	-0.535697
80600000		-8.58268	-7.32674	-7.39519	-7.63789	-7.07312	-7.38581		13.5159	14.6269	16.3141	12.9095	14.5763	14.0402		1.19688	0.0590694	0.0093864	0.252086	0.312691		0.524354	-0.586679	-2.27388	1.13069	-0.536053
80800000		-8.546	-7.33891	-7.40895	-7.65082	-7.08503	-7.39734		13.5515	14.6662	16.3568	12.9457	14.6163	14.0798		1.14866	0.0584288	0.0116128	0.253476	0.312308		0.528297	-0.586395	-2.27695	1.13411	-0.536519
81000000		-8.51238	-7.35107	-7.4227	-7.66373	-7.09694	-7.39289		13.5793	14.7055	16.3994	12.9819	14.6564	14.1141		1.11948	0.0418226	0.0298071	0.270833	0.295956		0.534837	-0.591382	-2.28529	1.13224	-0.542269
81200000		-8.49887	-7.36322	-7.43644	-7.67663	-7.10884	-7.41431		13.6187	14.7448	16.442	13.0181	14.6965	14.1578		1.08456	0.0510894	0.0221309	0.26232	0.305475		0.539163	-0.586979	-2.28422	1.13975	-0.538644
81400000		-8.45805	-7.37536	-7.45018	-7.68953	-7.12073	-7.42207		13.651	14.7841	16.4846	13.0542	14.7365	14.1941		1.03599	0.0467029	0.0281105	0.267463	0.301337		0.543068	-0.589957	-2.29052	1.13988	-0.542411
81600000		-8.42144	-7.38749	-7.4639	-7.70242	-7.13261	-7.44241		13.6876	14.8233	16.5272	13.0904	14.7766	14.234		0.979028	0.0549231	0.0214858	0.260001	0.309804		0.546477	-0.589291	-2.29316	1.14363	-0.54255
81800000		-8.41247	-7.39961	-7.47762	-7.7153	-7.14448	-7.46399		13.7223	14.8626	16.5697	13.1266	14.8167	14.2718		0.948475	0.0643813	0.0136254	0.251304	0.319506		0.549521	-0.590733	-2.2979	1.14526	-0.544809
82000000		-8.36855	-7.41172	-7.49132	-7.72817	-7.15635	-7.45918		13.7593	14.9018	16.6123	13.1627	14.8567	14.3099		0.909367	0.0474615	0.0321455	0.268987	0.302828		0.550644	-0.591888	-2.30234	1.14718	-0.546796
82200000		-8.36772	-7.42381	-7.50502	-7.74103	-7.16821	-7.50724		13.7937	14.941	16.6547	13.1989	14.8968	14.3479		0.860481	0.0834247	0.00221499	0.23379	0.339029		0.554205	-0.593134	-2.30686	1.14899	-0.548886
82400000		-8.31206	-7.4359	-7.51871	-7.75388	-7.18006	-7.49145		13.8324	14.9802	16.6972	13.2351	14.9368	14.3883		0.820615	0.0555499	0.0272649	0.262433	0.31139		0.555896	-0.591909	-2.30889	1.15326	-0.548519
82600000		-8.27232	-7.44797	-7.5324	-7.76673	-7.1919	-7.50038		13.8662	15.0194	16.7396	13.2712	14.9769	14.4244		0.771937	0.052407	0.0320152	0.266346	0.308481		0.558175	-0.595023	-2.31525	1.15317	-0.552505
82800000		-8.27585	-7.46004	-7.54607	-7.77957	-7.20373	-7.53113		13.9033	15.0586	16.7821	13.3074	15.017	14.4635		0.744716	0.0710935	0.0149385	0.248432	0.327398		0.560196	-0.595092	-2.31856	1.15613	-0.553458
83000000		-8.21509	-7.47209	-7.55974	-7.79239	-7.21556	-7.52155		13.941	15.0978	16.8244	13.3435	15.057	14.5028		0.693539	0.0494608	0.0381835	0.27084	0.305993		0.561802	-0.594915	-2.3216	1.15932	-0.55418
83200000		-8.18767	-7.48414	-7.5734	-7.80522	-7.22738	-7.53205		13.9797	15.1369	16.8668	13.3797	15.0971	14.5423		0.655623	0.0479124	0.0413464	0.273166	0.30467		0.562628	-0.594565	-2.32446	1.16267	-0.554741
83400000		-8.15068	-7.49617	-7.58704	-7.81803	-7.23919	-7.54421		14.0155	15.176	16.9091	13.4158	15.1371	14.5789		0.606467	0.0480421	0.0428336	0.273817	0.305022		0.563418	-0.597164	-2.33026	1.16306	-0.558264
83600000		-8.13858	-7.50819	-7.60069	-7.83083	-7.25099	-7.56482		14.0567	15.2152	16.9515	13.452	15.1772	14.6208		0.573755	0.0566336	0.0358614	0.266007	0.313834		0.564078	-0.594405	-2.33068	1.1688	-0.556442
83800000		-8.10884	-7.5202	-7.61432	-7.84363	-7.26279	-7.56641		14.0909	15.2543	16.9937	13.4881	15.2173	14.6564		0.542436	0.0462052	0.0479115	0.277221	0.303623		0.56552	-0.597867	-2.33732	1.16831	-0.560855
84000000		-8.10318	-7.5322	-7.62794	-7.85642	-7.27457	-7.58413		14.1303	15.2934	17.036	13.5242	15.2573	14.697		0.519052	0.0519254	0.0438152	0.272287	0.309558		0.566716	-0.596366	-2.33898	1.17277	-0.560318
84200000		-8.10357	-7.54419	-7.64156	-7.8692	-7.28635	-7.60566		14.1689	15.3325	17.0782	13.5604	15.2974	14.7356		0.497907	0.0614677	0.0358991	0.263534	0.319312		0.566729	-0.596866	-2.34263	1.17522	-0.561794
84400000		-8.06479	-7.55618	-7.65517	-7.88197	-7.29812	-7.60207		14.2069	15.3715	17.1204	13.5965	15.3375	14.773		0.462719	0.0458933	0.0531021	0.279901	0.303948		0.566108	-0.598571	-2.34747	1.17646	-0.564489
84600000		-8.06136	-7.56815	-7.66877	-7.89473	-7.30988	-7.62503		14.2438	15.4106	17.1626	13.6326	15.3775	14.8092		0.436326	0.0568842	0.0437421	0.269704	0.315145		0.56538	-0.601419	-2.35344	1.17654	-0.568339
84800000		-8.0406	-7.58011	-7.68236	-7.90749	-7.32164	-7.64024		14.28	15.4497	17.2048	13.6688	15.4176	14.847		0.400363	0.0601324	0.0421271	0.267252	0.318598		0.566927	-0.602689	-2.35782	1.17818	-0.570625
85000000		-8.00175	-7.59205	-7.69595	-7.92024	-7.33339	-7.6204		14.3217	15.4887	17.2469	13.7049	15.4577	14.8881		0.381351	0.0283428	0.0755522	0.299841	0.28701		0.566345	-0.60061	-2.35884	1.18317	-0.569575
85200000		-8.00831	-7.60399	-7.70953	-7.93298	-7.34513	-7.64834		14.3599	15.5277	17.289	13.741	15.4977	14.9259		0.359973	0.0443442	0.0611886	0.28464	0.30321		0.566053	-0.601764	-2.36309	1.18491	-0.57177
85400000		-7.97962	-7.61592	-7.7231	-7.94571	-7.35686	-7.65422		14.3963	15.5667	17.3311	13.7772	15.5378	14.9641		0.3254	0.0383001	0.0688728	0.291488	0.297363		0.567731	-0.602648	-2.36705	1.18692	-0.573708
85600000		-7.99317	-7.62784	-7.73666	-7.95843	-7.36858	-7.67067		14.4403	15.6057	17.3732	13.8133	15.5778	15.0062		0.322498	0.042833	0.0659822	0.287761	0.30209		0.565827	-0.599536	-2.367	1.19291	-0.571663
85800000		-7.97864	-7.63975	-7.75021	-7.97115	-7.3803	-7.67896		14.4766	15.6447	17.4152	13.8494	15.6179	15.0435		0.299684	0.0392103	0.0712495	0.292192	0.298658		0.566874	-0.601232	-2.37175	1.19408	-0.574439
86000000		-7.95936	-7.65165	-7.76375	-7.98386	-7.39201	-7.68344		14.5164	15.6837	17.4572	13.8855	15.658	15.0838		0.27592	0.0317951	0.0803116	0.300417	0.291432		0.567342	-0.599895	-2.37345	1.19827	-0.574194
86200000		-7.976	-7.66354	-7.77729	-7.99656	-7.40371	-7.7063		14.5545	15.7226	17.4992	13.9216	15.698	15.1208		0.269703	0.0427634	0.0709924	0.290262	0.302586		0.566286	-0.601828	-2.37841	1.19919	-0.577232
86400000		-7.97047	-7.67541	-7.79082	-8.00925	-7.41541	-7.717		14.594	15.7616	17.5412	13.9577	15.7381	15.1609		0.253472	0.041582	0.0738252	0.292259	0.301588		0.566872	-0.600664	-2.38026	1.20319	-0.577185
86600000		-7.95297	-7.68728	-7.80434	-8.02194	-7.42709	-7.72233		14.6329	15.8005	17.5831	13.9938	15.7782	15.1996		0.230642	0.0350484	0.0820124	0.29961	0.295236		0.566683	-0.600885	-2.38349	1.20579	-0.578537
86800000		-7.9452	-7.69914	-7.81786	-8.03462	-7.43877	-7.72886		14.6696	15.8394	17.625	14.0299	15.8182	15.2353		0.216337	0.0297234	0.0889933	0.305754	0.290089		0.565704	-0.604082	-2.38968	1.20541	-0.582876
87000000		-7.93574	-7.71099	-7.83136	-8.04729	-7.45045	-7.73254		14.7121	15.8783	17.6669	14.066	15.8583	15.2784		0.2032	0.0215493	0.0988254	0.314751	0.282091		0.566297	-0.599897	-2.38848	1.2124	-0.579847
87200000		-7.93342	-7.72283	-7.84486	-8.05995	-7.46211	-7.75319		14.7492	15.9172	17.7088	14.1021	15.8983	15.3148		0.180234	0.0303627	0.0916723	0.306762	0.291077		0.56555	-0.602466	-2.39402	1.21263	-0.583584
87400000		-7.92282	-7.73465	-7.85835	-8.07261	-7.47377	-7.74007		14.787	15.9561	17.7506	14.1382	15.9384	15.353		0.182747	0.00541634	0.118281	0.332535	0.266301		0.566001	-0.603106	-2.39761	1.21478	-0.585404
87600000		-7.93607	-7.74647	-7.87183	-8.08525	-7.48542	-7.76667		14.8288	15.995	17.7924	14.1743	15.9785	15.3943		0.169401	0.0201972	0.105165	0.318583	0.28125		0.565478	-0.600719	-2.39817	1.21994	-0.584209
87800000		-7.96434	-7.75828	-7.88531	-8.09789	-7.49706	-7.80317		14.8635	16.0338	17.8342	14.2104	16.0185	15.4296		0.161173	0.0448897	0.0821395	0.294722	0.306108		0.566074	-0.604254	-2.40464	1.21917	-0.588949
88000000		-7.9399	-7.77008	-7.89878	-8.11052	-7.5087	-7.78292		14.903	16.0727	17.876	14.2465	16.0586	15.4681		0.156978	0.0128431	0.115855	0.327602	0.274225		0.565073	-0.604628	-2.40794	1.22156	-0.590542
88200000		-7.94601	-7.78187	-7.91224	-8.12315	-7.52033	-7.8028		14.9412	16.1115	17.9178	14.2826	16.0987	15.5067		0.143209	0.0209317	0.109438	0.32035	0.282474		0.565463	-0.604823	-2.41105	1.22411	-0.591966
88400000		-7.9255	-7.79365	-7.92569	-8.13577	-7.53195	-7.78424		14.9824	16.1504	17.9595	14.3187	16.1387	15.5485		0.141264	0.0094052	0.141448	0.351525	0.252295		0.566072	-0.601833	-2.41096	1.22984	-0.590218
88600000		-7.94601	-7.80541	-7.93913	-8.14837	-7.54356	-7.81855		15.0176	16.1892	18.0012	14.3548	16.1788	15.5843		0.127461	0.0131376	0.120581	0.329823	0.274993		0.566739	-0.604814	-2.41683	1.22959	-0.594453
88800000		-7.93667	-7.81717	-7.95257	-8.16098	-7.55517	-7.81138		15.0575	16.228	18.0429	14.3908	16.2189	15.6245		0.125296	0.00579699	0.141194	0.3496	0.256211		0.566981	-0.603435	-2.41832	1.23368	-0.594341
89000000		-7.93274	-7.82892	-7.966	-8.17357	-7.56677	-7.82635		15.0967	16.2667	18.0845	14.4269	16.2589	15.6638		0.10639	0.00257396	0.13965	0.347222	0.259584		0.567099	-0.602952	-2.42071	1.23687	-0.595136
89200000		-7.96055	-7.84066	-7.97942	-8.18616	-7.57836	-7.85103		15.1348	16.3055	18.1261	14.463	16.299	15.703		0.109523	0.0103681	0.128391	0.335128	0.272674		0.568219	-0.602553	-2.42316	1.23997	-0.596028
89400000		-7.9688	-7.85239	-7.99284	-8.19874	-7.58994	-7.86039		15.1731	16.3443	18.1677	14.4991	16.3391	15.7408		0.108401	0.00800136	0.132442	0.338344	0.270452		0.567713	-0.6035	-2.42695	1.24171	-0.598278
89600000		-7.9665	-7.86411	-8.00624	-8.21131	-7.60152	-7.86018		15.211	16.383	18.2093	14.5351	16.3791	15.7797		0.106316	0.00393079	0.14606	0.351128	0.258663		0.568685	-0.603345	-2.42963	1.24455	-0.599438
89800000		-7.99825	-7.87582	-8.01964	-8.22388	-7.61309	-7.90425		15.2493	16.4218	18.2509	14.5712	16.4192	15.816		0.0939931	0.0284302	0.115388	0.319622	0.291164		0.566659	-0.605781	-2.43488	1.24478	-0.603201
90000000		-7.98688	-7.88753	-8.03303	-8.23643	-7.62465	-7.90097		15.2883	16.4605	18.2924	14.6073	16.4593	15.8574		0.085913	0.01344	0.132069	0.335469	0.276311		0.569158	-0.603062	-2.43497	1.25016	-0.601822
90200000		-8.0049	-7.89922	-8.04642	-8.24898	-7.63621	-7.91428		15.3266	16.4992	18.3339	14.6433	16.4993	15.8957		0.0906173	0.0150678	0.132134	0.3347	0.278074		0.569088	-0.603523	-2.43823	1.25235	-0.603633
90400000		-7.98021	-7.9109	-8.0598	-8.26153	-7.64776	-7.90487		15.367	16.5379	18.3754	14.6794	16.5394	15.9376		0.0753424	0.00603291	0.154929	0.356661	0.257106		0.570618	-0.600334	-2.43783	1.25819	-0.601807
90600000		-8.00017	-7.92257	-8.07317	-8.27406	-7.6593	-7.92009		15.4055	16.5766	18.4169	14.7155	16.5795	15.9756		0.0800831	0.00248144	0.153075	0.353973	0.260787		0.570098	-0.600996	-2.44127	1.26016	-0.603844
90800000		-8.01264	-7.93424	-8.08653	-8.28659	-7.67084	-7.95082		15.4425	16.6153	18.4583	14.7515	16.6195	16.0143		0.0618188	0.0165879	0.135705	0.33577	0.279984		0.571806	-0.600993	-2.44403	1.26278	-0.605228
91000000		-8.00805	-7.94589	-8.09988	-8.29911	-7.68237	-7.94655		15.4823	16.654	18.4998	14.7876	16.6596	16.0534		0.0615008	0.00066175	0.153332	0.352564	0.264183		0.571143	-0.600551	-2.44634	1.26584	-0.606185
91200000		-8.03615	-7.95753	-8.11323	-8.31163	-7.69389	-7.96606		15.5219	16.6926	18.5411	14.8236	16.6997	16.0949		0.070091	0.00852826	0.147169	0.345568	0.272172		0.572917	-0.597766	-2.44629	1.27123	-0.60481
91400000		-8.01678	-7.96917	-8.12657	-8.32414	-7.7054	-7.94826		15.5548	16.7313	18.5825	14.8597	16.7397	16.1303		0.0685187	0.0209113	0.178314	0.37588	0.242852		0.575441	-0.601005	-2.45226	1.27058	-0.609472
91600000		-8.03675	-7.98079	-8.1399	-8.33664	-7.71691	-7.98503		15.5946	16.7699	18.6239	14.8957	16.7798	16.1693		0.0517173	0.00423474	0.154875	0.351608	0.268116		0.574657	-0.600636	-2.45461	1.27354	-0.610537
91800000		-8.04208	-7.99241	-8.15323	-8.34913	-7.72841	-7.98492		15.6296	16.8085	18.6652	14.9318	16.8199	16.2073		0.0571599	0.00749185	0.168312	0.364212	0.256504		0.577645	-0.60123	-2.45792	1.27552	-0.612577
92000000		-8.05215	-8.00402	-8.16655	-8.36162	-7.73991	-8.00234		15.6731	16.8471	18.7065	14.9678	16.8599	16.2491		0.0498048	0.00167474	0.164206	0.359274	0.262434		0.57606	-0.598015	-2.4574	1.28131	-0.610819
92200000		-8.04954	-8.01561	-8.17986	-8.37409	-7.75139	-8.00667		15.7072	16.8857	18.7478	15.0039	16.9	16.2853		0.0428644	0.00893866	0.173184	0.367419	0.25528		0.57817	-0.600393	-2.46246	1.28149	-0.614666
92400000		-8.07822	-8.0272	-8.19316	-8.38657	-7.76288	-8.0277		15.7468	16.9243	18.7891	15.0399	16.9401	16.3252		0.0505227	0.000497801	0.165463	0.358867	0.264824		0.578379	-0.599153	-2.4639	1.28528	-0.614906
92600000		-8.05333	-8.03878	-8.20646	-8.39903	-7.77435	-8.01675		15.7812	16.9629	18.8303	15.0759	16.9801	16.3627		0.0365818	0.0220279	0.189707	0.382278	0.242403		0.581556	-0.600181	-2.46759	1.28679	-0.617427
92800000		-8.09349	-8.05035	-8.21975	-8.41149	-7.78582	-8.05287		15.8214	17.0015	18.8715	15.112	17.0202	16.4032		0.0406231	0.00251771	0.166881	0.358621	0.267052		0.581847	-0.598242	-2.4683	1.29126	-0.616992
93000000		-8.10049	-8.06191	-8.23303	-8.42394	-7.79728	-8.06811		15.8602	17.04	18.9127	15.148	17.0603	16.443		0.032375	0.00620321	0.164917	0.355826	0.270837		0.582799	-0.597068	-2.46977	1.29495	-0.617334
93200000		-8.08664	-8.07346	-8.24631	-8.43638	-7.80873	-8.07915		15.902	17.0786	18.9539	15.184	17.1004	16.4848		0.00748684	0.00568921	0.167155	0.357233	0.270421		0.582789	-0.593735	-2.46907	1.3008	-0.615528
93400000		-8.10419	-8.085	-8.25958	-8.44882	-7.82018	-8.07913		15.9334	17.1171	18.9951	15.2201	17.1404	16.5193		0.0250558	0.00587372	0.180444	0.369691	0.258953		0.585978	-0.597756	-2.47571	1.29928	-0.621087
93600000		-8.0709	-8.09654	-8.27284	-8.46125	-7.83162	-8.07654		15.9737	17.1556	19.0362	15.2561	17.1805	16.5597		0.00564243	0.0199978	0.196296	0.384712	0.244922		0.586067	-0.59587	-2.47644	1.30366	-0.620751
93800000		-8.11071	-8.10806	-8.28609	-8.47367	-7.84305	-8.09939		16.0083	17.1941	19.0773	15.2921	17.2206	16.5958		0.0113251	0.00867539	0.186704	0.374289	0.256334		0.587483	-0.598317	-2.48148	1.3037	-0.62476
94000000		-8.12343	-8.11958	-8.29934	-8.48609	-7.85448	-8.1191		16.0469	17.2326	19.1184	15.3281	17.2606	16.6366		0.00432806	0.000479225	0.18024	0.366994	0.264618		0.589722	-0.596	-2.48175	1.3085	-0.624015
94200000		-8.11294	-8.13108	-8.31258	-8.4985	-7.8659	-8.12452		16.0859	17.2711	19.1594	15.3641	17.3007	16.676		0.0115782	0.00656127	0.188056	0.37398	0.258621		0.59011	-0.595138	-2.48347	1.31183	-0.624738
94400000		-8.14674	-8.14258	-8.32581	-8.5109	-7.87731	-8.15838		16.1273	17.3096	19.2005	15.4002	17.3408	16.7167		0.0116429	0.0158039	0.167427	0.352521	0.28107		0.589326	-0.592915	-2.48381	1.31651	-0.62411
94600000		-8.13956	-8.15407	-8.33904	-8.5233	-7.88872	-8.15592		16.1637	17.3481	19.2415	15.4362	17.3809	16.7547		0.016365	0.00185345	0.183115	0.36738	0.2672		0.590945	-0.593364	-2.48682	1.31851	-0.626165
94800000		-8.10267	-8.16555	-8.35225	-8.53569	-7.90012	-8.13813		16.2016	17.3865	19.2825	15.4722	17.4209	16.7952		0.0354562	0.0274205	0.214129	0.397564	0.238004		0.593543	-0.591338	-2.48734	1.32298	-0.625757
95000000		-8.11668	-8.17702	-8.36547	-8.54807	-7.91152	-8.16309		16.2376	17.4249	19.3235	15.5082	17.461	16.8335		0.0464112	0.0139259	0.202377	0.384982	0.251574		0.595877	-0.591461	-2.48999	1.32529	-0.627509
95200000		-8.1365	-8.18848	-8.37867	-8.56045	-7.9229	-8.18889		16.2762	17.4634	19.3644	15.5442	17.5011	16.872		0.0523843	0.000411533	0.189783	0.37156	0.265984		0.595744	-0.591393	-2.49245	1.32778	-0.629082
95400000		-8.13045	-8.19993	-8.39187	-8.57282	-7.93429	-8.18708		16.3136	17.5018	19.4054	15.5802	17.5411	16.9111		0.0566231	0.0128528	0.204794	0.385741	0.252791		0.597534	-0.590655	-2.49422	1.33093	-0.629996
95600000		-8.18528	-8.21137	-8.40506	-8.58518	-7.94566	-8.24119		16.3514	17.5402	19.4463	15.6162	17.5812	16.9487		0.0559105	0.0298222	0.163866	0.343985	0.295534		0.597322	-0.591483	-2.49755	1.33251	-0.632486
95800000		-8.17872	-8.22281	-8.41824	-8.59754	-7.95703	-8.24468		16.3898	17.5786	19.4872	15.6522	17.6213	16.9886		0.0659561	0.0218736	0.173565	0.352855	0.287651		0.598864	-0.589964	-2.49853	1.33643	-0.632642
96000000		-8.13824	-8.23423	-8.43142	-8.60988	-7.96839	-8.22774		16.426	17.617	19.528	15.6882	17.6614	17.0264		0.0895	0.00649108	0.203681	0.382144	0.25935		0.600455	-0.590583	-2.50163	1.3382	-0.634946
96200000		-8.1748	-8.24565	-8.44459	-8.62223	-7.97975	-8.26978		16.4666	17.6554	19.5689	15.7242	17.7014	17.0669		0.0949841	0.024136	0.174808	0.352443	0.290038		0.600375	-0.588445	-2.50196	1.34272	-0.634503
96400000		-8.17785	-8.25706	-8.45776	-8.63456	-7.9911	-8.27681		16.5023	17.6937	19.6097	15.7602	17.7415	17.1043		0.0989647	0.0197585	0.180941	0.357748	0.285719		0.602007	-0.589457	-2.50543	1.34408	-0.637223
96600000		-8.18484	-8.26846	-8.47091	-8.64689	-8.00244	-8.28588		16.5412	17.7321	19.6505	15.7962	17.7816	17.1433		0.101043	0.0174275	0.18503	0.36101	0.283444		0.602159	-0.588774	-2.5072	1.34713	-0.638258
96800000		-8.19616	-8.27985	-8.48406	-8.65922	-8.01378	-8.31893		16.5799	17.7705	19.6913	15.8322	17.8217	17.1833		0.122769	0.0390817	0.165136	0.340288	0.305152		0.603393	-0.587193	-2.50806	1.35106	-0.638406
97000000		-8.19935	-8.29123	-8.49721	-8.67153	-8.02511	-8.32164		16.6162	17.8088	19.7321	15.8682	17.8617	17.2195		0.122293	0.0304109	0.175568	0.349893	0.296532		0.603292	-0.589308	-2.51261	1.35129	-0.642262
97200000		-8.2077	-8.3026	-8.51034	-8.68384	-8.03643	-8.33654		16.6529	17.8471	19.7728	15.9042	17.9018	17.2587		0.128836	0.033936	0.173806	0.347305	0.300106		0.605751	-0.588441	-2.51416	1.3545	-0.643146
97400000		-8.18656	-8.31396	-8.52347	-8.69614	-8.04775	-8.34212		16.6916	17.8854	19.8135	15.9402	17.9419	17.2978		0.155554	0.0281543	0.181353	0.354026	0.294371		0.606137	-0.587662	-2.51579	1.35761	-0.644129
97600000		-8.16464	-8.32532	-8.5366	-8.70844	-8.05906	-8.32359		16.7274	17.9237	19.8543	15.9761	17.982	17.3344		0.158951	0.00173168	0.213007	0.384853	0.264529		0.607045	-0.589306	-2.51983	1.35828	-0.647546
97800000		-8.22008	-8.33667	-8.54971	-8.72073	-8.07036	-8.36343		16.7723	17.962	19.8949	16.0121	18.022	17.3786		0.143355	0.026763	0.186281	0.357301	0.293066		0.606231	-0.583451	-2.51636	1.36645	-0.643475
98000000		-8.22593	-8.34801	-8.56282	-8.73302	-8.08166	-8.39348		16.8063	18.0003	19.9356	16.0481	18.0621	17.4149		0.167552	0.0454767	0.169339	0.339533	0.311819		0.608528	-0.585453	-2.52074	1.36675	-0.64727
98200000		-8.22438	-8.35934	-8.57592	-8.74529	-8.09296	-8.39832		16.8422	18.0386	19.9762	16.0841	18.1022	17.4525		0.173943	0.0389867	0.177602	0.346971	0.305366		0.610264	-0.586118	-2.52377	1.36838	-0.649741
98400000		-8.25191	-8.37066	-8.58902	-8.75756	-8.10424	-8.42268		16.8837	18.0768	20.0169	16.12	18.1423	17.4927		0.17077	0.0520269	0.166336	0.334881	0.318441		0.60903	-0.584107	-2.52412	1.37268	-0.649546
98600000		-8.2313	-8.38197	-8.60211	-8.76983	-8.11552	-8.41471		16.9217	18.1151	20.0574	16.156	18.1824	17.5323		0.183411	0.0327404	0.1874	0.355119	0.299186		0.610561	-0.582825	-2.52519	1.37624	-0.650092
98800000		-8.23774	-8.39327	-8.61519	-8.78209	-8.1268	-8.43367		16.9569	18.1533	20.098	16.192	18.2224	17.5688		0.195932	0.0404002	0.181518	0.348414	0.306876		0.61191	-0.584505	-2.5292	1.37684	-0.653609
99000000		-8.27641	-8.40457	-8.62827	-8.79434	-8.13807	-8.45558		16.996	18.1916	20.1386	16.228	18.2625	17.6091		0.179167	0.0510092	0.17269	0.338761	0.317512		0.613119	-0.582452	-2.52947	1.38115	-0.653404
99200000		-8.25403	-8.41586	-8.64134	-8.80659	-8.14933	-8.46729		17.0322	18.2298	20.1791	16.2639	18.3026	17.6462		0.213264	0.0514354	0.174046	0.339293	0.317964		0.613991	-0.583628	-2.53297	1.38223	-0.65644
99400000		-8.27152	-8.42714	-8.6544	-8.81882	-8.16058	-8.47517		17.0685	18.268	20.2196	16.2999	18.3427	17.684		0.203657	0.0480384	0.179227	0.343651	0.314589		0.615455	-0.584017	-2.53566	1.38409	-0.658698
99600000		-8.28578	-8.43841	-8.66746	-8.83106	-8.17183	-8.50033		17.1097	18.3062	20.2601	16.3358	18.3828	17.7257		0.214559	0.0619285	0.167123	0.330723	0.3285		0.615998	-0.580456	-2.5344	1.38989	-0.657017
99800000		-8.27051	-8.44967	-8.68051	-8.84328	-8.18308	-8.49093		17.1458	18.3444	20.3006	16.3718	18.4228	17.7615		0.220422	0.0412637	0.189576	0.352353	0.307853		0.615749	-0.582876	-2.5391	1.38969	-0.661328
100000000		-8.27198	-8.46092	-8.69355	-8.85551	-8.19432	-8.50559		17.1829	18.3826	20.3411	16.4078	18.4629	17.7998		0.233611	0.0446724	0.187957	0.349912	0.311277		0.616932	-0.582729	-2.54123	1.39206	-0.663082
100200000		-8.2859	-8.47217	-8.70659	-8.86772	-8.20555	-8.52695		17.2218	18.4207	20.3815	16.4437	18.503	17.8413		0.241048	0.054779	0.179643	0.340774	0.321397		0.619454	-0.579436	-2.54021	1.39757	-0.661701
100400000		-8.28771	-8.4834	-8.71962	-8.87993	-8.21677	-8.52808		17.2596	18.4589	20.4219	16.4797	18.5431	17.8792		0.240364	0.0446744	0.191541	0.35185	0.311303		0.619522	-0.579725	-2.54275	1.39949	-0.663912
100600000		-8.29619	-8.49463	-8.73264	-8.89213	-8.22799	-8.54905		17.2995	18.497	20.4623	16.5156	18.5832	17.9197		0.252851	0.0544144	0.183596	0.343084	0.321052		0.620209	-0.577373	-2.54264	1.40403	-0.663494
100800000		-8.31059	-8.50585	-8.74566	-8.90433	-8.23921	-8.57086		17.3354	18.5352	20.5027	16.5516	18.6232	17.9559		0.26027	0.0650046	0.174803	0.333469	0.331648		0.620538	-0.579235	-2.54674	1.40436	-0.667298
101000000		-8.31173	-8.51706	-8.75867	-8.91652	-8.25042	-8.57444		17.3731	18.5733	20.543	16.5875	18.6633	17.996		0.262706	0.0573714	0.184235	0.34208	0.324019		0.622921	-0.577267	-2.547	1.40851	-0.667284
101200000		-8.29129	-8.52827	-8.77168	-8.9287	-8.26162	-8.55789		17.4077	18.6114	20.5834	16.6235	18.7034	18.0313		0.2666	0.0296188	0.213789	0.370812	0.296268		0.623582	-0.580118	-2.55207	1.40783	-0.6721
101400000		-8.31277	-8.53946	-8.78467	-8.94088	-8.27282	-8.58789		17.4472	18.6495	20.6237	16.6594	18.7435	18.0715		0.275121	0.048431	0.196779	0.352982	0.315079		0.624261	-0.578052	-2.55221	1.41206	-0.672008
101600000		-8.32456	-8.55065	-8.79767	-8.95305	-8.28401	-8.61226		17.4852	18.6876	20.664	16.6954	18.7836	18.1104		0.287702	0.0616123	0.185402	0.340785	0.328257		0.62523	-0.577231	-2.55358	1.41504	-0.673172
101800000		-8.33123	-8.56183	-8.81065	-8.96521	-8.29519	-8.62219		17.5244	18.7257	20.7043	16.7313	18.8237	18.1503		0.290963	0.0603644	0.188457	0.343019	0.327004		0.62594	-0.575415	-2.55395	1.41901	-0.673351
102000000		-8.34875	-8.573	-8.82363	-8.97737	-8.30637	-8.65954		17.5601	18.7638	20.7445	16.7672	18.8637	18.1883		0.310791	0.0865395	0.16409	0.317832	0.353171		0.628266	-0.575473	-2.55619	1.42109	-0.675414
102200000		-8.3329	-8.58416	-8.8366	-8.98953	-8.31754	-8.64405		17.5965	18.8019	20.7847	16.8032	18.9038	18.2248		0.311141	0.0598824	0.192557	0.34548	0.326504		0.628321	-0.57709	-2.55997	1.42161	-0.679048
102400000		-8.33806	-8.59532	-8.84957	-9.00167	-8.32871	-8.65594		17.6353	18.8399	20.825	16.8391	18.9439	18.2655		0.317876	0.0606194	0.193631	0.345736	0.327228		0.630149	-0.574436	-2.55947	1.42639	-0.67842
102600000		-8.32879	-8.60646	-8.86253	-9.01381	-8.33987	-8.65867		17.6737	18.878	20.8652	16.875	18.984	18.3047		0.329876	0.0522054	0.203859	0.355144	0.3188		0.630922	-0.573319	-2.5605	1.42962	-0.679339
102800000		-8.34531	-8.6176	-8.87548	-9.02595	-8.35102	-8.69438		17.71	18.916	20.9053	16.911	19.0241	18.3428		0.349074	0.0767771	0.181102	0.331569	0.343354		0.632803	-0.573239	-2.56256	1.43181	-0.681306
103000000		-8.34301	-8.62873	-8.88843	-9.03808	-8.36217	-8.69071		17.7482	18.954	20.9455	16.9469	19.0642	18.3802		0.347705	0.0619815	0.197715	0.347364	0.328539		0.632023	-0.573795	-2.56524	1.43336	-0.683918
103200000		-8.35689	-8.63985	-8.90137	-9.0502	-8.37332	-8.71651		17.7873	18.9921	20.9856	16.9828	19.1043	18.4206		0.359615	0.0766527	0.184863	0.333694	0.343189		0.633267	-0.571483	-2.56505	1.43776	-0.683673
103400000		-8.36136	-8.65097	-8.9143	-9.06232	-8.38446	-8.72856		17.824	19.0301	21.0257	17.0187	19.1443	18.4593		0.367195	0.0775874	0.185749	0.333762	0.344099		0.635298	-0.570785	-2.56646	1.44055	-0.685052
103600000		-8.34163	-8.66207	-8.92723	-9.07443	-8.39559	-8.73205		17.8625	19.0681	21.0658	17.0547	19.1844	18.4983		0.39042	0.0699798	0.195179	0.342375	0.336466		0.635725	-0.569821	-2.56759	1.44359	-0.686175
103800000		-8.3467	-8.67317	-8.94016	-9.08653	-8.40672	-8.74721		17.9006	19.1061	21.1059	17.0906	19.2245	18.536		0.400511	0.0740341	0.192948	0.339328	0.340491		0.635383	-0.570113	-2.56997	1.44537	-0.688565
104000000		-8.35229	-8.68426	-8.95307	-9.09863	-8.41784	-8.76086		17.9365	19.144	21.146	17.1265	19.2646	18.5753		0.40857	0.0765966	0.192212	0.337775	0.343023		0.638799	-0.568718	-2.57066	1.44883	-0.689277
104200000		-8.35607	-8.69534	-8.96598	-9.11073	-8.42895	-8.77589		17.974	19.182	21.186	17.1624	19.3047	18.6126		0.419818	0.0805464	0.19009	0.334836	0.346939		0.638629	-0.569412	-2.57342	1.45019	-0.692088
104400000		-8.3569	-8.70642	-8.97888	-9.12282	-8.44006	-8.78187		18.0107	19.22	21.226	17.1983	19.3448	18.651		0.424976	0.075452	0.197013	0.340944	0.34181		0.640255	-0.568986	-2.57505	1.45266	-0.693789
104600000		-8.33552	-8.71749	-8.99178	-9.1349	-8.45117	-8.78403		18.0503	19.2579	21.266	17.2342	19.3849	18.6906		0.448506	0.0665413	0.207755	0.350871	0.332861		0.640361	-0.56732	-2.57544	1.45637	-0.694261
104800000		-8.33391	-8.72854	-9.00467	-9.14697	-8.46226	-8.80536		18.0873	19.2959	21.306	17.2702	19.425	18.7298		0.471444	0.0768139	0.199315	0.341616	0.343094		0.642551	-0.56604	-2.5762	1.45968	-0.695128
105000000		-8.34706	-8.73959	-9.01756	-9.15904	-8.47336	-8.82575		18.1237	19.3338	21.346	17.3061	19.4651	18.7672		0.478691	0.0861551	0.191809	0.333294	0.352392		0.643445	-0.566628	-2.57882	1.46112	-0.697874
105200000		-8.33737	-8.75064	-9.03044	-9.17111	-8.48444	-8.82622		18.1616	19.3717	21.3859	17.342	19.5051	18.8057		0.488844	0.0755807	0.20422	0.344891	0.341773		0.644092	-0.566074	-2.58029	1.46369	-0.699487
105400000		-8.34924	-8.76167	-9.04331	-9.18317	-8.49553	-8.85286		18.2021	19.4096	21.4259	17.3779	19.5452	18.8455		0.503615	0.0911882	0.19045	0.330307	0.357334		0.64339	-0.564115	-2.58034	1.46766	-0.699705
105600000		-8.33548	-8.7727	-9.05618	-9.19522	-8.5066	-8.85916		18.2371	19.4476	21.4658	17.4138	19.5853	18.8822		0.523681	0.086466	0.197012	0.336055	0.352563		0.64504	-0.565384	-2.58361	1.46839	-0.70316
105800000		-8.32531	-8.78372	-9.06904	-9.20727	-8.51767	-8.86384		18.2749	19.4854	21.5057	17.4497	19.6254	18.9204		0.538534	0.0801223	0.205197	0.343427	0.346168		0.645514	-0.56502	-2.58524	1.47075	-0.704993
106000000		-8.31803	-8.79473	-9.08189	-9.21931	-8.52874	-8.87252		18.3134	19.5233	21.5455	17.4856	19.6655	18.96		0.554482	0.0777859	0.209377	0.346794	0.343777		0.646629	-0.563333	-2.58554	1.47443	-0.705513
106200000		-8.31847	-8.80573	-9.09474	-9.23134	-8.5398	-8.8891		18.3513	19.5612	21.5854	17.5215	19.7056	18.9985		0.57063	0.0833718	0.205636	0.34224	0.349307		0.647242	-0.562683	-2.58686	1.47705	-0.707079
106400000		-8.30104	-8.81673	-9.10758	-9.24337	-8.55085	-8.88982		18.3902	19.5991	21.6252	17.5574	19.7457	19.038		0.588779	0.0730936	0.217761	0.353552	0.338971		0.647799	-0.561122	-2.58726	1.48059	-0.707744
106600000		-8.28457	-8.82772	-9.12042	-9.2554	-8.5619	-8.90894		18.4292	19.6369	21.665	17.5933	19.7858	19.0773		0.624373	0.0812263	0.211476	0.346456	0.347043		0.648093	-0.559596	-2.58769	1.48408	-0.708454
106800000		-8.28543	-8.8387	-9.13325	-9.26742	-8.57294	-8.91557		18.4644	19.6748	21.7048	17.6291	19.8259	19.113		0.630133	0.0768693	0.217683	0.351851	0.342624		0.648606	-0.561773	-2.59182	1.48386	-0.712877
107000000		-8.26433	-8.84967	-9.14607	-9.27943	-8.58398	-8.93229		18.5054	19.7126	21.7446	17.665	19.866	19.1541		0.667962	0.0826176	0.213787	0.347143	0.348307		0.648715	-0.558481	-2.59046	1.4891	-0.71184
107200000		-8.27865	-8.86063	-9.15889	-9.29144	-8.59501	-8.94913		18.5434	19.7505	21.7844	17.7009	19.9061	19.1925		0.670477	0.0884967	0.209761	0.342307	0.354119		0.64908	-0.557965	-2.59187	1.49156	-0.713589
107400000		-8.24883	-8.87159	-9.17171	-9.30344	-8.60604	-8.95312		18.5815	19.7883	21.8241	17.7368	19.9462	19.23		0.704286	0.0815252	0.218588	0.350323	0.347078		0.64853	-0.558254	-2.59408	1.49321	-0.716154
107600000		-8.25907	-8.88254	-9.18451	-9.31544	-8.61706	-8.9788		18.6206	19.8261	21.8638	17.7727	19.9863	19.2681		0.719733	0.0962595	0.20571	0.336635	0.36174		0.647542	-0.557991	-2.59572	1.4954	-0.718175
107800000		-8.23295	-8.89348	-9.19731	-9.32743	-8.62808	-8.98408		18.6605	19.8639	21.9035	17.8086	20.0264	19.3063		0.751122	0.0905911	0.213237	0.343352	0.355998		0.64587	-0.557547	-2.59718	1.49776	-0.720025
108000000		-8.22088	-8.90442	-9.21011	-9.33941	-8.63909	-8.99971		18.7017	19.9017	21.9432	17.8445	20.0665	19.3469		0.778835	0.0952936	0.210395	0.3397	0.360624		0.645185	-0.554797	-2.59632	1.50243	-0.719578
108200000		-8.20045	-8.91535	-9.2229	-9.35139	-8.65009	-9.0079		18.7387	19.9395	21.9829	17.8803	20.1066	19.3841		0.807449	0.0925535	0.214996	0.343493	0.357806		0.645424	-0.555361	-2.59876	1.50377	-0.722456
108400000		-8.20295	-8.92626	-9.23568	-9.36337	-8.66109	-9.02561		18.7788	19.9772	22.0225	17.9162	20.1467	19.4237		0.822653	0.0993421	0.210071	0.337759	0.364514		0.644847	-0.553585	-2.59886	1.50744	-0.723002
108600000		-8.19182	-8.93718	-9.24846	-9.37533	-8.67209	-9.03769		18.8202	20.015	22.0621	17.9521	20.1868	19.4617		0.845874	0.100515	0.210763	0.337642	0.365604		0.641486	-0.553342	-2.60048	1.50958	-0.725092
108800000		-8.1746	-8.94808	-9.26123	-9.3873	-8.68308	-9.04625		18.8603	20.0528	22.1018	17.988	20.2269	19.501		0.87165	0.098174	0.214971	0.341043	0.363178		0.64073	-0.551715	-2.60071	1.51309	-0.725807
109000000		-8.15333	-8.95898	-9.27399	-9.39925	-8.69406	-9.05393		18.9009	20.0905	22.1413	18.0238	20.267	19.5387		0.900592	0.0949491	0.220064	0.345328	0.359866		0.637756	-0.551842	-2.60268	1.51484	-0.728285
109200000		-8.16379	-8.96987	-9.28675	-9.41121	-8.70504	-9.07522		18.9413	20.1282	22.1809	18.0597	20.3071	19.5777		0.911438	0.105357	0.211526	0.335983	0.370184		0.636357	-0.550543	-2.60321	1.51801	-0.729347
109400000		-8.15417	-8.98075	-9.2995	-9.42315	-8.71601	-9.08305		18.9846	20.166	22.2205	18.0956	20.3472	19.6174		0.928874	0.1023	0.216456	0.340105	0.367035		0.63286	-0.548533	-2.60303	1.52188	-0.729707
109600000		-8.13418	-8.99162	-9.31225	-9.43509	-8.72698	-9.08351		19.0229	20.2037	22.26	18.1314	20.3873	19.6544		0.949329	0.0918846	0.228744	0.351587	0.356526		0.631535	-0.549292	-2.60561	1.52298	-0.732847
109800000		-8.16712	-9.00249	-9.32499	-9.44703	-8.73794	-9.12582		19.0669	20.2414	22.2995	18.1673	20.4274	19.6946		0.958693	0.123326	0.199177	0.321214	0.387872		0.627649	-0.546819	-2.60494	1.5273	-0.732763
110000000		-8.15645	-9.01335	-9.33773	-9.45896	-8.7489	-9.13322		19.109	20.2791	22.339	18.2032	20.4675	19.7332		0.976769	0.119872	0.204508	0.325739	0.384319		0.62423	-0.545916	-2.60583	1.53004	-0.734258
110200000		-8.13276	-9.0242	-9.35046	-9.47089	-8.75985	-9.12609		19.1493	20.3168	22.3785	18.239	20.5076	19.7707		0.99333	0.101892	0.224366	0.344793	0.366238		0.621405	-0.546135	-2.60784	1.53166	-0.736885
110400000		-8.15673	-9.03505	-9.36318	-9.48281	-8.7708	-9.15653		19.1932	20.3545	22.418	18.2749	20.5477	19.8104		0.999797	0.121479	0.206659	0.32628	0.385723		0.617233	-0.544071	-2.60756	1.53555	-0.737239
110600000		-8.16252	-9.04588	-9.3759	-9.49472	-8.78174	-9.16097		19.234	20.3922	22.4574	18.3107	20.5878	19.8478		0.99845	0.115083	0.214937	0.333754	0.379221		0.613827	-0.544338	-2.6096	1.5371	-0.739933
110800000		-8.17977	-9.05671	-9.38862	-9.50663	-8.79268	-9.17555		19.2779	20.4298	22.4969	18.3466	20.6279	19.8876		0.995774	0.118834	0.213069	0.331081	0.382865		0.609719	-0.542246	-2.60927	1.54101	-0.740276
111000000		-8.20854	-9.06754	-9.40132	-9.51853	-8.80361	-9.19581		19.3199	20.4675	22.5363	18.3824	20.668	19.9259		0.987266	0.128275	0.205512	0.322721	0.392197		0.606018	-0.541621	-2.6104	1.54344	-0.742097
111200000		-8.21902	-9.07835	-9.41402	-9.53043	-8.81454	-9.20665		19.3619	20.5051	22.5757	18.4183	20.7081	19.9636		0.987635	0.128302	0.207372	0.323777	0.392112		0.601668	-0.541541	-2.61206	1.54532	-0.744471
111400000		-8.23786	-9.08916	-9.42672	-9.54232	-8.82546	-9.20962		19.4049	20.5428	22.615	18.4541	20.7482	20.0021		0.971761	0.120459	0.217102	0.332705	0.384156		0.597211	-0.540664	-2.61292	1.54799	-0.746058
111600000		-8.24838	-9.09996	-9.43941	-9.55421	-8.83638	-9.21916		19.4448	20.5804	22.6544	18.49	20.7883	20.0399		0.970782	0.119204	0.220247	0.335047	0.382785		0.595072	-0.540502	-2.61449	1.54993	-0.748369
111800000		-8.27563	-9.11075	-9.45209	-9.56609	-8.84729	-9.22674		19.4884	20.618	22.6937	18.5258	20.8284	20.0798		0.951103	0.115984	0.225358	0.339355	0.379447		0.591384	-0.538282	-2.61398	1.55393	-0.748631
112000000		-8.31504	-9.12154	-9.46477	-9.57797	-8.8582	-9.24188		19.5278	20.6557	22.7331	18.5617	20.8685	20.1169		0.92684	0.120343	0.222891	0.336087	0.383686		0.589029	-0.538793	-2.6162	1.55519	-0.751633
112200000		-8.3553	-9.13232	-9.47745	-9.58984	-8.8691	-9.26577		19.5717	20.6933	22.7724	18.5975	20.9086	20.1573		0.910469	0.133455	0.211674	0.324069	0.396675		0.585558	-0.535991	-2.6151	1.55976	-0.751332
112400000		-8.40898	-9.14309	-9.49011	-9.60171	-8.87999	-9.28553		19.6101	20.7309	22.8117	18.6334	20.9487	20.1931		0.876557	0.142446	0.204579	0.316173	0.405541		0.583083	-0.537725	-2.61853	1.55978	-0.755576
112600000		-8.43902	-9.15385	-9.50277	-9.61357	-8.89088	-9.28858		19.6522	20.7685	22.8509	18.6692	20.9888	20.2335		0.849554	0.134723	0.214199	0.324992	0.397692		0.58124	-0.534994	-2.61748	1.56426	-0.755364
112800000		-8.47102	-9.16461	-9.51543	-9.62542	-8.90177	-9.29994		19.6903	20.806	22.8902	18.705	21.0289	20.2696		0.82892	0.135327	0.215494	0.325487	0.398167		0.579323	-0.536455	-2.62061	1.56455	-0.759352
113000000		-8.52317	-9.17536	-9.52808	-9.63727	-8.91265	-9.31574		19.7338	20.8436	22.9294	18.7409	21.069	20.3111		0.792577	0.140384	0.212338	0.321531	0.403093		0.577293	-0.532473	-2.6183	1.57027	-0.757908
113200000		-8.53543	-9.1861	-9.54073	-9.64912	-8.92353	-9.31397		19.7718	20.8812	22.9686	18.7767	21.1091	20.3479		0.778539	0.127862	0.226761	0.335155	0.390438		0.576095	-0.53325	-2.62073	1.57122	-0.761231
113400000		-8.58482	-9.19684	-9.55337	-9.66096	-8.9344	-9.32701		19.8109	20.9187	23.0078	18.8125	21.1493	20.3866		0.742199	0.130176	0.226351	0.333946	0.392616		0.575742	-0.532076	-2.6212	1.57412	-0.762612
113600000		-8.62218	-9.20757	-9.566	-9.6728	-8.94526	-9.34876		19.851	20.9563	23.047	18.8484	21.1894	20.4247		0.726581	0.141193	0.217239	0.324036	0.403496		0.573658	-0.531583	-2.62235	1.57633	-0.764683
113800000		-8.65383	-9.21829	-9.57863	-9.68463	-8.95613	-9.34758		19.8909	20.9938	23.0862	18.8842	21.2295	20.4641		0.693748	0.129292	0.231047	0.337046	0.391455		0.573215	-0.529669	-2.62206	1.57995	-0.765343
114000000		-8.6925	-9.229	-9.59125	-9.69645	-8.96698	-9.35563		19.9297	21.0313	23.1254	18.92	21.2696	20.5023		0.663133	0.126631	0.235616	0.340817	0.388652		0.572688	-0.528994	-2.62301	1.58233	-0.76725
114200000		-8.74977	-9.23971	-9.60387	-9.70827	-8.97783	-9.38112		19.9678	21.0689	23.1645	18.9558	21.3097	20.5413		0.631352	0.141413	0.222745	0.327148	0.40329		0.573497	-0.527562	-2.62319	1.58546	-0.768408
114400000		-8.78622	-9.25041	-9.61648	-9.72009	-8.98868	-9.39365		20.0064	21.1064	23.2036	18.9917	21.3498	20.5796		0.60743	0.14324	0.222829	0.326435	0.404971		0.573232	-0.526737	-2.62397	1.58797	-0.770183
114600000		-8.80216	-9.2611	-9.62909	-9.7319	-8.99952	-9.38943		20.0451	21.1439	23.2427	19.0275	21.3899	20.6168		0.587268	0.128327	0.239655	0.342465	0.38991		0.571784	-0.527036	-2.62586	1.58936	-0.773092
114800000		-8.83296	-9.27179	-9.64169	-9.7437	-9.01036	-9.39892		20.0845	21.1814	23.2818	19.0633	21.43	20.6564		0.56596	0.127129	0.242767	0.344781	0.388562		0.571869	-0.524957	-2.62537	1.59311	-0.773631
115000000		-8.87384	-9.28247	-9.65428	-9.7555	-9.02119	-9.41434		20.1221	21.2189	23.3208	19.0991	21.4702	20.6947		0.540506	0.131874	0.239938	0.341156	0.393154		0.572573	-0.524202	-2.62619	1.59554	-0.775503
115200000		-8.91346	-9.29314	-9.66687	-9.76729	-9.03202	-9.43163		20.16	21.2563	23.3599	19.1349	21.5103	20.7329		0.518177	0.138493	0.235236	0.335659	0.399619		0.572906	-0.523417	-2.62697	1.59798	-0.777354
115400000		-8.94966	-9.30381	-9.67945	-9.77908	-9.04284	-9.44295		20.1997	21.2938	23.3989	19.1707	21.5504	20.7732		0.493298	0.139148	0.236501	0.336129	0.400117		0.573506	-0.520579	-2.6257	1.60248	-0.77716
115600000		-8.96918	-9.31446	-9.69203	-9.79087	-9.05365	-9.43683		20.2385	21.3313	23.4379	19.2066	21.5905	20.8112		0.467648	0.122364	0.255206	0.354039	0.383173		0.572766	-0.520035	-2.6267	1.60467	-0.77927
115800000		-9.01239	-9.32512	-9.70461	-9.80265	-9.06447	-9.4555		20.2744	21.3687	23.4769	19.2424	21.6306	20.8491		0.443108	0.130388	0.249104	0.347144	0.391037		0.574608	-0.519665	-2.62788	1.60668	-0.781562
116000000		-9.05315	-9.33576	-9.71717	-9.81442	-9.07527	-9.48181		20.313	21.4062	23.5159	19.2782	21.6707	20.8876		0.428659	0.146049	0.235366	0.332612	0.406535		0.574593	-0.518583	-2.62833	1.6094	-0.78315
116200000		-9.06203	-9.3464	-9.72974	-9.82619	-9.08608	-9.47353		20.3513	21.4436	23.5549	19.314	21.7109	20.9265		0.411504	0.127135	0.256205	0.352658	0.387456		0.575165	-0.517145	-2.62842	1.61247	-0.784393
116400000		-9.09646	-9.35703	-9.74229	-9.83795	-9.09687	-9.4835		20.39	21.481	23.5938	19.3498	21.751	20.9659		0.387034	0.126469	0.258798	0.354459	0.386622		0.575951	-0.515091	-2.62788	1.61615	-0.785027
116600000		-9.14002	-9.36765	-9.75485	-9.84971	-9.10767	-9.50426		20.4273	21.5185	23.6328	19.3856	21.7911	21.0038		0.364238	0.136611	0.250584	0.345452	0.396595		0.576569	-0.514606	-2.62891	1.61825	-0.78724
116800000		-9.16327	-9.37827	-9.76739	-9.86147	-9.11846	-9.51037		20.4645	21.5559	23.6717	19.4214	21.8312	21.0418		0.347098	0.132098	0.257026	0.351103	0.39191		0.577307	-0.514033	-2.62983	1.62044	-0.789372
117000000		-9.19447	-9.38888	-9.77993	-9.87322	-9.12924	-9.51882		20.5034	21.5933	23.7106	19.4572	21.8713	21.0809		0.32435	0.129941	0.261115	0.3544	0.389579		0.577458	-0.512419	-2.62971	1.62365	-0.790473
117200000		-9.224	-9.39948	-9.79247	-9.88496	-9.14002	-9.52965		20.5386	21.6307	23.7494	19.493	21.9114	21.1185		0.305652	0.130171	0.262817	0.355312	0.389634		0.579966	-0.512151	-2.63093	1.62552	-0.792929
117400000		-9.25857	-9.41008	-9.805	-9.8967	-9.15079	-9.55182		20.5784	21.6681	23.7883	19.5288	21.9516	21.1584		0.293256	0.141749	0.253173	0.344877	0.401034		0.580022	-0.509671	-2.62992	1.62959	-0.79318
117600000		-9.29238	-9.42066	-9.81752	-9.90844	-9.16156	-9.56486		20.6139	21.7054	23.8272	19.5646	21.9917	21.1958		0.272481	0.144193	0.252665	0.343579	0.403297		0.581956	-0.509614	-2.63133	1.63123	-0.795864
117800000		-9.31644	-9.43125	-9.83004	-9.92017	-9.17232	-9.57124		20.6517	21.7428	23.866	19.6004	22.0318	21.2338		0.254803	0.139996	0.258799	0.348923	0.398919		0.582076	-0.508996	-2.63217	1.63343	-0.797996
118000000		-9.33682	-9.44182	-9.84256	-9.93189	-9.18308	-9.57519		20.6892	21.7802	23.9048	19.6362	22.0719	21.2718		0.238365	0.133362	0.267372	0.356706	0.392101		0.582545	-0.508387	-2.63301	1.63561	-0.800145
118200000		-9.36896	-9.45239	-9.85507	-9.94361	-9.19384	-9.59257		20.7285	21.8175	23.9436	19.672	22.1121	21.3121		0.223616	0.14018	0.262494	0.35104	0.398732		0.583562	-0.505448	-2.63152	1.64011	-0.799973
118400000		-9.40475	-9.46295	-9.86757	-9.95533	-9.20459	-9.6053		20.7651	21.8549	23.9824	19.7078	22.1522	21.3494		0.200555	0.142351	0.262264	0.350022	0.400715		0.584318	-0.505465	-2.63297	1.64165	-0.802765
118600000		-9.42111	-9.47351	-9.88007	-9.96704	-9.21534	-9.60792		20.8051	21.8922	24.0211	19.7435	22.1923	21.3903		0.186808	0.134407	0.272151	0.359121	0.392581		0.585192	-0.501932	-2.63086	1.64674	-0.802015
118800000		-9.45334	-9.48406	-9.89256	-9.97874	-9.22608	-9.61712		20.8422	21.9295	24.0599	19.7793	22.2324	21.4289		0.163774	0.133057	0.275446	0.361628	0.391038		0.586646	-0.500684	-2.63103	1.64953	-0.80356
119000000		-9.47012	-9.4946	-9.90505	-9.99044	-9.23681	-9.62485		20.8771	21.9669	24.0986	19.8151	22.2725	21.4652		0.154727	0.13025	0.280199	0.365594	0.388036		0.58814	-0.50164	-2.63339	1.65012	-0.807317
119200000		-9.50865	-9.50513	-9.91753	-10.0021	-9.24755	-9.64659		20.9158	22.0042	24.1373	19.8509	22.3127	21.5045		0.137942	0.141455	0.270941	0.35555	0.399045		0.588675	-0.499736	-2.63289	1.65356	-0.808222
119400000		-9.52465	-9.51566	-9.93001	-10.0138	-9.25827	-9.65125		20.9542	22.0415	24.176	19.8867	22.3528	21.5444		0.126595	0.135585	0.27876	0.362582	0.392976		0.590192	-0.497137	-2.63168	1.65768	-0.80844
119600000		-9.55632	-9.52619	-9.94248	-10.0255	-9.269	-9.66411		20.9908	22.0788	24.2147	19.9225	22.3929	21.5822		0.107792	0.137923	0.278372	0.361409	0.395113		0.591323	-0.496639	-2.63256	1.6597	-0.81077
119800000		-9.59864	-9.5367	-9.95495	-10.0372	-9.27971	-9.68452		21.028	22.1161	24.2534	19.9582	22.4331	21.6194		0.0858811	0.147818	0.270429	0.35268	0.404805		0.591387	-0.496673	-2.63397	1.66118	-0.813638
120000000		-9.63278	-9.54721	-9.96741	-10.0489	-9.29043	-9.68822		21.0658	22.1534	24.292	19.994	22.4732	21.6588		0.0554423	0.141015	0.279185	0.360652	0.397798		0.593017	-0.494544	-2.63321	1.66482	-0.814352
120200000		-9.64986	-9.55771	-9.97987	-10.0605	-9.30114	-9.70473		21.1041	22.1906	24.3307	20.0298	22.5133	21.6979		0.0548742	0.147024	0.275131	0.355813	0.403599		0.593773	-0.49277	-2.6328	1.66809	-0.81543
120400000		-9.68077	-9.56821	-9.99232	-10.0722	-9.31184	-9.71531		21.1411	22.2279	24.3693	20.0656	22.5534	21.736		0.0345388	0.147104	0.277007	0.356905	0.403471		0.594891	-0.491879	-2.63325	1.67048	-0.817399
120600000		-9.71667	-9.57869	-10.0048	-10.0839	-9.32254	-9.72385		21.1787	22.2652	24.4079	20.1013	22.5936	21.7747		0.00718321	0.145158	0.280911	0.360026	0.401313		0.596022	-0.490441	-2.63316	1.67341	-0.818829
120800000		-9.74154	-9.58918	-10.0172	-10.0955	-9.33323	-9.73492		21.2165	22.3024	24.4465	20.1371	22.6337	21.8141		0.00662485	0.145744	0.282284	0.360616	0.401686		0.597571	-0.488315	-2.63237	1.67702	-0.81958
121000000		-9.76016	-9.59965	-10.0296	-10.1072	-9.34393	-9.74734		21.2538	22.3397	24.4851	20.1729	22.6738	21.8532		0.0128185	0.14769	0.282298	0.359848	0.403417		0.59944	-0.486442	-2.63182	1.68037	-0.820592
121200000		-9.78975	-9.61012	-10.0421	-10.1188	-9.35461	-9.74134		21.291	22.3769	24.5236	20.2086	22.714	21.8907		0.0484161	0.131218	0.300732	0.377499	0.386727		0.599706	-0.486214	-2.63291	1.68207	-0.823258
121400000		-9.81757	-9.62058	-10.0545	-10.1305	-9.36529	-9.76274		21.3285	22.4141	24.5621	20.2444	22.7541	21.9295		0.0548324	0.142156	0.291757	0.367742	0.397446		0.600944	-0.484685	-2.63269	1.68506	-0.824631
121600000		-9.85225	-9.63104	-10.0669	-10.1421	-9.37597	-9.77286		21.3656	22.4514	24.6007	20.2802	22.7942	21.9678		0.0793928	0.141823	0.294054	0.369259	0.396892		0.602157	-0.483593	-2.6329	1.68761	-0.826448
121800000		-9.88409	-9.64149	-10.0793	-10.1538	-9.38664	-9.78289		21.4022	22.4886	24.6392	20.3159	22.8343	22.0057		0.101204	0.141403	0.296441	0.370864	0.396248		0.603492	-0.482833	-2.63343	1.68983	-0.828608
122000000		-9.92648	-9.65193	-10.0917	-10.1654	-9.39731	-9.80547		21.4399	22.5258	24.6777	20.3517	22.8745	22.0446		0.121009	0.153542	0.286269	0.359913	0.408162		0.604691	-0.481144	-2.63303	1.69296	-0.829845
122200000		-9.95028	-9.66237	-10.1041	-10.177	-9.40797	-9.81196		21.4783	22.563	24.7161	20.3874	22.9146	22.0853		0.138324	0.149593	0.292187	0.365051	0.403985		0.607015	-0.477686	-2.63085	1.69786	-0.829322
122400000		-9.96761	-9.6728	-10.1165	-10.1886	-9.41863	-9.82114		21.5151	22.6002	24.7546	20.4232	22.9548	22.1232		0.146473	0.148343	0.295407	0.367491	0.402506		0.608112	-0.476942	-2.63137	1.70004	-0.831521
122600000		-10.0288	-9.68322	-10.1289	-10.2002	-9.42929	-9.85057		21.5506	22.6374	24.793	20.4589	22.9949	22.1602		0.178187	0.167354	0.278368	0.349674	0.421285		0.609572	-0.477203	-2.63289	1.70121	-0.834733
122800000		-10.0308	-9.69364	-10.1413	-10.2119	-9.43994	-9.83599		21.589	22.6745	24.8315	20.4947	23.035	22.1999		0.194759	0.142356	0.305339	0.375865	0.396054		0.610852	-0.474661	-2.63161	1.70517	-0.835151
123000000		-10.0767	-9.70405	-10.1537	-10.2235	-9.45059	-9.86214		21.6251	22.7117	24.8699	20.5304	23.0752	22.2377		0.214528	0.158095	0.291575	0.361324	0.411557		0.612643	-0.473979	-2.63217	1.70727	-0.837437
123200000		-10.1221	-9.71445	-10.1661	-10.2351	-9.46123	-9.88494		21.6628	22.7489	24.9083	20.5662	23.1153	22.2779		0.2372	0.17049	0.281155	0.350127	0.423715		0.615142	-0.470938	-2.63036	1.71172	-0.837372
123400000		-10.1416	-9.72485	-10.1785	-10.2467	-9.47186	-9.89063		21.6986	22.786	24.9467	20.6019	23.1554	22.3156		0.250993	0.165785	0.287837	0.356032	0.418771		0.616968	-0.470448	-2.6311	1.71361	-0.839865
123600000		-10.1715	-9.73524	-10.1908	-10.2583	-9.4825	-9.89234		21.7353	22.8232	24.985	20.6377	23.1956	22.3539		0.279151	0.157099	0.298503	0.36592	0.409842		0.618606	-0.469285	-2.63116	1.71618	-0.841695
123800000		-10.2025	-9.74563	-10.2032	-10.2698	-9.49313	-9.90738		21.7733	22.8603	25.0234	20.6734	23.2357	22.3946		0.295103	0.161755	0.295826	0.362468	0.414255		0.621247	-0.465733	-2.62882	1.72112	-0.841144
124000000		-10.226	-9.756	-10.2156	-10.2814	-9.50375	-9.90751		21.8066	22.8974	25.0617	20.7092	23.2758	22.4301		0.318542	0.151504	0.308059	0.373924	0.403759		0.623498	-0.467277	-2.63157	1.72096	-0.845696
124200000		-10.2697	-9.76638	-10.2279	-10.293	-9.51437	-9.93267		21.8445	22.9345	25.1	20.7449	23.316	22.4703		0.337009	0.166296	0.295249	0.36034	0.418303		0.625738	-0.464277	-2.62977	1.72534	-0.845713
124400000		-10.2991	-9.77674	-10.2403	-10.3046	-9.52498	-9.95256		21.881	22.9717	25.1383	20.7807	23.3561	22.5093		0.346549	0.175817	0.287712	0.352028	0.427575		0.628311	-0.462351	-2.62903	1.72864	-0.846811
124600000		-10.3212	-9.7871	-10.2526	-10.3162	-9.5356	-9.9539		21.9172	23.0088	25.1766	20.8164	23.3963	22.5474		0.367258	0.166797	0.298719	0.36226	0.418302		0.630263	-0.461337	-2.6292	1.73103	-0.84883
124800000		-10.3599	-9.79745	-10.265	-10.3277	-9.5462	-9.97142		21.9525	23.0459	25.2149	20.8521	23.4364	22.5855		0.388471	0.173963	0.293539	0.356307	0.425215		0.633014	-0.460379	-2.62941	1.73335	-0.850913
125000000		-10.3853	-9.8078	-10.2773	-10.3393	-9.5568	-9.97572		21.9885	23.083	25.2532	20.8879	23.4765	22.6238		0.409574	0.167918	0.301572	0.363566	0.418915		0.635302	-0.45912	-2.62932	1.73596	-0.852703
125200000		-10.4058	-9.81814	-10.2896	-10.3508	-9.5674	-9.97859		22.022	23.12	25.2914	20.9236	23.5167	22.6606		0.42719	0.160449	0.311031	0.372252	0.411188		0.638603	-0.459439	-2.6308	1.73699	-0.856079
125400000		-10.4473	-9.82848	-10.3019	-10.3624	-9.578	-10.0067		22.0594	23.1571	25.3296	20.9593	23.5568	22.7011		0.440627	0.178213	0.295258	0.355707	0.428692		0.641656	-0.456022	-2.62853	1.74176	-0.855726
125600000		-10.4674	-9.8388	-10.3143	-10.3739	-9.58859	-10.0175		22.0953	23.1942	25.3678	20.9951	23.597	22.7392		0.449871	0.178684	0.296779	0.356456	0.428902		0.643903	-0.45495	-2.6286	1.74417	-0.857726
125800000		-10.4964	-9.84912	-10.3266	-10.3855	-9.59917	-10.0281		22.1313	23.2313	25.406	21.0308	23.6371	22.7785		0.468307	0.179005	0.298452	0.357358	0.428959		0.647182	-0.452755	-2.62754	1.7477	-0.858612
126000000		-10.5105	-9.85944	-10.3389	-10.397	-9.60975	-10.0292		22.1671	23.2683	25.4442	21.0665	23.6773	22.8171		0.481316	0.169765	0.309687	0.367821	0.419454		0.650024	-0.451219	-2.62713	1.75056	-0.860165
126200000		-10.5528	-9.86975	-10.3512	-10.4086	-9.62033	-10.0575		22.2005	23.3054	25.4824	21.1023	23.7174	22.8539		0.495266	0.1878	0.293648	0.351012	0.437221		0.653322	-0.451494	-2.62852	1.75161	-0.863537
126400000		-10.5736	-9.88005	-10.3635	-10.4201	-9.6309	-10.062		22.2355	23.3424	25.5205	21.138	23.7576	22.8923		0.511659	0.181931	0.301515	0.358109	0.431082		0.656838	-0.450084	-2.62822	1.75433	-0.865232
126600000		-10.6028	-9.89035	-10.3758	-10.4316	-9.64147	-10.0842		22.2725	23.3794	25.5587	21.1737	23.7977	22.9334		0.518647	0.193831	0.291615	0.347439	0.44271		0.660903	-0.445987	-2.62523	1.75974	-0.864247
126800000		-10.6199	-9.90064	-10.3881	-10.4431	-9.65203	-10.0899		22.3071	23.4165	25.5968	21.2094	23.8378	22.9702		0.53004	0.189224	0.298221	0.353277	0.437831		0.663103	-0.446246	-2.62658	1.76078	-0.867626
127000000		-10.6417	-9.91092	-10.4004	-10.4547	-9.66259	-10.0988		22.3409	23.4535	25.6349	21.2452	23.878	23.0082		0.542873	0.187896	0.301552	0.355838	0.436226		0.667223	-0.445311	-2.62674	1.76302	-0.86982
127200000		-10.6573	-9.9212	-10.4127	-10.4662	-9.67315	-10.1032		22.378	23.4905	25.673	21.2809	23.9181	23.0479		0.554007	0.182044	0.309407	0.362925	0.430097		0.669938	-0.442594	-2.6251	1.76703	-0.870238
127400000		-10.6925	-9.93147	-10.4249	-10.4777	-9.6837	-10.1319		22.4125	23.5275	25.7111	21.3166	23.9583	23.0861		0.560666	0.200406	0.293049	0.3458	0.44818		0.67353	-0.44144	-2.62502	1.76947	-0.872228
127600000		-10.693	-9.94174	-10.4372	-10.4892	-9.69425	-10.1352		22.4488	23.5645	25.7491	21.3523	23.9984	23.1258		0.557797	0.193417	0.302044	0.354028	0.440909		0.676937	-0.438719	-2.62336	1.77347	-0.872659
127800000		-10.7149	-9.952	-10.4495	-10.5007	-9.70479	-10.1472		22.4824	23.6015	25.7872	21.388	24.0386	23.1618		0.567686	0.195213	0.302256	0.353472	0.442422		0.679464	-0.439663	-2.62536	1.7738	-0.876763
128000000		-10.7183	-9.96225	-10.4617	-10.5122	-9.71533	-10.1578		22.518	23.6385	25.8252	21.4237	24.0787	23.2016		0.560526	0.195526	0.303951	0.354401	0.442449		0.683625	-0.436884	-2.62363	1.77785	-0.877151
128200000		-10.7428	-9.9725	-10.474	-10.5237	-9.72586	-10.1684		22.5538	23.6754	25.8632	21.4594	24.1189	23.2399		0.574449	0.195871	0.305616	0.3553	0.442507		0.686025	-0.435586	-2.62337	1.78041	-0.879027
128400000		-10.7766	-9.98274	-10.4862	-10.5352	-9.7364	-10.1996		22.5886	23.7124	25.9012	21.4952	24.159	23.2787		0.576982	0.216842	0.286656	0.335575	0.463189		0.690087	-0.433691	-2.62251	1.78357	-0.880315
128600000		-10.7666	-9.99298	-10.4985	-10.5466	-9.74692	-10.1942		22.6229	23.7494	25.9392	21.5309	24.1992	23.3159		0.572381	0.201208	0.304302	0.352457	0.447264		0.693036	-0.433444	-2.62329	1.78507	-0.88326
128800000		-10.7754	-10.0032	-10.5107	-10.5581	-9.75744	-10.2072		22.6591	23.7863	25.9772	21.5666	24.2393	23.3551		0.568203	0.204022	0.303502	0.350892	0.449785		0.695974	-0.431249	-2.62211	1.78851	-0.884262
129000000		-10.8112	-10.0134	-10.523	-10.5696	-9.76796	-10.2367		22.6944	23.8233	26.0152	21.6023	24.2795	23.3934		0.574483	0.223267	0.286272	0.332898	0.468735		0.699066	-0.429855	-2.62173	1.79114	-0.886075
129200000		-10.8104	-10.0236	-10.5352	-10.5811	-9.77848	-10.2356		22.7294	23.8602	26.0531	21.638	24.3196	23.4325		0.574836	0.211949	0.299606	0.345469	0.45712		0.703089	-0.427714	-2.62059	1.79452	-0.887148
129400000		-10.8374	-10.0339	-10.5474	-10.5925	-9.78899	-10.2663		22.7655	23.8971	26.091	21.6737	24.3598	23.4706		0.57112	0.232397	0.281175	0.326275	0.477269		0.705074	-0.426566	-2.62044	1.7969	-0.889221
129600000		-10.8331	-10.0441	-10.5597	-10.604	-9.79949	-10.2627		22.8011	23.9341	26.1289	21.7094	24.4	23.5091		0.570411	0.21866	0.296931	0.341269	0.463231		0.707988	-0.424939	-2.6198	1.79975	-0.890823
129800000		-10.8471	-10.0543	-10.5719	-10.6154	-9.80999	-10.2833		22.8357	23.971	26.1668	21.7451	24.4401	23.5463		0.563793	0.229062	0.28855	0.332126	0.47333		0.710544	-0.424719	-2.62056	1.80119	-0.89384
130000000		-10.8512	-10.0645	-10.5841	-10.6269	-9.82049	-10.2916		22.8697	24.0079	26.2047	21.7808	24.4803	23.5836		0.559619	0.227153	0.29248	0.335294	0.471117		0.713905	-0.424346	-2.62116	1.80278	-0.896712
130200000		-10.8564	-10.0746	-10.5963	-10.6384	-9.83099	-10.2954		22.9061	24.0448	26.2426	21.8165	24.5204	23.6232		0.561022	0.220714	0.300942	0.342995	0.464371		0.717136	-0.421563	-2.61934	1.80677	-0.89718
130400000		-10.8673	-10.0848	-10.6085	-10.6498	-9.84148	-10.3097		22.9439	24.0817	26.2804	21.8522	24.5606	23.6633		0.557517	0.224916	0.298764	0.340057	0.468264		0.719394	-0.41842	-2.61716	1.81111	-0.897297
130600000		-10.875	-10.095	-10.6207	-10.6612	-9.85196	-10.3261		22.9786	24.1186	26.3183	21.8879	24.6007	23.7008		0.548822	0.231133	0.294572	0.335105	0.474171		0.722166	-0.417791	-2.61748	1.81294	-0.899936
130800000		-10.8827	-10.1052	-10.6329	-10.6727	-9.86244	-10.334		23.0139	24.1555	26.3561	21.9236	24.6409	23.7384		0.548686	0.228819	0.298913	0.338686	0.471544		0.724479	-0.417114	-2.61775	1.81481	-0.902533
131000000		-10.891	-10.1153	-10.6451	-10.6841	-9.87292	-10.3444		23.0493	24.1924	26.3939	21.9592	24.6811	23.7761		0.546571	0.229117	0.300643	0.339658	0.471527		0.726801	-0.416296	-2.61786	1.81681	-0.904998
131200000		-10.8928	-10.1255	-10.6573	-10.6955	-9.88339	-10.3522		23.0841	24.2292	26.4317	21.9949	24.7212	23.8137		0.540646	0.226697	0.305092	0.343348	0.468791		0.729606	-0.415535	-2.61803	1.81875	-0.907527
131400000		-10.9168	-10.1356	-10.6695	-10.707	-9.89386	-10.3758		23.1184	24.2661	26.4695	22.0306	24.7614	23.8503		0.541031	0.240157	0.293662	0.33116	0.481933		0.731834	-0.415824	-2.61924	1.81964	-0.911114
131600000		-10.8989	-10.1458	-10.6816	-10.7184	-9.90433	-10.3805		23.1575	24.3029	26.5073	22.0663	24.8015	23.8919		0.518437	0.234687	0.301164	0.337904	0.476143		0.734435	-0.411043	-2.61537	1.82559	-0.909638
131800000		-10.9044	-10.1559	-10.6938	-10.7298	-9.91479	-10.3782		23.1905	24.3398	26.545	22.102	24.8417	23.9281		0.526206	0.222263	0.315622	0.351605	0.463397		0.737632	-0.411702	-2.61694	1.8261	-0.913609
132000000		-10.9002	-10.1661	-10.706	-10.7412	-9.92525	-10.3889		23.226	24.3766	26.5828	22.1377	24.8819	23.9654		0.511354	0.222814	0.317105	0.352332	0.463624		0.739421	-0.411203	-2.61733	1.82775	-0.916431
132200000		-10.9174	-10.1762	-10.7181	-10.7526	-9.9357	-10.4108		23.2636	24.4135	26.6205	22.1734	24.922	24.0054		0.506554	0.234623	0.307331	0.341802	0.475107		0.741803	-0.408049	-2.61507	1.83206	-0.916604
132400000		-10.9026	-10.1863	-10.7303	-10.764	-9.94615	-10.4021		23.2988	24.4503	26.6582	22.209	24.9622	24.0424		0.500462	0.215793	0.328198	0.361913	0.455949		0.743531	-0.407925	-2.61583	1.83333	-0.919815
132600000		-10.9251	-10.1964	-10.7425	-10.7754	-9.9566	-10.4184		23.3362	24.4871	26.6959	22.2447	25.0024	24.0812		0.506715	0.221935	0.324093	0.357054	0.461762		0.745062	-0.405875	-2.61466	1.83652	-0.921108
132800000		-10.923	-10.2065	-10.7546	-10.7868	-9.96704	-10.4313		23.3717	24.5239	26.7336	22.2804	25.0425	24.1196		0.491765	0.224744	0.323324	0.35553	0.464239		0.747867	-0.404345	-2.61399	1.83919	-0.922928
133000000		-10.9189	-10.2166	-10.7667	-10.7982	-9.97748	-10.4385		23.4085	24.5607	26.7713	22.3161	25.0827	24.1581		0.480399	0.221878	0.328231	0.359682	0.461039		0.749553	-0.402694	-2.6132	1.84197	-0.924635
133200000		-10.9142	-10.2267	-10.7789	-10.8096	-9.98791	-10.4345		23.4433	24.5975	26.8089	22.3518	25.1229	24.1951		0.47975	0.207759	0.344392	0.37509	0.446585		0.751762	-0.402485	-2.61385	1.84331	-0.92779
133400000		-10.9173	-10.2368	-10.791	-10.821	-9.99834	-10.4503		23.4809	24.6343	26.8466	22.3874	25.163	24.2342		0.467008	0.213425	0.340769	0.370713	0.451914		0.753293	-0.400182	-2.61239	1.84673	-0.92886
133600000		-10.9231	-10.2469	-10.8032	-10.8323	-10.0088	-10.4607		23.5163	24.6711	26.8842	22.4231	25.2032	24.2717		0.462433	0.213796	0.342442	0.371634	0.451946		0.755445	-0.399403	-2.61245	1.84863	-0.931461
133800000		-10.9275	-10.257	-10.8153	-10.8437	-10.0192	-10.4689		23.5544	24.7079	26.9218	22.4588	25.2434	24.3112		0.458596	0.211923	0.346361	0.374801	0.449731		0.756839	-0.396708	-2.61059	1.85243	-0.932152
134000000		-10.9402	-10.2671	-10.8274	-10.8551	-10.0296	-10.4911		23.5907	24.7447	26.9594	22.4944	25.2835	24.3487		0.449065	0.224065	0.336266	0.363954	0.461531		0.757964	-0.396025	-2.61073	1.85422	-0.934864
134200000		-10.9182	-10.2771	-10.8395	-10.8665	-10.04	-10.4815		23.6254	24.7814	26.997	22.5301	25.3237	24.3856		0.43672	0.204322	0.358056	0.384993	0.441443		0.760208	-0.395891	-2.61141	1.85545	-0.938132
134400000		-10.9245	-10.2872	-10.8516	-10.8778	-10.0504	-10.4883		23.6647	24.8182	27.0345	22.5658	25.3639	24.4261		0.436239	0.201099	0.363329	0.389515	0.437873		0.761394	-0.392137	-2.60847	1.8603	-0.937786
134600000		-10.9292	-10.2973	-10.8637	-10.8892	-10.0608	-10.5013		23.7008	24.855	27.0721	22.6014	25.404	24.4642		0.42789	0.204046	0.362432	0.387869	0.440472		0.763423	-0.390777	-2.60791	1.86275	-0.939844
134800000		-10.9129	-10.3073	-10.8758	-10.9005	-10.0712	-10.4896		23.7385	24.8917	27.1096	22.6371	25.4442	24.5031		0.423281	0.182267	0.386263	0.41095	0.418342		0.764653	-0.388592	-2.60652	1.86602	-0.941082
135000000		-10.9403	-10.3174	-10.8879	-10.9119	-10.0816	-10.514		23.7762	24.9285	27.1472	22.6728	25.4844	24.5413		0.426298	0.196663	0.37392	0.397858	0.432385		0.765122	-0.387158	-2.60588	1.86853	-0.943079
135200000		-10.9178	-10.3274	-10.9	-10.9232	-10.092	-10.5108		23.8125	24.9652	27.1847	22.7084	25.5245	24.5786		0.406979	0.183436	0.389202	0.412391	0.418804		0.766184	-0.386546	-2.60605	1.87022	-0.945905
135400000		-10.9492	-10.3374	-10.9121	-10.9346	-10.1024	-10.5269		23.8505	25.0019	27.2222	22.7441	25.5647	24.6195		0.422287	0.189427	0.385266	0.407707	0.424439		0.768961	-0.382419	-2.60269	1.87541	-0.945224
135600000		-10.9623	-10.3475	-10.9242	-10.9459	-10.1128	-10.5564		23.8873	25.0386	27.2597	22.7797	25.6049	24.6561		0.405923	0.208885	0.367864	0.389557	0.44354		0.76875	-0.382538	-2.60358	1.87636	-0.948796
135800000		-10.9361	-10.3575	-10.9363	-10.9573	-10.1232	-10.5272		23.9241	25.0753	27.2971	22.8154	25.6451	24.6953		0.408874	0.169692	0.409115	0.430061	0.403987		0.771196	-0.380034	-2.60183	1.87992	-0.949752
136000000		-10.9523	-10.3675	-10.9484	-10.9686	-10.1336	-10.5573		23.9629	25.1121	27.3346	22.851	25.6852	24.7337		0.395054	0.189758	0.391108	0.411308	0.423691		0.770788	-0.378337	-2.60089	1.88267	-0.951523
136200000		-10.9535	-10.3775	-10.9605	-10.9799	-10.144	-10.5552		23.9993	25.1488	27.372	22.8867	25.7254	24.7722		0.398254	0.177697	0.405229	0.424683	0.411266		0.772973	-0.376508	-2.5998	1.88554	-0.953168
136400000		-10.9791	-10.3875	-10.9725	-10.9912	-10.1543	-10.5722		24.0379	25.1854	27.4095	22.9224	25.7656	24.8113		0.406938	0.184654	0.400334	0.419042	0.417858		0.773414	-0.37413	-2.59816	1.88896	-0.954272
136600000		-10.9726	-10.3975	-10.9846	-11.0026	-10.1647	-10.5704		24.0752	25.2221	27.4469	22.958	25.8058	24.8503		0.402254	0.172858	0.414192	0.432155	0.405695		0.775117	-0.371833	-2.5966	1.8923	-0.955464
136800000		-10.9875	-10.4075	-10.9966	-11.0139	-10.1751	-10.5845		24.1123	25.2588	27.4843	22.9937	25.8459	24.8883		0.403066	0.176942	0.412173	0.429391	0.409409		0.775966	-0.370511	-2.596	1.89465	-0.957638
137000000		-10.9999	-10.4175	-11.0087	-11.0252	-10.1854	-10.6027		24.1492	25.2955	27.5217	23.0293	25.8861	24.9264		0.39716	0.185195	0.405985	0.422459	0.417292		0.777154	-0.36912	-2.59532	1.89707	-0.95975
137200000		-11.0188	-10.4275	-11.0208	-11.0365	-10.1958	-10.6175		24.1872	25.3322	27.5591	23.0649	25.9263	24.965		0.401357	0.189975	0.403271	0.419001	0.421699		0.777774	-0.367193	-2.59411	1.90002	-0.961334
137400000		-11.0124	-10.4375	-11.0328	-11.0478	-10.2061	-10.6164		24.2247	25.3688	27.5964	23.1006	25.9665	25.0046		0.396	0.178888	0.416425	0.431412	0.410238		0.779856	-0.364243	-2.59186	1.90398	-0.961901
137600000		-11.0382	-10.4475	-11.0448	-11.0591	-10.2165	-10.634		24.2635	25.4055	27.6338	23.1362	26.0067	25.0438		0.404162	0.186539	0.410843	0.425088	0.417511		0.780358	-0.361632	-2.58994	1.90761	-0.962816
137800000		-11.0393	-10.4574	-11.0569	-11.0704	-10.2268	-10.6361		24.301	25.4421	27.6711	23.1719	26.0468	25.0832		0.403235	0.178626	0.420826	0.434329	0.40922		0.782272	-0.3589	-2.5879	1.91134	-0.963616
138000000		-11.0483	-10.4674	-11.0689	-11.0817	-10.2372	-10.6365		24.3369	25.4788	27.7084	23.2075	26.087	25.1212		0.411753	0.169144	0.432379	0.445141	0.399358		0.78425	-0.357581	-2.58726	1.91366	-0.965835
138200000		-11.0515	-10.4773	-11.0809	-11.093	-10.2475	-10.6441		24.3757	25.5154	27.7458	23.2432	26.1272	25.1599		0.40745	0.166743	0.436852	0.448873	0.396575		0.784222	-0.355468	-2.58582	1.91677	-0.967269
138400000		-11.0678	-10.4873	-11.093	-11.1042	-10.2579	-10.6637		24.4124	25.552	27.783	23.2788	26.1674	25.1982		0.404106	0.176431	0.429238	0.440518	0.405879		0.785863	-0.353786	-2.58481	1.91944	-0.96914
138600000		-11.0972	-10.4972	-11.105	-11.1155	-10.2682	-10.6845		24.4488	25.5887	27.8203	23.3144	26.2076	25.2349		0.412701	0.187282	0.420461	0.431001	0.416345		0.786127	-0.353716	-2.5854	1.9205	-0.972631
138800000		-11.1112	-10.5072	-11.117	-11.1268	-10.2785	-10.6958		24.4874	25.6253	27.8576	23.3501	26.2477	25.2752		0.415393	0.188601	0.421218	0.431018	0.417276		0.787843	-0.350036	-2.58237	1.92516	-0.972518
139000000		-11.1001	-10.5171	-11.129	-11.1381	-10.2888	-10.6736		24.5229	25.6619	27.8949	23.3857	26.2879	25.3126		0.426457	0.156486	0.45541	0.464471	0.384771		0.789776	-0.349247	-2.58223	1.92692	-0.975303
139200000		-11.1136	-10.527	-11.141	-11.1493	-10.2992	-10.685		24.561	25.6985	27.9321	23.4213	26.3281	25.3524		0.428567	0.157944	0.45603	0.464353	0.385838		0.791475	-0.346046	-2.57966	1.9311	-0.975683
139400000		-11.1364	-10.537	-11.153	-11.1606	-10.3095	-10.7093		24.5988	25.7351	27.9693	23.457	26.3683	25.3914		0.427059	0.172348	0.443706	0.45129	0.399849		0.792539	-0.343703	-2.57795	1.9344	-0.976929
139600000		-11.1601	-10.5469	-11.165	-11.1719	-10.3198	-10.7223		24.6355	25.7717	28.0065	23.4926	26.4085	25.4292		0.437727	0.175454	0.44268	0.449527	0.402561		0.793739	-0.342463	-2.57734	1.93661	-0.979284
139800000		-11.1935	-10.5568	-11.177	-11.1831	-10.3301	-10.751		24.6719	25.8083	28.0437	23.5282	26.4487	25.4679		0.442504	0.194233	0.425983	0.432093	0.420943		0.79595	-0.340381	-2.57587	1.93964	-0.980805
140000000		-11.197	-10.5667	-11.189	-11.1944	-10.3404	-10.7527		24.7096	25.8448	28.0809	23.5639	26.4889	25.5072		0.444301	0.185968	0.436331	0.441705	0.412279		0.797592	-0.337651	-2.57375	1.94332	-0.981684
140200000		-11.2096	-10.5766	-11.201	-11.2056	-10.3507	-10.7639		24.7479	25.8814	28.1181	23.5995	26.5291	25.5473		0.445659	0.187312	0.43707	0.441708	0.413223		0.799472	-0.334073	-2.57078	1.94785	-0.981722
140400000		-11.2279	-10.5865	-11.213	-11.2169	-10.361	-10.7728		24.7828	25.918	28.1553	23.6351	26.5692	25.5828		0.455077	0.186309	0.440158	0.44406	0.411819		0.799967	-0.335168	-2.57247	1.94769	-0.98644
140600000		-11.2457	-10.5964	-11.225	-11.2281	-10.3713	-10.7782		24.8191	25.9545	28.1924	23.6707	26.6094	25.6208		0.467451	0.181832	0.446722	0.44989	0.406937		0.801701	-0.33371	-2.5716	1.95009	-0.988613
140800000		-11.2554	-10.6063	-11.2369	-11.2394	-10.3816	-10.79		24.8558	25.9911	28.2296	23.7064	26.6496	25.6609		0.465427	0.183716	0.446925	0.449358	0.408416		0.805126	-0.330129	-2.5686	1.9546	-0.988669
141000000		-11.2661	-10.6162	-11.2489	-11.2506	-10.3919	-10.7954		24.893	26.0276	28.2667	23.742	26.6898	25.6994		0.470742	0.179227	0.453503	0.455202	0.403519		0.806421	-0.328247	-2.5673	1.9574	-0.990431
141200000		-11.2955	-10.626	-11.2609	-11.2618	-10.4022	-10.8184		24.9307	26.0642	28.3038	23.7776	26.73	25.739		0.477147	0.192331	0.442488	0.443454	0.416214		0.808315	-0.325172	-2.56479	1.9614	-0.991008
141400000		-11.3186	-10.6359	-11.2728	-11.2731	-10.4124	-10.8365		24.9649	26.1007	28.3409	23.8132	26.7702	25.7752		0.482081	0.200601	0.43631	0.436543	0.424072		0.810313	-0.32549	-2.56567	1.962	-0.994983
141600000		-11.3282	-10.6458	-11.2848	-11.2843	-10.4227	-10.8441		25.0033	26.1372	28.378	23.8488	26.8104	25.8161		0.484118	0.198345	0.440658	0.440158	0.421403		0.812839	-0.321123	-2.56186	1.96728	-0.994281
141800000		-11.3496	-10.6556	-11.2967	-11.2955	-10.433	-10.8585		25.0403	26.1737	28.415	23.8844	26.8506	25.855		0.491055	0.202874	0.438222	0.43699	0.425518		0.814728	-0.318748	-2.56003	1.97056	-0.995577
142000000		-11.3622	-10.6655	-11.3087	-11.3067	-10.4433	-10.8666		25.0757	26.2103	28.4521	23.9201	26.8908	25.8932		0.495548	0.201144	0.442046	0.440083	0.423372		0.817507	-0.317038	-2.55887	1.97317	-0.997546
142200000		-11.368	-10.6753	-11.3206	-11.3179	-10.4535	-10.8769		25.1131	26.2468	28.4891	23.9557	26.931	25.9329		0.491124	0.201568	0.443718	0.441024	0.423377		0.819885	-0.313822	-2.55619	1.97728	-0.998015
142400000		-11.4021	-10.6852	-11.3326	-11.3291	-10.4638	-10.9051		25.1475	26.2833	28.5262	23.9913	26.9712	25.9692		0.497007	0.219914	0.427469	0.424044	0.441303		0.821677	-0.314096	-2.55699	1.9779	-1.00198
142600000		-11.4017	-10.695	-11.3445	-11.3403	-10.474	-10.9064		25.185	26.3198	28.5632	24.0269	27.0114	26.0095		0.495311	0.211386	0.438094	0.43394	0.432353		0.824478	-0.310262	-2.55368	1.98262	-1.00185
142800000		-11.4107	-10.7048	-11.3564	-11.3515	-10.4843	-10.9177		25.2206	26.3563	28.6002	24.0625	27.0515	26.0473		0.493055	0.212825	0.438754	0.433871	0.433369		0.82664	-0.308988	-2.55292	1.98477	-1.00428
143000000		-11.4353	-10.7147	-11.3684	-11.3627	-10.4946	-10.9378		25.2569	26.3927	28.6372	24.0981	27.0917	26.0864		0.497462	0.223159	0.430521	0.424909	0.443276		0.829521	-0.306363	-2.5508	1.98828	-1.00537
143200000		-11.4354	-10.7245	-11.3803	-11.3739	-10.5048	-10.9336		25.2931	26.4292	28.6742	24.1337	27.1319	26.1247		0.501766	0.20915	0.446631	0.440291	0.42884		0.831518	-0.304564	-2.5495	1.99095	-1.00729
143400000		-11.464	-10.7343	-11.3922	-11.3851	-10.515	-10.9587		25.33	26.4657	28.7111	24.1693	27.1721	26.1641		0.505291	0.224362	0.43352	0.426452	0.443624		0.834054	-0.30163	-2.54706	1.99475	-1.00808
143600000		-11.4589	-10.7441	-11.4041	-11.3963	-10.5253	-10.9578		25.3626	26.5022	28.7481	24.2049	27.2123	26.1999		0.501109	0.213715	0.446271	0.438476	0.432545		0.837303	-0.302272	-2.54819	1.99497	-1.01245
143800000		-11.4825	-10.7539	-11.416	-11.4075	-10.5355	-10.9744		25.3978	26.5386	28.785	24.2405	27.2525	26.2375		0.508071	0.220471	0.44162	0.433098	0.438869		0.839675	-0.301126	-2.54752	1.99697	-1.01505
144000000		-11.4839	-10.7637	-11.4279	-11.4187	-10.5458	-10.9814		25.4346	26.5751	28.8219	24.2761	27.2927	26.2764		0.502444	0.217691	0.446505	0.437257	0.435655		0.841861	-0.298635	-2.54551	2.00032	-1.0163
144200000		-11.4887	-10.7735	-11.4398	-11.4299	-10.556	-10.9963		25.4712	26.6115	28.8589	24.3117	27.3329	26.3155		0.492364	0.222794	0.44351	0.433536	0.440321		0.844271	-0.296056	-2.5434	2.00374	-1.01748
144400000		-11.5023	-10.7833	-11.4517	-11.441	-10.5662	-11.0066		25.5067	26.648	28.8958	24.3473	27.3731	26.3531		0.495704	0.223307	0.445104	0.434405	0.440397		0.846415	-0.294829	-2.54263	2.00581	-1.02001
144600000		-11.5018	-10.7931	-11.4636	-11.4522	-10.5764	-11.0179		25.5429	26.6844	28.9326	24.3829	27.4133	26.3921		0.483847	0.224841	0.445679	0.434255	0.441491		0.849188	-0.292329	-2.54058	2.00915	-1.02128
144800000		-11.524	-10.8029	-11.4755	-11.4634	-10.5867	-11.0419		25.5786	26.7208	28.9695	24.4185	27.4535	26.4301		0.482127	0.239045	0.433585	0.421437	0.455254		0.851467	-0.290709	-2.53941	2.0116	-1.02343
145000000		-11.5332	-10.8127	-11.4874	-11.4745	-10.5969	-11.0528		25.6134	26.7572	29.0064	24.4541	27.4937	26.4678		0.480441	0.2401	0.434642	0.421771	0.455865		0.854386	-0.289489	-2.53863	2.01365	-1.02599
145200000		-11.5279	-10.8224	-11.4993	-11.4857	-10.6071	-11.0571		25.6498	26.7937	29.0432	24.4897	27.534	26.5062		0.470796	0.234727	0.442127	0.428532	0.450047		0.8564	-0.287423	-2.537	2.01654	-1.02771
145400000		-11.5334	-10.8322	-11.5112	-11.4968	-10.6173	-11.0582		25.6842	26.8301	29.0801	24.5253	27.5742	26.543		0.475221	0.226028	0.45294	0.438623	0.440901		0.858876	-0.287047	-2.53705	2.01774	-1.03113
145600000		-11.5432	-10.8419	-11.523	-11.508	-10.6275	-11.0871		25.7205	26.8665	29.1169	24.5609	27.6144	26.581		0.456082	0.245127	0.435955	0.420916	0.459552		0.860527	-0.285499	-2.53592	2.0201	-1.03338
145800000		-11.5299	-10.8517	-11.5349	-11.5191	-10.6377	-11.0776		25.7591	26.9029	29.1537	24.5965	27.6546	26.6223		0.45228	0.225914	0.457283	0.441523	0.439889		0.863175	-0.28057	-2.53141	2.02584	-1.03226
146000000		-11.5416	-10.8614	-11.5468	-11.5303	-10.6479	-11.0916		25.7946	26.9393	29.1905	24.6321	27.6948	26.6604		0.449926	0.230205	0.455109	0.438628	0.443728		0.865743	-0.278895	-2.53014	2.02832	-1.0344
146200000		-11.5462	-10.8712	-11.5586	-11.5414	-10.6581	-11.1131		25.8316	26.9757	29.2273	24.6676	27.735	26.698		0.433111	0.241886	0.445546	0.428344	0.454955		0.866421	-0.277661	-2.5293	2.03036	-1.03698
146400000		-11.5485	-10.8809	-11.5705	-11.5526	-10.6683	-11.1166		25.8655	27.012	29.2641	24.7032	27.7752	26.7349		0.431823	0.235705	0.453846	0.435924	0.448318		0.869352	-0.277175	-2.52921	2.03164	-1.04032
146600000		-11.5405	-10.8907	-11.5823	-11.5637	-10.6785	-11.1191		25.9029	27.0484	29.3008	24.7388	27.8154	26.7735		0.421431	0.228452	0.463219	0.444578	0.440608		0.870545	-0.274939	-2.52736	2.03467	-1.04192
146800000		-11.5376	-10.9004	-11.5942	-11.5748	-10.6887	-11.1273		25.9367	27.0848	29.3376	24.7744	27.8556	26.8106		0.410313	0.226942	0.46685	0.44749	0.438639		0.873884	-0.274225	-2.52703	2.03617	-1.04505
147000000		-11.5401	-10.9101	-11.606	-11.5859	-10.6989	-11.1398		25.9737	27.1212	29.3743	24.81	27.8958	26.8485		0.400311	0.229691	0.466223	0.446145	0.440927		0.874777	-0.272677	-2.52585	2.0385	-1.04734
147200000		-11.5591	-10.9198	-11.6179	-11.5971	-10.7091	-11.16		26.0101	27.1575	29.4111	24.8456	27.936	26.886		0.399068	0.240157	0.457881	0.437084	0.450931		0.875926	-0.271503	-2.52505	2.04045	-1.05002
147400000		-11.5556	-10.9295	-11.6297	-11.6082	-10.7192	-11.168		26.0508	27.1939	29.4478	24.8811	27.9762	26.9292		0.387623	0.238487	0.461675	0.440161	0.448797		0.878419	-0.26463	-2.51854	2.04809	-1.04701
147600000		-11.5656	-10.9392	-11.6415	-11.6193	-10.7294	-11.1877		26.0851	27.2302	29.4845	24.9167	28.0165	26.9652		0.377909	0.248414	0.453874	0.431643	0.458258		0.8801	-0.265047	-2.51931	2.04845	-1.05129
147800000		-11.5609	-10.9489	-11.6534	-11.6304	-10.7396	-11.1948		26.1208	27.2665	29.5212	24.9523	28.0567	27.0024		0.366144	0.245825	0.458589	0.435642	0.455201		0.881627	-0.26417	-2.51878	2.05009	-1.05429
148000000		-11.5376	-10.9586	-11.6652	-11.6415	-10.7497	-11.1809		26.1582	27.3029	29.5578	24.9879	28.0969	27.0406		0.35667	0.222275	0.484266	0.460603	0.431182		0.882352	-0.262314	-2.51726	2.0527	-1.05631
148200000		-11.5596	-10.9683	-11.677	-11.6526	-10.7599	-11.2		26.1957	27.3392	29.5945	25.0234	28.1371	27.0802		0.359647	0.23163	0.47704	0.452662	0.440065		0.88455	-0.258968	-2.51425	2.0568	-1.05685
148400000		-11.5426	-10.978	-11.6888	-11.6637	-10.7701	-11.2004		26.232	27.3755	29.6311	25.059	28.1773	27.1184		0.342202	0.222396	0.488404	0.463311	0.430359		0.886339	-0.257178	-2.51279	2.05934	-1.05895
148600000		-11.5441	-10.9877	-11.7006	-11.6748	-10.7802	-11.2053		26.2676	27.4118	29.6678	25.0946	28.2175	27.1544		0.338771	0.217617	0.495314	0.469507	0.425105		0.886805	-0.257445	-2.51338	2.05982	-1.06312
148800000		-11.5642	-10.9974	-11.7124	-11.6859	-10.7904	-11.2348		26.3058	27.4482	29.7044	25.1302	28.2577	27.1939		0.329378	0.237464	0.477599	0.451078	0.444476		0.888109	-0.254233	-2.51048	2.06377	-1.06381
149000000		-11.5378	-11.0071	-11.7242	-11.697	-10.8005	-11.2082		26.3414	27.4845	29.741	25.1657	28.298	27.2313		0.329558	0.201174	0.516022	0.488788	0.407708		0.88992	-0.253159	-2.50971	2.06558	-1.06665
149200000		-11.559	-11.0167	-11.736	-11.7081	-10.8107	-11.2436		26.3817	27.5208	29.7776	25.2013	28.3382	27.2725		0.315398	0.226927	0.492403	0.464456	0.432981		0.890845	-0.248264	-2.50512	2.07121	-1.06567
149400000		-11.5619	-11.0264	-11.7478	-11.7192	-10.8208	-11.2475		26.4165	27.5571	29.8142	25.2369	28.3784	27.3096		0.314409	0.221104	0.500361	0.471702	0.426677		0.89312	-0.247427	-2.50458	2.07277	-1.06876
149600000		-11.5441	-11.036	-11.7596	-11.7303	-10.8309	-11.238		26.4529	27.5933	29.8508	25.2724	28.4186	27.3476		0.306062	0.201986	0.521615	0.492245	0.407075		0.894638	-0.245784	-2.50323	2.07514	-1.07104
149800000		-11.5565	-11.0457	-11.7714	-11.7413	-10.8411	-11.2579		26.4913	27.6296	29.8874	25.308	28.4588	27.3861		0.298592	0.212188	0.51355	0.483469	0.416792		0.89472	-0.243556	-2.50128	2.07808	-1.07275
150000000		-11.5536	-11.0553	-11.7832	-11.7524	-10.8512	-11.2652		26.5299	27.6659	29.9239	25.3435	28.499	27.4263		0.288351	0.2099	0.517977	0.487185	0.414018		0.896381	-0.239632	-2.49763	2.08272	-1.07277
150200000		-11.5716	-11.065	-11.795	-11.7635	-10.8613	-11.2816		26.5648	27.7022	29.9604	25.3791	28.5393	27.4623		0.289985	0.216662	0.513354	0.481852	0.420291		0.897475	-0.239896	-2.49817	2.08317	-1.07699
150400000		-11.5557	-11.0746	-11.8068	-11.7746	-10.8715	-11.2726		26.6032	27.7384	29.997	25.4147	28.5795	27.5025		0.28307	0.198017	0.53414	0.501928	0.401156		0.899272	-0.235915	-2.49445	2.08785	-1.07696
150600000		-11.5832	-11.0842	-11.8185	-11.7856	-10.8816	-11.304		26.6416	27.7747	30.0335	25.4502	28.6197	27.5412		0.279155	0.219772	0.514525	0.481605	0.42242		0.899623	-0.233493	-2.49228	2.09098	-1.0785
150800000		-11.5667	-11.0939	-11.8303	-11.7967	-10.8917	-11.2965		26.6784	27.8109	30.07	25.4858	28.6599	27.5792		0.270186	0.202603	0.533837	0.500208	0.404758		0.900771	-0.23179	-2.49083	2.09337	-1.08077
151000000		-11.5678	-11.1035	-11.8421	-11.8077	-10.9018	-11.3026		26.7146	27.8472	30.1065	25.5213	28.7002	27.6177		0.265225	0.199094	0.53949	0.505153	0.400753		0.903062	-0.229512	-2.4888	2.09634	-1.08247
151200000		-11.5765	-11.1131	-11.8538	-11.8188	-10.912	-11.3005		26.7523	27.8834	30.143	25.5569	28.7404	27.6559		0.275928	0.187425	0.553303	0.518259	0.388587		0.903575	-0.227518	-2.48704	2.09902	-1.08445
151400000		-11.587	-11.1227	-11.8656	-11.8298	-10.9221	-11.3188		26.7908	27.9197	30.1794	25.5924	28.7806	27.6959		0.268196	0.196083	0.546791	0.51104	0.396746		0.905151	-0.223732	-2.48348	2.10349	-1.08466
151600000		-11.5819	-11.1323	-11.8774	-11.8409	-10.9322	-11.3197		26.8272	27.9559	30.2159	25.628	28.8208	27.7336		0.262216	0.187331	0.557689	0.521232	0.387494		0.906405	-0.222341	-2.48232	2.10556	-1.08726
151800000		-11.6004	-11.1419	-11.8891	-11.8519	-10.9423	-11.3412		26.8653	27.9921	30.2523	25.6636	28.861	27.772		0.259165	0.199268	0.5479	0.510737	0.398929		0.906628	-0.220168	-2.48036	2.10841	-1.08909
152000000		-11.6031	-11.1515	-11.9008	-11.863	-10.9524	-11.348		26.9032	28.0283	30.2888	25.6991	28.9013	27.812		0.255029	0.196515	0.552802	0.514933	0.395673		0.908845	-0.216347	-2.47676	2.1129	-1.08927
152200000		-11.6009	-11.1611	-11.9126	-11.874	-10.9625	-11.3452		26.9409	28.0646	30.3252	25.7347	28.9415	27.8506		0.255761	0.184032	0.567435	0.528862	0.382684		0.909689	-0.213976	-2.47459	2.11593	-1.09092
152400000		-11.614	-11.1707	-11.9243	-11.8851	-10.9726	-11.3582		26.9787	28.1008	30.3616	25.7702	28.9817	27.8901		0.255755	0.187488	0.56613	0.526852	0.385633		0.911312	-0.210715	-2.47153	2.11985	-1.09167
152600000		-11.6196	-11.1803	-11.9361	-11.8961	-10.9827	-11.3749		27.0148	28.137	30.398	25.8057	29.022	27.9265		0.24466	0.194615	0.561155	0.521174	0.392251		0.911741	-0.210437	-2.47144	2.12079	-1.09542
152800000		-11.6144	-11.1899	-11.9478	-11.9071	-10.9927	-11.3729		27.0519	28.1732	30.4344	25.8413	29.0622	27.9654		0.241492	0.183072	0.57485	0.534166	0.380198		0.913453	-0.20778	-2.46897	2.1241	-1.0968
153000000		-11.6359	-11.1994	-11.9595	-11.9181	-11.0028	-11.3955		27.0894	28.2094	30.4707	25.8768	29.1024	28.0033		0.240422	0.196061	0.564015	0.522629	0.392675		0.913935	-0.206022	-2.4674	2.1265	-1.09908
153200000		-11.6662	-11.209	-11.9712	-11.9292	-11.0129	-11.4189		27.1264	28.2455	30.5071	25.9124	29.1426	28.0411		0.24723	0.209914	0.552317	0.510228	0.406014		0.914711	-0.204477	-2.46603	2.12869	-1.10158
153400000		-11.6611	-11.2186	-11.983	-11.9402	-11.023	-11.422		27.1649	28.2817	30.5434	25.9479	29.1829	28.0825		0.239111	0.20339	0.560997	0.518206	0.398975		0.917573	-0.199234	-2.46095	2.13457	-1.10039
153600000		-11.6728	-11.2281	-11.9947	-11.9512	-11.0331	-11.4277		27.2019	28.3179	30.5798	25.9835	29.2231	28.1209		0.245127	0.199536	0.567008	0.523516	0.394604		0.919015	-0.197034	-2.45891	2.1374	-1.10224
153800000		-11.6837	-11.2377	-12.0064	-11.9622	-11.0431	-11.436		27.2396	28.3541	30.6161	26.019	29.2633	28.1598		0.247722	0.198308	0.570394	0.526202	0.392857		0.920117	-0.194307	-2.45634	2.14076	-1.10358
154000000		-11.7005	-11.2472	-12.0181	-11.9732	-11.0532	-11.4531		27.2769	28.3902	30.6524	26.0545	29.3036	28.198		0.247469	0.205839	0.565022	0.52013	0.399868		0.921083	-0.192266	-2.45445	2.14343	-1.10561
154200000		-11.692	-11.2568	-12.0298	-11.9842	-11.0633	-11.4444		27.3121	28.4264	30.6887	26.0901	29.3438	28.2351		0.24763	0.187621	0.5854	0.539809	0.381127		0.923001	-0.191269	-2.45359	2.14505	-1.10869
154400000		-11.6935	-11.2663	-12.0415	-11.9952	-11.0733	-11.4586		27.35	28.4625	30.725	26.1256	29.384	28.2746		0.234877	0.192311	0.582871	0.536581	0.385293		0.924535	-0.187985	-2.45045	2.14895	-1.10948
154600000		-11.7158	-11.2759	-12.0532	-12.0062	-11.0834	-11.4763		27.3875	28.4987	30.7613	26.1611	29.4243	28.3132		0.239474	0.200496	0.576848	0.529859	0.392953		0.925641	-0.185534	-2.44813	2.15201	-1.11112
154800000		-11.73	-11.2854	-12.0649	-12.0172	-11.0935	-11.4836		27.4242	28.5348	30.7975	26.1967	29.4645	28.3507		0.246408	0.198231	0.581276	0.53359	0.390161		0.926443	-0.184179	-2.44689	2.15397	-1.11386
155000000		-11.7379	-11.2949	-12.0766	-12.0282	-11.1035	-11.4914		27.4592	28.571	30.8338	26.2322	29.5047	28.3882		0.246471	0.196537	0.585134	0.53675	0.387938		0.92899	-0.182788	-2.44562	2.15597	-1.11657
155200000		-11.7377	-11.3044	-12.0883	-12.0392	-11.1136	-11.5011		27.5001	28.6071	30.87	26.2677	29.545	28.4305		0.236617	0.196659	0.587177	0.538096	0.38753		0.930451	-0.176559	-2.4395	2.1628	-1.11445
155400000		-11.7544	-11.3139	-12.0999	-12.0502	-11.1236	-11.5141		27.5372	28.6432	30.9063	26.3033	29.5852	28.4685		0.240357	0.20011	0.585892	0.536115	0.390449		0.931277	-0.174765	-2.43782	2.16518	-1.11677
155600000		-11.7627	-11.3235	-12.1116	-12.0611	-11.1336	-11.5292		27.574	28.6793	30.9425	26.3388	29.6255	28.507		0.233507	0.205744	0.582425	0.531952	0.395549		0.932941	-0.172381	-2.43553	2.16816	-1.1185
155800000		-11.7819	-11.333	-12.1233	-12.0721	-11.1437	-11.5403		27.6103	28.7155	30.9787	26.3743	29.6657	28.5447		0.241569	0.207381	0.582957	0.531789	0.39665		0.934374	-0.170795	-2.43404	2.17033	-1.12104
156000000		-11.7782	-11.3425	-12.135	-12.0831	-11.1537	-11.5413		27.6449	28.7516	31.0149	26.4099	29.7059	28.5817		0.236899	0.198857	0.59365	0.541787	0.387589		0.936838	-0.169823	-2.43315	2.17189	-1.1242
156200000		-11.7887	-11.352	-12.1466	-12.0941	-11.1638	-11.56		27.6856	28.7877	31.0511	26.4454	29.7462	28.6247		0.228735	0.208056	0.58662	0.534063	0.39625		0.939172	-0.162929	-2.42634	2.17936	-1.12144
156400000		-11.7988	-11.3614	-12.1583	-12.105	-11.1738	-11.557		27.7202	28.8238	31.0872	26.4809	29.7864	28.661		0.241816	0.195532	0.601315	0.548064	0.383186		0.940733	-0.162785	-2.42627	2.18008	-1.12544
156600000		-11.7966	-11.3709	-12.17	-12.116	-11.1838	-11.562		27.7579	28.8599	31.1234	26.5164	29.8267	28.7004		0.234569	0.191102	0.607917	0.553974	0.378213		0.942453	-0.159497	-2.42305	2.18393	-1.1263
156800000		-11.8204	-11.3804	-12.1816	-12.127	-11.1938	-11.5874		27.7953	28.8959	31.1596	26.5519	29.8669	28.7387		0.23298	0.206996	0.594196	0.53956	0.393564		0.943408	-0.157206	-2.42082	2.18679	-1.12817
157000000		-11.8392	-11.3899	-12.1933	-12.1379	-11.2039	-11.6082		27.8289	28.932	31.1957	26.5875	29.9071	28.7761		0.231015	0.218332	0.585035	0.529706	0.404354		0.947198	-0.1559	-2.41957	2.18866	-1.13102
157200000		-11.849	-11.3994	-12.2049	-12.1489	-11.2139	-11.6219		27.8661	28.9681	31.2318	26.623	29.9474	28.8145		0.227113	0.222492	0.58305	0.52703	0.407967		0.948346	-0.153616	-2.41734	2.1915	-1.13291
157400000		-11.8691	-11.4088	-12.2166	-12.1598	-11.2239	-11.6389		27.9042	29.0042	31.2679	26.6585	29.9876	28.8534		0.230174	0.230094	0.577624	0.520913	0.415021		0.949163	-0.150767	-2.41453	2.1949	-1.13423
157600000		-11.8455	-11.4183	-12.2282	-12.1708	-11.2339	-11.627		27.9392	29.0402	31.304	26.694	30.0279	28.8919		0.218558	0.208688	0.601206	0.543805	0.393065		0.952704	-0.148303	-2.41211	2.19791	-1.13595
157800000		-11.8716	-11.4278	-12.2398	-12.1817	-11.2439	-11.6464		27.9752	29.0763	31.3401	26.7295	30.0681	28.9293		0.225252	0.218639	0.593434	0.535343	0.402464		0.954031	-0.147035	-2.41087	2.19973	-1.13886
158000000		-11.8769	-11.4372	-12.2515	-12.1927	-11.2539	-11.6558		28.0122	29.1123	31.3762	26.765	30.1084	28.968		0.221133	0.218558	0.595693	0.536913	0.401829		0.955769	-0.144338	-2.4082	2.20296	-1.14036
158200000		-11.8824	-11.4467	-12.2631	-12.2036	-11.2639	-11.6739		28.0525	29.1484	31.4123	26.8006	30.1486	29.0087		0.20854	0.22721	0.589221	0.529752	0.409926		0.956153	-0.139696	-2.40358	2.20814	-1.13992
158400000		-11.8907	-11.4561	-12.2747	-12.2146	-11.2739	-11.6752		28.0839	29.1844	31.4483	26.8361	30.1889	29.0437		0.21553	0.219078	0.599534	0.539377	0.401237		0.959864	-0.140719	-2.40461	2.20765	-1.14514
158600000		-11.9087	-11.4655	-12.2863	-12.2255	-11.2839	-11.7028		28.1231	29.2205	31.4844	26.8716	30.2291	29.0839		0.20586	0.237254	0.58354	0.522695	0.418855		0.960812	-0.136599	-2.4005	2.2123	-1.14523
158800000		-11.9158	-11.475	-12.298	-12.2364	-11.2939	-11.7141		28.1576	29.2565	31.5204	26.9071	30.2694	29.1213		0.201696	0.239122	0.583855	0.522323	0.420163		0.96375	-0.135209	-2.39911	2.21421	-1.14806
159000000		-11.9024	-11.4844	-12.3096	-12.2473	-11.3039	-11.7135		28.195	29.2925	31.5564	26.9426	30.3096	29.1605		0.188931	0.229077	0.596084	0.533865	0.409556		0.965494	-0.132005	-2.3959	2.21794	-1.14907
159200000		-11.8982	-11.4938	-12.3212	-12.2583	-11.3139	-11.7177		28.2314	29.3286	31.5925	26.9781	30.3499	29.1986		0.180457	0.223874	0.603472	0.540566	0.40379		0.96716	-0.129962	-2.39385	2.22049	-1.15126
159400000		-11.9181	-11.5033	-12.3328	-12.2692	-11.3239	-11.7383		28.2695	29.3646	31.6285	27.0136	30.3901	29.2381		0.179825	0.23504	0.594492	0.5309	0.414391		0.968652	-0.126435	-2.3903	2.22453	-1.15197
159600000		-11.9207	-11.5127	-12.3444	-12.2801	-11.3339	-11.7474		28.3057	29.4006	31.6644	27.0491	30.4304	29.2766		0.173283	0.234701	0.597017	0.532741	0.413486		0.970937	-0.123977	-2.38782	2.2275	-1.15375
159800000		-11.9049	-11.5221	-12.356	-12.291	-11.3439	-11.7472		28.3409	29.4366	31.7004	27.0846	30.4706	29.3139		0.157691	0.22516	0.608746	0.543785	0.403376		0.972948	-0.122708	-2.38652	2.22927	-1.15672
160000000		-11.9185	-11.5315	-12.3676	-12.3019	-11.3538	-11.7638		28.3782	29.4726	31.7364	27.1201	30.5109	29.3532		0.15477	0.23228	0.603814	0.538169	0.409927		0.974948	-0.119429	-2.38321	2.23305	-1.1577
160200000		-11.9208	-11.5409	-12.3792	-12.3129	-11.3638	-11.7754		28.415	29.5086	31.7723	27.1556	30.5511	29.3905		0.145386	0.234505	0.603779	0.53745	0.411581		0.975528	-0.11806	-2.3818	2.23491	-1.16058
160400000		-11.9211	-11.5503	-12.3908	-12.3238	-11.3738	-11.7828		28.452	29.5446	31.8083	27.1911	30.5914	29.43		0.138297	0.232539	0.607936	0.540924	0.409041		0.978017	-0.114579	-2.37827	2.23888	-1.16137
160600000		-11.9285	-11.5597	-12.4024	-12.3347	-11.3838	-11.8041		28.4879	29.5806	31.8442	27.2266	30.6316	29.4674		0.124307	0.244458	0.598208	0.530514	0.420386		0.979525	-0.113162	-2.3768	2.24079	-1.16422
160800000		-11.9299	-11.5691	-12.4139	-12.3456	-11.3937	-11.8107		28.5262	29.6166	31.8801	27.2621	30.6719	29.5071		0.119228	0.241634	0.603225	0.534849	0.416985		0.980895	-0.109451	-2.37303	2.24498	-1.16478
161000000		-11.9225	-11.5785	-12.4255	-12.3565	-11.4037	-11.8079		28.5612	29.6525	31.9161	27.2976	30.7121	29.5441		0.114656	0.229429	0.617624	0.548566	0.404202		0.982883	-0.108455	-2.37197	2.24646	-1.16807
161200000		-11.926	-11.5878	-12.4371	-12.3674	-11.4136	-11.8221		28.5993	29.6885	31.952	27.3331	30.7524	29.5827		0.103936	0.234214	0.615032	0.545294	0.408409		0.983428	-0.105793	-2.36924	2.24959	-1.16969
161400000		-11.9361	-11.5972	-12.4487	-12.3782	-11.4236	-11.8384		28.6339	29.7245	31.9878	27.3686	30.7927	29.6192		0.0977344	0.241182	0.61026	0.539842	0.414795		0.985359	-0.105223	-2.36859	2.25063	-1.17341
161600000		-11.9191	-11.6066	-12.4602	-12.3891	-11.4336	-11.8301		28.6694	29.7604	32.0237	27.4041	30.8329	29.6568		0.0890086	0.223549	0.630089	0.55899	0.39658		0.987444	-0.10359	-2.36688	2.25273	-1.17608
161800000		-11.9232	-11.616	-12.4718	-12.4	-11.4435	-11.8502		28.7094	29.7964	32.0596	27.4396	30.8732	29.6979		0.0729962	0.234266	0.621569	0.549792	0.406713		0.988533	-0.0984931	-2.36169	2.25829	-1.17529
162000000		-11.9303	-11.6253	-12.4834	-12.4109	-11.4535	-11.8578		28.7467	29.8323	32.0954	27.4751	30.9134	29.7361		0.0724497	0.232526	0.625508	0.553051	0.404387		0.989427	-0.0962436	-2.35935	2.261	-1.17735
162200000		-11.913	-11.6347	-12.4949	-12.4218	-11.4634	-11.8533		28.7856	29.8683	32.1313	27.5106	30.9537	29.776		0.0596949	0.218653	0.64158	0.568445	0.389926		0.99038	-0.0922852	-2.35529	2.26541	-1.1777
162400000		-11.9143	-11.644	-12.5065	-12.4326	-11.4733	-11.8675		28.8199	29.9042	32.1671	27.5461	30.994	29.8123		0.0467328	0.223494	0.638939	0.565127	0.394179		0.992366	-0.0919138	-2.35481	2.26623	-1.18165
162600000		-11.9365	-11.6534	-12.518	-12.4435	-11.4833	-11.8914		28.8577	29.9402	32.2029	27.5816	31.0342	29.8514		0.0451068	0.237995	0.626639	0.55215	0.408089		0.993737	-0.0887605	-2.35155	2.26983	-1.18283
162800000		-11.9342	-11.6627	-12.5296	-12.4544	-11.4932	-11.8967		28.8947	29.9761	32.2387	27.617	31.0745	29.8894		0.0374434	0.234025	0.632811	0.557645	0.403527		0.99473	-0.0866598	-2.34933	2.27238	-1.18506
163000000		-11.944	-11.6721	-12.5411	-12.4653	-11.5032	-11.9182		28.9321	30.012	32.2745	27.6525	31.1147	29.9278		0.0257868	0.246131	0.622908	0.547066	0.415039		0.995643	-0.0842315	-2.34677	2.27524	-1.18697
163200000		-11.9405	-11.6814	-12.5526	-12.4761	-11.5131	-11.9225		28.9702	30.0479	32.3103	27.688	31.155	29.9667		0.0179273	0.241132	0.63011	0.553593	0.409445		0.996464	-0.0812697	-2.34368	2.27864	-1.18835
163400000		-11.9292	-11.6907	-12.5642	-12.487	-11.523	-11.9224		29.0084	30.0838	32.3461	27.7235	31.1953	30.0065		0.00684968	0.23167	0.641777	0.564585	0.399385		0.998065	-0.0773369	-2.33961	2.283	-1.18877
163600000		-11.9384	-11.7001	-12.5757	-12.4978	-11.5329	-11.9411		29.047	30.1197	32.3819	27.759	31.2355	30.0456		0.00270591	0.241097	0.634556	0.556689	0.408214		0.998582	-0.0741549	-2.33629	2.28661	-1.18995
163800000		-11.9389	-11.7094	-12.5872	-12.5087	-11.5429	-11.9413		29.0822	30.1557	32.4176	27.7945	31.2758	30.082		0.00242692	0.23193	0.64593	0.567389	0.398447		0.999824	-0.0736197	-2.33561	2.28757	-1.19377
164000000		-11.949	-11.7187	-12.5988	-12.5195	-11.5528	-11.9638		29.1197	30.1915	32.4534	27.8299	31.3161	30.1204		0.0147643	0.24511	0.634957	0.555743	0.411025		1.00077	-0.0711146	-2.33295	2.29049	-1.19564
164200000		-11.9266	-11.728	-12.6103	-12.5304	-11.5627	-11.944		29.1582	30.2274	32.4891	27.8654	31.3563	30.1596		0.0173721	0.216017	0.666258	0.586372	0.381329		1.00137	-0.0678461	-2.32952	2.29418	-1.19674
164400000		-11.949	-11.7373	-12.6218	-12.5412	-11.5726	-11.9741		29.1961	30.2633	32.5248	27.9009	31.3966	30.199		0.0251756	0.236825	0.64766	0.567101	0.401532		1.00289	-0.0643635	-2.32587	2.29807	-1.19764
164600000		-11.9453	-11.7466	-12.6333	-12.5521	-11.5825	-11.9788		29.2341	30.2992	32.5606	27.9364	31.4369	30.2382		0.0335194	0.232175	0.65452	0.573289	0.396276		1.00415	-0.0609867	-2.32233	2.30185	-1.19865
164800000		-11.9578	-11.7559	-12.6448	-12.5629	-11.5924	-11.9973		29.2706	30.3351	32.5963	27.9718	31.4771	30.2751		0.0394925	0.241377	0.647529	0.565627	0.40487		1.00447	-0.0599815	-2.32114	2.30326	-1.20203
165000000		-11.9524	-11.7652	-12.6563	-12.5738	-11.6023	-11.9974		29.3098	30.371	32.6319	28.0073	31.5174	30.3151		0.0450646	0.232231	0.658887	0.576315	0.395115		1.00526	-0.0558767	-2.31686	2.30777	-1.20232
165200000		-11.9706	-11.7745	-12.6678	-12.5846	-11.6122	-12.0211		29.3457	30.4068	32.6676	28.0428	31.5577	30.3529		0.0505023	0.246606	0.646725	0.563483	0.408879		1.00724	-0.0538918	-2.31468	2.31015	-1.20474
165400000		-11.9628	-11.7838	-12.6793	-12.5954	-11.6221	-12.0116		29.3842	30.4427	32.7033	28.0783	31.598	30.3917		0.0487882	0.227835	0.66771	0.583798	0.389495		1.00751	-0.0510231	-2.31162	2.31341	-1.20628
165600000		-11.9721	-11.7931	-12.6908	-12.6062	-11.632	-12.0255		29.4214	30.4786	32.739	28.1137	31.6382	30.4291		0.0534288	0.232437	0.665323	0.580742	0.393483		1.0077	-0.0494574	-2.30985	2.31536	-1.20913
165800000		-11.9725	-11.8023	-12.7023	-12.6171	-11.6419	-12.0344		29.4587	30.5144	32.7746	28.1492	31.6785	30.4685		0.0619128	0.232048	0.667929	0.582678	0.392478		1.00978	-0.045957	-2.30615	2.31924	-1.21005
166000000		-11.978	-11.8116	-12.7138	-12.6279	-11.6518	-12.042		29.4963	30.5503	32.8102	28.1847	31.7188	30.5072		0.0639949	0.230397	0.671797	0.585878	0.390209		1.01092	-0.043068	-2.30305	2.32251	-1.21158
166200000		-11.9857	-11.8209	-12.7253	-12.6387	-11.6617	-12.0501		29.5331	30.5861	32.8459	28.2201	31.759	30.5445		0.0643772	0.229174	0.675237	0.588651	0.388367		1.0114	-0.0415657	-2.30133	2.32439	-1.21451
166400000		-11.9793	-11.8302	-12.7368	-12.6495	-11.6716	-12.056		29.5714	30.6219	32.8815	28.2556	31.7993	30.5844		0.0767779	0.225877	0.680752	0.593499	0.38445		1.01295	-0.0375669	-2.29711	2.32876	-1.21495
166600000		-11.997	-11.8394	-12.7483	-12.6603	-11.6815	-12.0797		29.6084	30.6578	32.9171	28.2911	31.8396	30.6221		0.0826178	0.240244	0.668605	0.580685	0.398195		1.01377	-0.035648	-2.29496	2.33105	-1.21747
166800000		-11.9912	-11.8487	-12.7597	-12.6712	-11.6913	-12.0782		29.6453	30.6936	32.9527	28.3265	31.8799	30.66		0.0870454	0.229579	0.68149	0.592905	0.386906		1.0147	-0.0335656	-2.29264	2.33349	-1.21983
167000000		-12.0134	-11.8579	-12.7712	-12.682	-11.7012	-12.0968		29.6829	30.7294	32.9883	28.362	31.9201	30.6982		0.0834044	0.23888	0.674411	0.585161	0.395582		1.01524	-0.0312504	-2.29009	2.33617	-1.22197
167200000		-12.0205	-11.8672	-12.7827	-12.6928	-11.7111	-12.1059		29.7226	30.7652	33.0238	28.3975	31.9604	30.7396		0.0853581	0.238682	0.676831	0.586916	0.394757		1.01697	-0.0256409	-2.28423	2.34214	-1.22082
167400000		-12.0224	-11.8764	-12.7941	-12.7036	-11.721	-12.1077		29.7579	30.8011	33.0594	28.4329	32.0007	30.7759		0.0852739	0.231297	0.686439	0.595859	0.386744		1.01799	-0.0251665	-2.28351	2.34296	-1.22481
167600000		-12.0202	-11.8856	-12.8056	-12.7144	-11.7308	-12.115		29.7982	30.8369	33.095	28.4684	32.041	30.8173		0.0947861	0.22934	0.69062	0.599377	0.384157		1.01915	-0.0195586	-2.27764	2.34892	-1.22367
167800000		-12.0516	-11.8949	-12.8171	-12.7252	-11.7407	-12.1447		29.8329	30.8727	33.1305	28.5038	32.0813	30.8528		0.0931186	0.249826	0.672359	0.580452	0.404012		1.01985	-0.0198865	-2.2777	2.34894	-1.22848
168000000		-12.0615	-11.9041	-12.8285	-12.736	-11.7506	-12.1596		29.872	30.9085	33.166	28.5393	32.1215	30.8935		0.0981602	0.255514	0.668897	0.576328	0.409067		1.02155	-0.0149615	-2.27251	2.3542	-1.22803
168200000		-12.0723	-11.9133	-12.84	-12.7467	-11.7604	-12.1737		29.9083	30.9443	33.2015	28.5748	32.1618	30.9296		0.101374	0.260359	0.666279	0.573048	0.413277		1.02121	-0.014706	-2.27198	2.3548	-1.23226
168400000		-12.0743	-11.9226	-12.8514	-12.7575	-11.7703	-12.175		29.9458	30.9801	33.2371	28.6102	32.2021	30.9689		0.100729	0.252456	0.676409	0.582516	0.404739		1.02305	-0.0111677	-2.26816	2.35867	-1.23322
168600000		-12.084	-11.9318	-12.8629	-12.7683	-11.7801	-12.1964		29.9834	31.0158	33.2725	28.6457	32.2424	31.0072		0.112415	0.264642	0.666452	0.571898	0.416287		1.02378	-0.00868289	-2.26539	2.36148	-1.23523
168800000		-12.085	-11.941	-12.8743	-12.7791	-11.79	-12.1974		30.0221	31.0516	33.308	28.6811	32.2827	31.0483		0.112453	0.256416	0.676907	0.581692	0.407422		1.02615	-0.00336633	-2.25978	2.36713	-1.23441
169000000		-12.0894	-11.9502	-12.8858	-12.7899	-11.7998	-12.1991		30.0589	31.0874	33.3435	28.7166	32.323	31.0856		0.109767	0.248924	0.686629	0.590755	0.399289		1.02673	-0.00177106	-2.25789	2.36904	-1.23733
169200000		-12.1083	-11.9594	-12.8972	-12.8007	-11.8097	-12.2148		30.0972	31.1232	33.379	28.752	32.3632	31.1245		0.106501	0.255385	0.682399	0.585865	0.405108		1.02734	0.0013368	-2.25448	2.37247	-1.23873
169400000		-12.1122	-11.9686	-12.9086	-12.8114	-11.8195	-12.2263		30.1353	31.1589	33.4144	28.7875	32.4035	31.1637		0.114088	0.25771	0.682306	0.585113	0.406789		1.02841	0.00475292	-2.25076	2.3762	-1.23984
169600000		-12.1283	-11.9778	-12.92	-12.8222	-11.8294	-12.2469		30.1704	31.1947	33.4499	28.8229	32.4438	31.2007		0.118628	0.269138	0.673111	0.575259	0.417573		1.03033	0.00599495	-2.2492	2.37775	-1.24312
169800000		-12.1312	-11.987	-12.9315	-12.833	-11.8392	-12.2525		30.2093	31.2304	33.4853	28.8584	32.4841	31.2406		0.121368	0.265529	0.678953	0.580444	0.413317		1.03131	0.0101831	-2.24469	2.38225	-1.24346
170000000		-12.1467	-11.9962	-12.9429	-12.8437	-11.849	-12.2646		30.2467	31.2662	33.5207	28.8938	32.5244	31.2789		0.117927	0.268413	0.678304	0.579138	0.415552		1.03222	0.0127482	-2.2418	2.38512	-1.24543
170200000		-12.1686	-12.0054	-12.9543	-12.8545	-11.8589	-12.2906		30.2834	31.3019	33.5562	28.9293	32.5647	31.3173		0.12197	0.285214	0.663739	0.563916	0.431703		1.03381	0.0153079	-2.23891	2.38798	-1.24742
170400000		-12.1579	-12.0145	-12.9657	-12.8652	-11.8687	-12.2791		30.322	31.3377	33.5916	28.9647	32.605	31.3568		0.121155	0.26455	0.686639	0.58616	0.410389		1.03488	0.0191651	-2.23472	2.39213	-1.24811
170600000		-12.1553	-12.0237	-12.9771	-12.876	-11.8785	-12.2895		30.3576	31.3734	33.627	29.0002	32.6452	31.3932		0.134196	0.265816	0.687611	0.586476	0.411001		1.03557	0.0197655	-2.23378	2.39302	-1.25206
170800000		-12.1727	-12.0329	-12.9885	-12.8868	-11.8884	-12.301		30.3958	31.4092	33.6623	29.0356	32.6855	31.4337		0.128288	0.268127	0.687538	0.585747	0.412658		1.0379	0.0245744	-2.22862	2.39812	-1.25181
171000000		-12.1931	-12.042	-13	-12.8975	-11.8982	-12.3235		30.432	31.4449	33.6977	29.071	32.7258	31.4707		0.130356	0.28144	0.676464	0.574019	0.425315		1.03868	0.0258334	-2.22701	2.39966	-1.25511
171200000		-12.1932	-12.0512	-13.0114	-12.9083	-11.908	-12.3274		30.4699	31.4806	33.7331	29.1065	32.7661	31.5097		0.134212	0.27622	0.683924	0.580825	0.419437		1.03985	0.029113	-2.22337	2.40323	-1.2564
171400000		-12.2198	-12.0604	-13.0228	-12.919	-11.9178	-12.361		30.5063	31.5163	33.7684	29.1419	32.8064	31.547		0.14116	0.30063	0.661755	0.558002	0.443189		1.04074	0.0306849	-2.22143	2.40507	-1.2594
171600000		-12.2161	-12.0695	-13.0341	-12.9297	-11.9276	-12.356		30.5453	31.552	33.8038	29.1774	32.8467	31.5876		0.139898	0.28651	0.678117	0.573711	0.428408		1.04231	0.0356075	-2.21614	2.41027	-1.25906
171800000		-12.2383	-12.0787	-13.0455	-12.9405	-11.9374	-12.3773		30.5809	31.5877	33.8391	29.2128	32.887	31.624		0.138971	0.29859	0.668278	0.56322	0.439827		1.04317	0.0362884	-2.21508	2.41122	-1.26297
172000000		-12.2458	-12.0878	-13.0569	-12.9512	-11.9472	-12.3883		30.6192	31.6234	33.8744	29.2482	32.9273	31.6636		0.142443	0.300456	0.668656	0.562946	0.441029		1.04433	0.0401353	-2.21085	2.41534	-1.26371
172200000		-12.2452	-12.097	-13.0683	-12.962	-11.957	-12.3957		30.6549	31.6591	33.9097	29.2837	32.9676	31.7011		0.150526	0.298793	0.672563	0.566202	0.438702		1.04624	0.0419854	-2.20862	2.41745	-1.26645
172400000		-12.2604	-12.1061	-13.0797	-12.9727	-11.9669	-12.406		30.6925	31.6948	33.945	29.3191	33.0079	31.74		0.145587	0.299917	0.673685	0.566673	0.439158		1.04755	0.0451945	-2.20502	2.42092	-1.26785
172600000		-12.2635	-12.1152	-13.0911	-12.9834	-11.9767	-12.4126		30.7285	31.7305	33.9803	29.3545	33.0482	31.7776		0.149066	0.297344	0.678504	0.570841	0.435918		1.04913	0.0471165	-2.2027	2.42309	-1.27053
172800000		-12.2897	-12.1244	-13.1024	-12.9941	-11.9864	-12.4408		30.7658	31.7662	34.0156	29.39	33.0885	31.8161		0.151157	0.316497	0.661598	0.553285	0.454401		1.0503	0.0499135	-2.1995	2.42614	-1.27235
173000000		-12.2893	-12.1335	-13.1138	-13.0049	-11.9962	-12.4461		30.8036	31.8019	34.0509	29.4254	33.1288	31.8548		0.156763	0.312623	0.667719	0.558757	0.449856		1.05114	0.0528844	-2.19612	2.42936	-1.27399
173200000		-12.276	-12.1426	-13.1252	-13.0156	-12.006	-12.4366		30.8407	31.8376	34.0861	29.4608	33.1691	31.8931		0.160616	0.294036	0.688555	0.578944	0.430597		1.05244	0.0555606	-2.19303	2.43228	-1.27594
173400000		-12.3015	-12.1517	-13.1366	-13.0263	-12.0158	-12.4645		30.8781	31.8732	34.1214	29.4963	33.2094	31.9318		0.16304	0.312815	0.672025	0.561766	0.448702		1.05375	0.0585744	-2.18959	2.43554	-1.27755
173600000		-12.3175	-12.1608	-13.1479	-13.037	-12.0256	-12.4778		30.9137	31.9089	34.1566	29.5317	33.2497	31.9693		0.160234	0.316928	0.670162	0.559256	0.452139		1.05557	0.060402	-2.18734	2.4376	-1.28036
173800000		-12.3244	-12.1699	-13.1593	-13.0477	-12.0354	-12.4937		30.951	31.9446	34.1919	29.5671	33.29	32.0069		0.169296	0.323785	0.665557	0.554003	0.458319		1.05582	0.0623059	-2.18501	2.43974	-1.2831
174000000		-12.3423	-12.179	-13.1706	-13.0584	-12.0452	-12.509		30.9892	31.9802	34.2271	29.6025	33.3303	32.0467		0.166676	0.32994	0.661654	0.549454	0.463795		1.05759	0.066528	-2.18035	2.44419	-1.28352
174200000		-12.3419	-12.1881	-13.182	-13.0691	-12.055	-12.5163		31.0258	32.0159	34.2623	29.638	33.3706	32.0858		0.174342	0.328147	0.665699	0.552853	0.461323		1.05998	0.0698952	-2.17654	2.44779	-1.2848
174400000		-12.354	-12.1972	-13.1933	-13.0798	-12.0647	-12.5224		31.0617	32.0515	34.2975	29.6734	33.4109	32.1225		0.168402	0.325172	0.670928	0.557436	0.457667		1.06085	0.071008	-2.17498	2.44912	-1.28834
174600000		-12.3674	-12.2063	-13.2047	-13.0905	-12.0745	-12.5373		31.0998	32.0872	34.3327	29.7088	33.4512	32.1622		0.169888	0.330951	0.667403	0.553267	0.462763		1.06234	0.0750236	-2.17051	2.45336	-1.28899
174800000		-12.3611	-12.2154	-13.216	-13.1012	-12.0843	-12.5426		31.1368	32.1228	34.3679	29.7442	33.4915	32.2003		0.18149	0.327212	0.673398	0.558617	0.458339		1.06344	0.0774917	-2.16758	2.45604	-1.29119
175000000		-12.3702	-12.2245	-13.2274	-13.1119	-12.0941	-12.554		31.172	32.1584	34.403	29.7797	33.5318	32.2373		0.183734	0.32948	0.673386	0.557961	0.459921		1.06528	0.078865	-2.16575	2.45763	-1.29448
175200000		-12.3655	-12.2336	-13.2387	-13.1226	-12.1038	-12.5453		31.2069	32.1941	34.4382	29.8151	33.5721	32.2733		0.179788	0.311725	0.693398	0.577329	0.441479		1.06635	0.0792441	-2.1649	2.45821	-1.29878
175400000		-12.3942	-12.2426	-13.25	-13.1333	-12.1136	-12.5802		31.2449	32.2297	34.4733	29.8505	33.6124	32.3129		0.186041	0.337564	0.669817	0.553106	0.466629		1.06807	0.0832634	-2.1604	2.46244	-1.29944
175600000		-12.3953	-12.2517	-13.2614	-13.144	-12.1233	-12.5865		31.2833	32.2653	34.5085	29.8859	33.6527	32.3525		0.191216	0.334778	0.674862	0.557508	0.463152		1.0692	0.0871827	-2.15601	2.46656	-1.30021
175800000		-12.4193	-12.2608	-13.2727	-13.1547	-12.1331	-12.6133		31.317	32.3009	34.5436	29.9213	33.693	32.3883		0.19395	0.352496	0.659403	0.541407	0.480179		1.07136	0.0874253	-2.15528	2.467	-1.30466
176000000		-12.4255	-12.2698	-13.284	-13.1654	-12.1429	-12.6244		31.3533	32.3365	34.5787	29.9568	33.7333	32.4271		0.198912	0.354555	0.659604	0.540968	0.481545		1.07378	0.0905334	-2.15168	2.4703	-1.30625
176200000		-12.4213	-12.2789	-13.2953	-13.176	-12.1526	-12.6272		31.3915	32.3721	34.6138	29.9922	33.7736	32.4665		0.205899	0.348257	0.668164	0.548887	0.474551		1.07509	0.0944207	-2.1473	2.47438	-1.30706
176400000		-12.4262	-12.288	-13.3066	-13.1867	-12.1624	-12.6398		31.4289	32.4077	34.6489	30.0276	33.8139	32.5043		0.213574	0.351859	0.666824	0.546907	0.477457		1.07535	0.0965429	-2.14467	2.47669	-1.30965
176600000		-12.4499	-12.297	-13.318	-13.1974	-12.1721	-12.6463		31.4683	32.4433	34.684	30.063	33.8542	32.5452		0.196383	0.349303	0.671643	0.551086	0.474203		1.07683	0.101845	-2.13886	2.48218	-1.30906
176800000		-12.4279	-12.3061	-13.3293	-13.2081	-12.1819	-12.6473		31.5051	32.4789	34.7191	30.0984	33.8945	32.583		0.219431	0.34126	0.68195	0.560754	0.465461		1.07784	0.104065	-2.13613	2.48458	-1.31156
177000000		-12.4454	-12.3151	-13.3406	-13.2187	-12.1916	-12.6684		31.5377	32.5145	34.7542	30.1338	33.9348	32.6192		0.222982	0.353311	0.672164	0.550329	0.476811		1.08149	0.104701	-2.13498	2.48539	-1.31565
177200000		-12.4275	-12.3241	-13.3519	-13.2294	-12.2013	-12.6642		31.5782	32.5501	34.7892	30.1692	33.9752	32.6598		0.236735	0.340074	0.687665	0.565192	0.462873		1.08155	0.10971	-2.12944	2.49057	-1.31537
177400000		-12.4139	-12.3332	-13.3632	-13.2401	-12.2111	-12.6509		31.6118	32.5857	34.8243	30.2046	34.0155	32.6943		0.237076	0.317775	0.712231	0.58912	0.43987		1.08242	0.108591	-2.13004	2.48962	-1.32122
177600000		-12.4766	-12.3422	-13.3745	-13.2507	-12.2208	-12.7088		31.6524	32.6212	34.8593	30.24	34.0558	32.7375		0.232224	0.366574	0.665699	0.541951	0.487964		1.0851	0.116236	-2.12186	2.49743	-1.31831
177800000		-12.448	-12.3512	-13.3858	-13.2614	-12.2305	-12.713		31.6875	32.6568	34.8944	30.2754	34.0961	32.7741		0.264973	0.361746	0.672795	0.548411	0.482429		1.08666	0.117331	-2.12022	2.49869	-1.32196
178000000		-12.4725	-12.3602	-13.3971	-13.272	-12.2403	-12.7319		31.725	32.6924	34.9294	30.3109	34.1364	32.8123		0.259359	0.371641	0.665169	0.540149	0.491616		1.08731	0.119895	-2.11712	2.50141	-1.32415
178200000		-12.4626	-12.3693	-13.4083	-13.2827	-12.25	-12.7174		31.7555	32.7279	34.9644	30.3463	34.1767	32.8465		0.25479	0.348106	0.690973	0.565317	0.467372		1.091	0.118563	-2.1179	2.50024	-1.33023
178400000		-12.4526	-12.3783	-13.4196	-13.2933	-12.2597	-12.7332		31.7979	32.7635	34.9994	30.3817	34.217	32.8875		0.280605	0.354874	0.686476	0.560186	0.473428		1.0896	0.124021	-2.11188	2.50585	-1.32954
178600000		-12.492	-12.3873	-13.4309	-13.304	-12.2695	-12.7565		31.8353	32.799	35.0344	30.4171	34.2574	32.9279		0.264519	0.369236	0.674384	0.54746	0.487078		1.09256	0.12886	-2.10648	2.51083	-1.32946
178800000		-12.4595	-12.3963	-13.4422	-13.3146	-12.2792	-12.7466		31.871	32.8346	35.0694	30.4525	34.2977	32.9642		0.287143	0.350336	0.695557	0.567999	0.467464		1.09323	0.129656	-2.10512	2.51178	-1.33344
179000000		-12.4722	-12.4053	-13.4535	-13.3253	-12.2889	-12.7629		31.9123	32.8701	35.1043	30.4879	34.338	33.0054		0.290734	0.357622	0.690544	0.562352	0.474035		1.09308	0.135262	-2.09895	2.51752	-1.33261
179200000		-12.4619	-12.4143	-13.4647	-13.3359	-12.2986	-12.7604		31.9454	32.9057	35.1393	30.5233	34.3783	33.0411		0.298475	0.346091	0.704348	0.575524	0.461787		1.09566	0.1354	-2.09823	2.5178	-1.33725
179400000		-12.4983	-12.4233	-13.476	-13.3466	-12.3083	-12.7977		31.9809	32.9412	35.1742	30.5587	34.4186	33.0786		0.299435	0.374432	0.678281	0.548825	0.48941		1.09767	0.137399	-2.09565	2.51993	-1.34003
179600000		-12.4929	-12.4323	-13.4873	-13.3572	-12.318	-12.803		32.0192	32.9767	35.2092	30.5941	34.4589	33.1177		0.310043	0.370698	0.684291	0.554203	0.484956		1.09851	0.140994	-2.09147	2.52366	-1.34123
179800000		-12.4966	-12.4413	-13.4985	-13.3678	-12.3277	-12.8166		32.0558	33.0122	35.2441	30.6295	34.4993	33.1559		0.319982	0.375347	0.681918	0.551199	0.488884		1.10017	0.143684	-2.08819	2.52648	-1.34334
180000000		-12.5032	-12.4503	-13.5098	-13.3784	-12.3374	-12.8227		32.0934	33.0478	35.279	30.6649	34.5396	33.1947		0.319505	0.372479	0.687062	0.555713	0.485294		1.10132	0.146925	-2.08435	2.52984	-1.3449
180200000		-12.4839	-12.4592	-13.5211	-13.3891	-12.3471	-12.8162		32.1272	33.0833	35.314	30.7002	34.5799	33.23		0.332223	0.356928	0.704891	0.572911	0.469019		1.10282	0.146731	-2.08394	2.52977	-1.3499
180400000		-12.4928	-12.4682	-13.5323	-13.3997	-12.3568	-12.832		32.1687	33.1188	35.3489	30.7356	34.6202	33.2714		0.339156	0.363781	0.700317	0.567708	0.475146		1.10269	0.152636	-2.07743	2.53579	-1.3488
180600000		-12.4883	-12.4772	-13.5436	-13.4103	-12.3665	-12.8306		32.2047	33.1543	35.3838	30.771	34.6606	33.3092		0.342368	0.353453	0.712925	0.579687	0.464091		1.1045	0.154909	-2.07454	2.53818	-1.35135
180800000		-12.4892	-12.4861	-13.5548	-13.4209	-12.3762	-12.8305		32.2392	33.1898	35.4186	30.8064	34.7009	33.3453		0.341254	0.34434	0.724317	0.590451	0.454249		1.10613	0.15549	-2.07334	2.53887	-1.35559
181000000		-12.5068	-12.4951	-13.566	-13.4316	-12.3859	-12.8646		32.2793	33.2253	35.4535	30.8418	34.7412	33.3875		0.35784	0.369505	0.701434	0.566939	0.478684		1.10818	0.162166	-2.06604	2.54566	-1.35374
181200000		-12.523	-12.5041	-13.5773	-13.4422	-12.3956	-12.8844		32.3141	33.2608	35.4884	30.8772	34.7815	33.4223		0.361316	0.380296	0.692924	0.557802	0.488744		1.10811	0.161461	-2.06612	2.54506	-1.35927
181400000		-12.5236	-12.513	-13.5885	-13.4528	-12.4053	-12.8941		32.35	33.2963	35.5232	30.9126	34.8219	33.4601		0.370506	0.381056	0.694446	0.558698	0.488772		1.11016	0.16385	-2.06309	2.54754	-1.36172
181600000		-12.5191	-12.522	-13.5998	-13.4634	-12.415	-12.9008		32.388	33.3318	35.5581	30.948	34.8622	33.4975		0.381651	0.37882	0.698966	0.562591	0.485802		1.10942	0.165697	-2.06061	2.54949	-1.36472
181800000		-12.5031	-12.5309	-13.611	-13.474	-12.4247	-12.8804		32.4241	33.3673	35.5929	30.9834	34.9025	33.5362		0.377322	0.349489	0.730581	0.59358	0.455735		1.11215	0.168959	-2.0567	2.55284	-1.3663
182000000		-12.5	-12.5399	-13.6222	-13.4846	-12.4344	-12.8763		32.4601	33.4027	35.6277	31.0187	34.9428	33.5723		0.376242	0.336414	0.745941	0.608315	0.441923		1.11219	0.16953	-2.05548	2.55351	-1.37058
182200000		-12.5195	-12.5488	-13.6334	-13.4952	-12.444	-12.9069		32.5023	33.4382	35.6626	31.0541	34.9832	33.6167		0.387411	0.358082	0.726558	0.588308	0.462853		1.11445	0.178514	-2.04584	2.56258	-1.36645
182400000		-12.514	-12.5577	-13.6447	-13.5058	-12.4537	-12.9116		32.536	33.4737	35.6974	31.0895	35.0235	33.652		0.397551	0.353842	0.733084	0.59421	0.457874		1.11596	0.178306	-2.04539	2.56245	-1.37152
182600000		-12.5052	-12.5667	-13.6559	-13.5164	-12.4634	-12.9185		32.5752	33.5091	35.7322	31.1249	35.0638	33.6907		0.413304	0.351855	0.737359	0.597861	0.455145		1.11546	0.18157	-2.04146	2.5658	-1.37313
182800000		-12.5271	-12.5756	-13.6671	-13.527	-12.4731	-12.9368		32.614	33.5446	35.7669	31.1603	35.1042	33.7313		0.409676	0.361163	0.73034	0.590218	0.46371		1.11737	0.186735	-2.03562	2.57104	-1.37283
183000000		-12.5196	-12.5845	-13.6783	-13.5376	-12.4827	-12.9344		32.6508	33.58	35.8017	31.1957	35.1445	33.7691		0.414758	0.349871	0.74392	0.603177	0.451674		1.11836	0.189075	-2.03261	2.57345	-1.37537
183200000		-12.545	-12.5934	-13.6895	-13.5482	-12.4924	-12.9691		32.6857	33.6155	35.8365	31.231	35.1848	33.805		0.424127	0.375692	0.720389	0.579023	0.476749		1.11928	0.189474	-2.03153	2.57392	-1.37985
183400000		-12.5269	-12.6024	-13.7007	-13.5587	-12.5021	-12.9575		32.7233	33.6509	35.8713	31.2664	35.2252	33.843		0.430677	0.355176	0.743196	0.601208	0.455486		1.11976	0.192098	-2.02822	2.57661	-1.38212
183600000		-12.5362	-12.6113	-13.7119	-13.5693	-12.5117	-12.9707		32.7603	33.6864	35.906	31.3018	35.2655	33.8825		0.434515	0.359452	0.741211	0.598603	0.459014		1.12224	0.196147	-2.02348	2.58073	-1.38296
183800000		-12.5348	-12.6202	-13.7231	-13.5799	-12.5214	-12.9772		32.7968	33.7218	35.9407	31.3372	35.3058	33.9203		0.442466	0.357048	0.745906	0.602678	0.45586		1.1235	0.198455	-2.02047	2.5831	-1.38555
184000000		-12.5313	-12.6291	-13.7343	-13.5905	-12.531	-12.9797		32.832	33.7572	35.9755	31.3726	35.3462	33.9584		0.448426	0.350619	0.754628	0.61078	0.44868		1.12643	0.201173	-2.01705	2.58587	-1.38773
184200000		-12.5313	-12.638	-13.7455	-13.6011	-12.5407	-12.9863		32.8736	33.7927	36.0102	31.4079	35.3865	34.0008		0.454983	0.348314	0.759226	0.614759	0.445623		1.12718	0.208094	-2.00942	2.59285	-1.38572
184400000		-12.555	-12.6469	-13.7567	-13.6116	-12.5503	-13.0156		32.9101	33.8281	36.0449	31.4433	35.4268	34.0364		0.460584	0.368707	0.741128	0.596042	0.465261		1.12625	0.208285	-2.00852	2.59309	-1.39044
184600000		-12.5452	-12.6558	-13.7679	-13.6222	-12.56	-13.0017		32.9481	33.8635	36.0796	31.4787	35.4672	34.0747		0.456528	0.345917	0.766213	0.620509	0.441716		1.1266	0.211145	-2.00494	2.59599	-1.3925
184800000		-12.5432	-12.6647	-13.7791	-13.6328	-12.5696	-13.0174		32.9875	33.8989	36.1143	31.514	35.5075	34.1173		0.474241	0.352725	0.761701	0.615379	0.447767		1.12982	0.218347	-1.99702	2.60324	-1.39022
185000000		-12.5495	-12.6736	-13.7903	-13.6433	-12.5793	-13.0274		33.0235	33.9343	36.149	31.5494	35.5478	34.1531		0.477966	0.353892	0.76283	0.615891	0.448176		1.12958	0.218721	-1.99592	2.60365	-1.39477
185200000		-12.5331	-12.6824	-13.8015	-13.6539	-12.5889	-13.0238		33.0579	33.9698	36.1837	31.5848	35.5882	34.1895		0.49069	0.341313	0.777708	0.630151	0.434837		1.13164	0.219757	-1.99415	2.60473	-1.39866
185400000		-12.5393	-12.6913	-13.8126	-13.6645	-12.5986	-13.0389		33.0976	34.0052	36.2183	31.6202	35.6285	34.231		0.499594	0.34757	0.773748	0.625576	0.440333		1.13342	0.225828	-1.98734	2.61083	-1.39753
185600000		-12.5565	-12.7002	-13.8238	-13.675	-12.6082	-13.0647		33.1354	34.0406	36.253	31.6555	35.6689	34.2688		0.508222	0.364548	0.759069	0.610281	0.456548		1.13342	0.228291	-1.98413	2.61333	-1.40001
185800000		-12.5377	-12.7091	-13.835	-13.6856	-12.6178	-13.0436		33.1714	34.076	36.2876	31.6909	35.7092	34.308		0.505905	0.334554	0.791363	0.641959	0.425791		1.13659	0.232004	-1.97967	2.61707	-1.40124
186000000		-12.5506	-12.7179	-13.8461	-13.6961	-12.6275	-13.0707		33.2098	34.1113	36.3223	31.7263	35.7495	34.3466		0.520159	0.35279	0.775428	0.62541	0.443261		1.13678	0.235252	-1.97567	2.62034	-1.40295
186200000		-12.5503	-12.7268	-13.8573	-13.7067	-12.6371	-13.0813		33.2437	34.1467	36.3569	31.7616	35.7899	34.3821		0.53105	0.354554	0.775966	0.625334	0.444258		1.13839	0.23539	-1.97478	2.6205	-1.40776
186400000		-12.5526	-12.7357	-13.8685	-13.7172	-12.6467	-13.095		33.2853	34.1821	36.3915	31.797	35.8302	34.4253		0.542439	0.359389	0.773432	0.622187	0.448325		1.13993	0.243165	-1.96624	2.62829	-1.40495
186600000		-12.5473	-12.7445	-13.8796	-13.7278	-12.6563	-13.0981		33.321	34.2175	36.4261	31.8323	35.8706	34.46		0.550791	0.35359	0.781534	0.629676	0.441756		1.13907	0.242563	-1.96607	2.6277	-1.41052
186800000		-12.5547	-12.7534	-13.8908	-13.7383	-12.666	-13.1126		33.3571	34.2529	36.4607	31.8677	35.9109	34.4994		0.557936	0.359267	0.778161	0.62569	0.446662		1.14225	0.246507	-1.96136	2.63166	-1.41154
187000000		-12.5798	-12.7622	-13.9019	-13.7489	-12.6756	-13.14		33.3926	34.2882	36.4953	31.9031	35.9513	34.5364		0.560175	0.377813	0.761919	0.608837	0.464436		1.14379	0.248131	-1.95895	2.63329	-1.4149
187200000		-12.5725	-12.7711	-13.9131	-13.7594	-12.6852	-13.153		33.4326	34.3236	36.5299	31.9384	35.9916	34.5764		0.580467	0.381908	0.760129	0.606435	0.467758		1.14378	0.252783	-1.95352	2.63795	-1.41523
187400000		-12.5788	-12.7799	-13.9242	-13.7699	-12.6948	-13.1527		33.4678	34.359	36.5645	31.9738	36.0319	34.6121		0.573945	0.372807	0.771536	0.617231	0.457882		1.14431	0.253173	-1.95234	2.63834	-1.41982
187600000		-12.5659	-12.7887	-13.9354	-13.7805	-12.7044	-13.1575		33.5066	34.3943	36.599	32.0091	36.0723	34.6515		0.59161	0.368777	0.777873	0.622958	0.453075		1.14485	0.257147	-1.94757	2.64231	-1.42084
187800000		-12.5583	-12.7976	-13.9465	-13.791	-12.714	-13.1541		33.548	34.4297	36.6336	32.0445	36.1126	34.6944		0.595794	0.356517	0.79244	0.636915	0.440038		1.14644	0.264747	-1.93917	2.6499	-1.41823
188000000		-12.5532	-12.8064	-13.9577	-13.8015	-12.7237	-13.1766		33.5819	34.465	36.6681	32.0799	36.153	34.7292		0.623364	0.370168	0.781097	0.624964	0.452909		1.14729	0.264146	-1.93897	2.6493	-1.42383
188200000		-12.5431	-12.8152	-13.9688	-13.8121	-12.7333	-13.1739		33.6226	34.5004	36.7027	32.1152	36.1933	34.7709		0.630746	0.358637	0.794938	0.638195	0.440597		1.14826	0.270534	-1.93177	2.65567	-1.42245
188400000		-12.5776	-12.824	-13.9799	-13.8226	-12.7429	-13.2128		33.6551	34.5357	36.7372	32.1506	36.2337	34.8055		0.635212	0.388743	0.767141	0.60979	0.469922		1.15047	0.269829	-1.93167	2.65495	-1.42817
188600000		-12.5539	-12.8329	-13.9911	-13.8331	-12.7525	-13.2044		33.6918	34.571	36.7717	32.1859	36.274	34.8424		0.650464	0.371541	0.786654	0.628695	0.451936		1.15054	0.271358	-1.92932	2.65646	-1.43165
188800000		-12.5655	-12.8417	-14.0022	-13.8436	-12.7621	-13.2237		33.7307	34.6064	36.8062	32.2213	36.3144	34.8827		0.658234	0.382062	0.778444	0.619878	0.461672		1.15195	0.276336	-1.92352	2.66142	-1.43169
189000000		-12.5874	-12.8505	-14.0133	-13.8541	-12.7717	-13.2464		33.7689	34.6417	36.8407	32.2566	36.3547	34.9194		0.658982	0.395894	0.766923	0.607751	0.474718		1.15054	0.277752	-1.92127	2.66281	-1.4353
189200000		-12.5652	-12.8593	-14.0244	-13.8646	-12.7813	-13.2364		33.8079	34.677	36.8752	32.292	36.3951	34.9599		0.671216	0.377124	0.788006	0.628228	0.455161		1.15199	0.282886	-1.9153	2.66792	-1.4352
189400000		-12.5523	-12.8681	-14.0355	-13.8752	-12.7908	-13.2386		33.843	34.7123	36.9097	32.3273	36.4354	34.9966		0.686294	0.370496	0.796948	0.636565	0.447743		1.15361	0.284279	-1.91307	2.66928	-1.43884
189600000		-12.6027	-12.8769	-14.0467	-13.8857	-12.8004	-13.2907		33.8852	34.7476	36.9442	32.3627	36.4758	35.0392		0.687969	0.413809	0.755949	0.594961	0.490266		1.154	0.291519	-1.90499	2.67649	-1.43664
189800000		-12.5893	-12.8857	-14.0578	-13.8962	-12.81	-13.3092		33.9224	34.783	36.9786	32.398	36.5162	35.0773		0.719827	0.423478	0.748595	0.587002	0.499143		1.15494	0.294342	-1.90132	2.67927	-1.43886
190000000		-12.5725	-12.8945	-14.0689	-13.9067	-12.8196	-13.2917		33.9574	34.8183	37.0131	32.4334	36.5565	35.1119		0.719259	0.397251	0.777138	0.614941	0.472123		1.15457	0.293659	-1.90115	2.67855	-1.44459
190200000		-12.5688	-12.9033	-14.08	-13.9172	-12.8292	-13.2852		33.9977	34.8536	37.0475	32.4687	36.5969	35.154		0.716448	0.381973	0.794732	0.631932	0.456051		1.15635	0.300474	-1.89347	2.68532	-1.44283
190400000		-12.5513	-12.9121	-14.0911	-13.9277	-12.8388	-13.2889		34.0358	34.8889	37.0819	32.5041	36.6372	35.191		0.737532	0.376791	0.802232	0.638829	0.450073		1.15518	0.30209	-1.89099	2.68689	-1.44627
190600000		-12.5647	-12.9208	-14.1022	-13.9382	-12.8484	-13.3105		34.0727	34.9242	37.1164	32.5394	36.6776	35.2281		0.745883	0.389707	0.791633	0.627628	0.462192		1.15542	0.303928	-1.88829	2.68868	-1.44949
190800000		-12.56	-12.9296	-14.1133	-13.9487	-12.8579	-13.3179		34.1097	34.9595	37.1508	32.5748	36.7179	35.2685		0.757968	0.388329	0.795331	0.630723	0.460015		1.15875	0.309003	-1.88234	2.6937	-1.44948
191000000		-12.5959	-12.9384	-14.1244	-13.9592	-12.8675	-13.3467		34.1492	34.9947	37.1852	32.6101	36.7583	35.307		0.750857	0.408338	0.77764	0.612432	0.479225		1.15777	0.312272	-1.87819	2.69692	-1.45129
191200000		-12.6063	-12.9472	-14.1355	-13.9697	-12.8771	-13.377		34.1898	35.03	37.2196	32.6454	36.7987	35.3495		0.770721	0.42981	0.758489	0.59268	0.499894		1.15967	0.319478	-1.8701	2.70406	-1.44916
191400000		-12.5946	-12.9559	-14.1466	-13.9801	-12.8866	-13.3672		34.2282	35.0653	37.254	32.6808	36.839	35.3867		0.77269	0.411315	0.779305	0.612895	0.480597		1.15851	0.321392	-1.8673	2.70592	-1.45233
191600000		-12.5929	-12.9647	-14.1576	-13.9906	-12.8962	-13.3837		34.2654	35.1006	37.2884	32.7161	36.8794	35.4247		0.790816	0.419019	0.773922	0.606913	0.487497		1.15928	0.324144	-1.86365	2.7086	-1.45466
191800000		-12.5814	-12.9735	-14.1687	-14.0011	-12.9058	-13.3721		34.2972	35.1358	37.3227	32.7515	36.9197	35.457		0.790671	0.39866	0.796604	0.628996	0.466333		1.15978	0.321162	-1.86574	2.70555	-1.46273
192000000		-12.5966	-12.9822	-14.1798	-14.0116	-12.9153	-13.3831		34.3389	35.1711	37.3571	32.7868	36.9601	35.4991		0.78649	0.400844	0.796743	0.628536	0.46771		1.16022	0.328031	-1.85797	2.71235	-1.46096
192200000		-12.5742	-12.991	-14.1909	-14.0221	-12.9249	-13.3865		34.3791	35.2064	37.3915	32.8221	37.0005	35.5379		0.812267	0.395524	0.804387	0.635582	0.461582		1.15883	0.331573	-1.85352	2.71582	-1.46252
192400000		-12.6073	-12.9997	-14.2019	-14.0325	-12.9345	-13.4266		34.4125	35.2416	37.4258	32.8575	37.0408	35.5721		0.819258	0.426864	0.775371	0.605968	0.492113		1.15953	0.330423	-1.85375	2.71459	-1.46877
192600000		-12.6132	-13.0085	-14.213	-14.043	-12.944	-13.4361		34.451	35.2769	37.4601	32.8928	37.0812	35.6116		0.82287	0.427594	0.776966	0.606967	0.492032		1.16062	0.334766	-1.84849	2.71885	-1.46954
192800000		-12.617	-13.0172	-14.2241	-14.0535	-12.9536	-13.4437		34.4934	35.3121	37.4945	32.9281	37.1216	35.6524		0.826673	0.426457	0.780429	0.609833	0.490083		1.15903	0.340295	-1.84204	2.7243	-1.46913
193000000		-12.5955	-13.0259	-14.2352	-14.064	-12.9631	-13.4258		34.5299	35.3474	37.5288	32.9635	37.1619	35.6907		0.830305	0.399823	0.80939	0.638198	0.462635		1.1608	0.343291	-1.83812	2.7272	-1.47125
193200000		-12.6288	-13.0347	-14.2462	-14.0744	-12.9727	-13.454		34.5676	35.3826	37.5631	32.9988	37.2023	35.7291		0.825214	0.419359	0.792182	0.620394	0.481356		1.16155	0.346527	-1.83395	2.73035	-1.47314
193400000		-12.6061	-13.0434	-14.2573	-14.0849	-12.9822	-13.451		34.6052	35.4179	37.5974	33.0341	37.2427	35.766		0.844861	0.407572	0.806297	0.633915	0.468753		1.1608	0.348129	-1.83141	2.73186	-1.47667
193600000		-12.6466	-13.0521	-14.2683	-14.0954	-12.9918	-13.5013		34.6445	35.4531	37.6317	33.0695	37.283	35.8045		0.854745	0.44922	0.766979	0.594002	0.509583		1.16004	0.351456	-1.82714	2.73509	-1.47847
193800000		-12.6175	-13.0609	-14.2794	-14.1058	-13.0013	-13.4589		34.6811	35.4883	37.666	33.1048	37.3234	35.8421		0.841409	0.398012	0.820516	0.646945	0.457556		1.16097	0.353781	-1.82387	2.73732	-1.48128
194000000		-12.6505	-13.0696	-14.2904	-14.1163	-13.0108	-13.4965		34.7201	35.5235	37.7002	33.1401	37.3638	35.8818		0.845964	0.4269	0.793958	0.619794	0.485624		1.16161	0.358206	-1.81849	2.74164	-1.482
194200000		-12.6579	-13.0783	-14.3015	-14.1267	-13.0204	-13.4971		34.7554	35.5588	37.7345	33.1754	37.4041	35.9174		0.839229	0.418838	0.804351	0.629595	0.47674		1.16204	0.358636	-1.81711	2.74196	-1.48672
194400000		-12.6362	-13.087	-14.3125	-14.1372	-13.0299	-13.5001		34.7976	35.594	37.7688	33.2108	37.4445	35.9599		0.863919	0.413104	0.812417	0.637068	0.470183		1.16233	0.365935	-1.80885	2.74915	-1.48457
194600000		-12.6979	-13.0957	-14.3236	-14.1476	-13.0395	-13.5456		34.8278	35.6292	37.803	33.2461	37.4849	35.9906		0.84772	0.449915	0.777939	0.601998	0.50617		1.1628	0.361361	-1.81245	2.74447	-1.4943
194800000		-12.6909	-13.1044	-14.3346	-14.1581	-13.049	-13.5481		34.8747	35.6644	37.8373	33.2814	37.5252	36.0366		0.85727	0.443707	0.78648	0.609949	0.499136		1.16189	0.372216	-1.80063	2.75521	-1.48861
195000000		-12.7173	-13.1131	-14.3456	-14.1685	-13.0585	-13.5847		34.9089	35.6996	37.8715	33.3167	37.5656	36.0709		0.867341	0.471563	0.760958	0.583836	0.526165		1.16199	0.371234	-1.80063	2.75411	-1.49476
195200000		-12.7206	-13.1218	-14.3567	-14.179	-13.068	-13.5723		34.9495	35.7348	37.9057	33.3521	37.606	36.1123		0.851717	0.45051	0.784346	0.606634	0.504284		1.16282	0.377476	-1.79341	2.76023	-1.49369
195400000		-12.6781	-13.1305	-14.3677	-14.1894	-13.0776	-13.5389		34.9855	35.77	37.9399	33.3874	37.6464	36.1482		0.860845	0.408414	0.828778	0.650475	0.461358		1.16266	0.37817	-1.79173	2.7608	-1.49817
195600000		-12.6575	-13.1392	-14.3787	-14.1998	-13.0871	-13.5355		35.0237	35.8052	37.9741	33.4227	37.6867	36.1883		0.878008	0.396281	0.843247	0.664356	0.448394		1.16465	0.38311	-1.7858	2.76561	-1.49841
195800000		-12.7233	-13.1479	-14.3898	-14.2103	-13.0966	-13.5946		35.0583	35.8404	38.0083	33.458	37.7271	36.2231		0.871255	0.446686	0.795178	0.615698	0.497967		1.16478	0.382702	-1.78521	2.76508	-1.504
196000000		-12.7301	-13.1566	-14.4008	-14.2207	-13.1061	-13.5957		35.0997	35.8756	38.0425	33.4934	37.7675	36.2651		0.86558	0.439079	0.805123	0.625055	0.489527		1.16543	0.389508	-1.77741	2.77175	-1.50238
196200000		-12.7624	-13.1653	-14.4118	-14.2311	-13.1156	-13.6236		35.1377	35.9108	38.0767	33.5287	37.8079	36.3026		0.861176	0.458293	0.788248	0.607592	0.507905		1.16489	0.391861	-1.77405	2.77397	-1.50522
196400000		-12.7636	-13.1739	-14.4228	-14.2416	-13.1252	-13.6382		35.1755	35.946	38.1109	33.564	37.8482	36.3408		0.874652	0.464307	0.784572	0.603329	0.513083		1.1653	0.394815	-1.77008	2.77678	-1.50747
196600000		-12.7859	-13.1826	-14.4338	-14.252	-13.1347	-13.6343		35.2118	35.9811	38.145	33.5993	37.8886	36.3787		0.848402	0.451735	0.799484	0.617655	0.499674		1.16684	0.397538	-1.76635	2.77936	-1.50995
196800000		-12.7649	-13.1913	-14.4448	-14.2624	-13.1442	-13.6296		35.2508	36.0163	38.1792	33.6346	37.929	36.418		0.86461	0.438269	0.81529	0.632876	0.485368		1.16721	0.4017	-1.76117	2.78338	-1.51099
197000000		-12.7838	-13.2	-14.4559	-14.2729	-13.1537	-13.6354		35.2863	36.0515	38.2133	33.6699	37.9694	36.4542		0.851572	0.435431	0.820469	0.637469	0.48169		1.16793	0.402742	-1.7591	2.78427	-1.51516
197200000		-12.8196	-13.2086	-14.4669	-14.2833	-13.1632	-13.6708		35.3241	36.0866	38.2474	33.7052	38.0098	36.4926		0.851268	0.462226	0.796016	0.612431	0.507643		1.16844	0.40594	-1.75487	2.78732	-1.51718
197400000		-12.7959	-13.2173	-14.4779	-14.2937	-13.1727	-13.673		35.362	36.1218	38.2816	33.7406	38.0501	36.5317		0.877072	0.455727	0.804858	0.620688	0.500302		1.1697	0.409911	-1.74987	2.79114	-1.51843
197600000		-12.8102	-13.2259	-14.4889	-14.3041	-13.1822	-13.6744		35.398	36.1569	38.3157	33.7759	38.0905	36.5685		0.864135	0.448441	0.814487	0.629734	0.492171		1.17046	0.41152	-1.74722	2.79259	-1.52205
197800000		-12.7747	-13.2346	-14.4999	-14.3145	-13.1917	-13.6422		35.4353	36.1921	38.3498	33.8112	38.1309	36.6071		0.867535	0.407607	0.857665	0.672328	0.450492		1.1718	0.414991	-1.74271	2.7959	-1.52381
198000000		-12.8313	-13.2432	-14.5109	-14.3249	-13.2012	-13.6986		35.476	36.2272	38.3839	33.8465	38.1713	36.648		0.867293	0.455399	0.812218	0.626299	0.497436		1.17199	0.420782	-1.73587	2.80153	-1.52325
198200000		-12.8259	-13.2519	-14.5218	-14.3353	-13.2107	-13.7021		35.5135	36.2624	38.418	33.8818	38.2117	36.688		0.876177	0.450192	0.81977	0.633269	0.491381		1.17448	0.425585	-1.73001	2.80617	-1.52369
198400000		-12.8331	-13.2605	-14.5328	-14.3457	-13.2202	-13.7168		35.5475	36.2975	38.4521	33.9171	38.252	36.7223		0.883686	0.456311	0.815998	0.628914	0.49665		1.17477	0.424773	-1.72977	2.80519	-1.52974
198600000		-12.8376	-13.2692	-14.5438	-14.3562	-13.2297	-13.7066		35.5886	36.3327	38.4861	33.9524	38.2924	36.7653		0.868928	0.437396	0.837259	0.649594	0.476885		1.17676	0.432656	-1.72082	2.8129	-1.52711
198800000		-12.8643	-13.2778	-14.5548	-14.3666	-13.2392	-13.7362		35.6257	36.3678	38.5202	33.9877	38.3328	36.8023		0.871893	0.458383	0.81862	0.630374	0.497019		1.17655	0.434487	-1.71792	2.81455	-1.53053
199000000		-12.8901	-13.2864	-14.5658	-14.377	-13.2486	-13.7753		35.6593	36.4029	38.5543	34.023	38.3732	36.8378		0.885258	0.488901	0.79045	0.601625	0.526684		1.17853	0.434875	-1.71646	2.81477	-1.5354
199200000		-12.8782	-13.2951	-14.5768	-14.3874	-13.2581	-13.7586		35.6978	36.438	38.5883	34.0583	38.4136	36.8777		0.880361	0.463546	0.818153	0.628748	0.500475		1.17993	0.439645	-1.71062	2.81935	-1.53589
199400000		-12.8577	-13.3037	-14.5877	-14.3977	-13.2676	-13.7558		35.7356	36.4732	38.6224	34.0936	38.454	36.9161		0.898028	0.45207	0.831979	0.641995	0.488142		1.1805	0.442937	-1.70624	2.82246	-1.53787
199600000		-12.8807	-13.3123	-14.5987	-14.4081	-13.2771	-13.7689		35.7751	36.5083	38.6564	34.1289	38.4944	36.9572		0.88824	0.456602	0.829797	0.639235	0.491816		1.18213	0.448954	-1.69914	2.82829	-1.53712
199800000		-12.8726	-13.3209	-14.6097	-14.4185	-13.2866	-13.7772		35.8123	36.5434	38.6904	34.1642	38.5348	36.995		0.904541	0.456227	0.832523	0.641382	0.490583		1.18269	0.451639	-1.69537	2.83079	-1.53971
200000000		-12.8688	-13.3295	-14.6206	-14.4289	-13.296	-13.7704		35.8495	36.5785	38.7244	34.1996	38.5751	37.0345		0.901697	0.440908	0.850194	0.658475	0.474404		1.185	0.455952	-1.68996	2.83491	-1.54068
